# Supplementary material for: De novo Transcriptome Assembly of a Chinese Locoweed (Oxytropis ochrocephala) Species Provides Insights into Genes Associated with Drought, Salinity, and Cold Tolerance
Source: Front Plant Sci. 2015 Dec 2;6:1086. doi: 10.3389/fpls.2015.01086 (PMC4667070; doi:10.3389/fpls.2015.01086)
Supplement: Data Sheet 3 — Nr (non-redundant) annotation of unigenes. [file DataSheet3.XLSX]

## Sheet: Sheet1
Unigene ID	Nr-annotation	NCBI Accession Number	e-value
comp1000000_c0	PREDICTED: phosphatidylinositol/phosphatidylcholine transfer protein SFH13-like isoform X1 [Brassica rapa]	gi|685339975|ref|XP_009106835.1|	2e-08
comp1000052_c0	PREDICTED: ethylene-responsive transcription factor ERF091-like [Glycine max]	gi|356546611|ref|XP_003541718.1|	2e-36
comp1000079_c0	light histidine kinase [Phaeodactylum tricornutum CCAP 1055/1]	gi|219115015|ref|XP_002178303.1|	1e-12
comp10001_c0	outer mitochondrial membrane protein porin [Cyanidioschyzon merolae strain 10D]	gi|357469711|ref|XP_003605140.1|	3e-19
comp10001_c1	26S protease regulatory subunit 7 family protein [Populus trichocarpa]	gi|375332055|gb|AFA52567.1|	2e-08
comp1000126_c0	Transketolase [Medicago truncatula]	gi|544214752|ref|XP_005537522.1|	7e-08
comp1000193_c0	transketolase [Vaucheria litorea]	gi|566149328|ref|XP_006369071.1|	4e-45
comp1000234_c0	clathrin heavy chain [Emiliania huxleyi CCMP1516]	gi|551626254|ref|XP_005793203.1|	3e-34
comp1000292_c0	Serine/Threonine kinase, plant-type protein [Medicago truncatula]	gi|657393570|gb|AES69563.2|	5e-41
comp1000384_c0	hypothetical protein PHAVU_004G094700g [Phaseolus vulgaris]	gi|593703231|ref|XP_007152018.1|	2e-07
comp1000408_c0	PREDICTED: probable serine/threonine-protein kinase DDB_G0271682 isoform X1 [Setaria italica]	gi|514810317|ref|XP_004979969.1|	1e-12
comp1000434_c0	peroxidase [Volvox carteri f. nagariensis]	gi|302848667|ref|XP_002955865.1|	8e-11
comp1000467_c0	Putative E3 ubiquitin-protein ligase,makorin-related [Ostreococcus tauri]	gi|693499680|emb|CEF98494.1|	7e-11
comp1000619_c0	PREDICTED: eukaryotic translation initiation factor 3 subunit C-like [Sesamum indicum]	gi|747106055|ref|XP_011101309.1|	1e-23
comp1000657_c0	PAX-interacting protein 1 [Glycine soja]	gi|734425882|gb|KHN43559.1|	1e-13
comp100068_c0	adenosine kinase [Monoraphidium neglectum]	gi|5007038|gb|AAD37790.1|AF149424_1	8e-116
comp1000685_c0	MAP kinase [Ipomoea batatas]	gi|675145425|gb|AIL49303.1|	1e-18
comp1000728_c0	PREDICTED: major facilitator superfamily domain-containing protein 1-like, partial [Pyrus x bretschneideri]	gi|224001012|ref|XP_002290178.1|	8e-17
comp100075_c0	putrescine aminopropyltransferase (spermidine synthase) [Chondrus crispus]	gi|546315531|ref|XP_005715889.1|	5e-117
comp10008_c0	Kinesin-4 [Medicago truncatula]	gi|568864824|ref|XP_006485789.1|	2e-42
comp1000952_c0	hypothetical protein COCSUDRAFT_44339 [Coccomyxa subellipsoidea C-169]	gi|545357741|ref|XP_005644482.1|	1e-06
comp1001003_c0	PREDICTED: U5 small nuclear ribonucleoprotein 200 kDa helicase-like [Solanum tuberosum]	gi|565368425|ref|XP_006350847.1|	2e-21
comp1001019_c0	transketolase [Helicosporidium sp. ATCC 50920]	gi|633912068|gb|KDD76103.1|	6e-27
comp1001057_c0	PREDICTED: pre-mRNA-processing factor 19 homolog 1-like [Camelina sativa]	gi|743779648|ref|XP_010920296.1|	9e-14
comp10011_c0	ubiquitin-like protein 5 [Nannochloropsis gaditana]	gi|734351683|gb|KHN12872.1|	1e-06
comp1001148_c0	hypothetical protein MTR_4g132170 [Medicago truncatula]	gi|585107742|gb|EWM25874.1|	8e-27
comp1001168_c0	PREDICTED: ATP synthase subunit O, mitochondrial [Amborella trichopoda]	gi|357480307|ref|XP_003610439.1|	3e-29
comp100117_c0	Vacuolar transporter chaperone 2 [Monoraphidium neglectum]	gi|586736397|ref|XP_006850212.1|	1e-30
comp1001194_c0	Putative ribonuclease H protein, partial [Glycine soja]	gi|761970182|gb|KIZ01027.1|	2e-09
comp10012_c0	Mediator of DNA damage checkpoint protein [Medicago truncatula]	gi|727470839|ref|XP_010517385.1|	1e-29
comp1001241_c0	PREDICTED: eukaryotic translation initiation factor 3 subunit F [Camelina sativa]	gi|357466939|ref|XP_003603754.1|	1e-37
comp1001409_c0	PREDICTED: 2-alkenal reductase (NADP(+)-dependent)-like [Oryza brachyantha]	gi|573963559|ref|XP_006663915.1|	2e-16
comp1001423_c0	xaa-Pro dipeptidase [Phaseolus vulgaris]	gi|558695774|gb|AHA84241.1|	5e-22
comp1001466_c0	RNA-binding protein [Galdieria sulphuraria]	gi|545704422|ref|XP_005704534.1|	3e-20
comp1001485_c0	PREDICTED: eukaryotic translation initiation factor 3 subunit H [Nicotiana sylvestris]	gi|698490382|ref|XP_009791686.1|	4e-30
comp1001527_c0	PREDICTED: 2-alkenal reductase (NADP(+)-dependent)-like isoform X1 [Brachypodium distachyon]	gi|357160426|ref|XP_003578761.1|	2e-26
comp1001534_c0	predicted protein [Phaeodactylum tricornutum CCAP 1055/1]	gi|219110581|ref|XP_002177042.1|	3e-16
comp1001613_c0	PREDICTED: heat shock cognate protein 80-like, partial [Cucumis melo]	gi|823150177|ref|XP_012474917.1|	7e-40
comp1001615_c0	myosin I, high molecular weight-Acanthamoeba sp [Ectocarpus siliculosus]	gi|298710270|emb|CBJ31893.1|	3e-27
comp1001637_c0	60S ribosomal protein L39 [Bathycoccus prasinos]	gi|612390984|ref|XP_007511013.1|	3e-17
comp1001653_c0	pyruvate dehydrogenase E1 component subunit alpha [Galdieria sulphuraria]	gi|545703970|ref|XP_005704309.1|	3e-22
comp1001901_c0	elongation factor 2 [Amphidinium carterae]	gi|193890971|gb|ACF28639.1|	1e-31
comp1001914_c0	peptidyl-prolyl cis-trans isomerase NIMA-interacting 1 [Nannochloropsis gaditana CCMP526]	gi|553188690|ref|XP_005854844.1|	5e-13
comp100197_c0	NtPRp27-like protein [Drosera adelae]	gi|787035415|dbj|BAR13256.1|	2e-32
comp1002038_c0	conserved hypothetical protein [Ricinus communis]	gi|255591653|ref|XP_002535555.1|	5e-12
comp100204_c0	ammonium transporter [Guillardia theta CCMP2712]	gi|551647453|ref|XP_005826511.1|	5e-75
comp1002175_c0	syntaxin PM [Emiliania huxleyi CCMP1516]	gi|551549333|ref|XP_005762272.1|	9e-12
comp10022_c0	PREDICTED: zinc finger CCCH domain-containing protein 21-like isoform X2 [Gossypium raimondii]	gi|470107961|ref|XP_004290304.1|	5e-30
comp1002208_c0	PREDICTED: squalene synthase-like isoform X1 [Fragaria vesca subsp. vesca]	gi|729434680|ref|XP_010520142.1|	6e-06
comp10023_c1	membrane alanyl aminopeptidase [Ectocarpus siliculosus]	gi|739376562|ref|WP_037237478.1|	6e-15
comp1002375_c0	MULTISPECIES: hypothetical protein, partial [Rothia]	gi|298711715|emb|CBJ32762.1|	2e-11
comp1002409_c0	PREDICTED: guanine nucleotide-binding protein subunit beta-like protein B [Tarenaya hassleriana]	gi|729385798|ref|XP_010551145.1|	8e-12
comp1002411_c0	bifunctional quinolinate phosphoribosyltransferase / phosphoglycerate kinase [Galdieria sulphuraria]	gi|545706519|ref|XP_005705576.1|	6e-28
comp100250_c0	60s ribosomal protein L1 [Arachis hypogaea]	gi|568830863|ref|XP_006469703.1|	0
comp1002502_c0	PREDICTED: isocitrate lyase-like [Citrus sinensis]	gi|488726154|gb|AGL08207.1|	4e-56
comp1002519_c0	PREDICTED: bystin [Elaeis guineensis]	gi|743859267|ref|XP_010942665.1|	4e-07
comp1002664_c0	PREDICTED: synaptotagmin-3 isoform X2 [Solanum lycopersicum]	gi|460402305|ref|XP_004246654.1|	2e-06
comp10027_c0	t-complex protein 1 subunit delta, partial [Genlisea aurea]	gi|870862869|gb|KMT14057.1|	4e-06
comp1002769_c0	hypothetical protein BVRB_4g078840 isoform B [Beta vulgaris subsp. vulgaris]	gi|527204844|gb|EPS70886.1|	7e-45
comp1002834_c0	PREDICTED: probable protein S-acyltransferase 4-like [Oryza brachyantha]	gi|573961058|ref|XP_006662708.1|	1e-11
comp1002877_c0	D-lactate dehydrogenase (cytochrome) [Galdieria sulphuraria]	gi|545705676|ref|XP_005705157.1|	5e-07
comp1002896_c0	PREDICTED: serine/threonine protein phosphatase 2A 55 kDa regulatory subunit B beta isoform-like isoform X2 [Phoenix dactylifera]	gi|672180414|ref|XP_008810399.1|	1e-06
comp1002910_c0	PREDICTED: myosin-2-like isoform X4 [Nicotiana sylvestris]	gi|698492399|ref|XP_009792551.1|	3e-08
comp100298_c0	F21D18.28 [Arabidopsis thaliana]	gi|8778521|gb|AAF79529.1|AC023673_17	0
comp1003_c0	PREDICTED: xyloglucan endotransglucosylase/hydrolase protein 2-like [Nicotiana sylvestris]	gi|731347955|ref|XP_010685248.1|	3e-27
comp1003011_c0	chloroplast light harvesting protein isoform 15 [Isochrysis galbana]	gi|698543600|ref|XP_009766795.1|	5e-37
comp1003027_c0	PREDICTED: glycine--tRNA ligase 1, mitochondrial-like, partial [Oryza brachyantha]	gi|77024121|gb|ABA55531.1|	1e-24
comp1003186_c0	mitochondrial ribosomal protein L36 precursor [Cyanidioschyzon merolae strain 10D]	gi|573941921|ref|XP_006653348.1|	2e-49
comp1003250_c0	PREDICTED: universal stress protein A-like protein isoform X1 [Nelumbo nucifera]	gi|544215579|ref|XP_005537935.1|	4e-07
comp1003267_c0	inorganic phosphate transporter 5 like-protein [Trifolium repens]	gi|720029070|ref|XP_010265106.1|	3e-08
comp1003285_c0	succinyl-CoA synthetase beta subunit [Galdieria sulphuraria]	gi|550826852|gb|AGX93242.1|	4e-08
comp1003310_c0	Metallophosphoesterase domain protein [Nannochloropsis gaditana]	gi|545709500|ref|XP_005707060.1|	2e-20
comp1003320_c0	PREDICTED: translocon-associated protein subunit alpha-like [Malus domestica]	gi|585111913|gb|EWM29385.1|	3e-44
comp1003396_c0	Superoxide dismutase [Theobroma cacao]	gi|657988342|ref|XP_008386339.1|	2e-07
comp100340_c0	hypothetical protein AALP_AA2G145500 [Arabis alpina]	gi|590570449|ref|XP_007011340.1|	7e-71
comp1003439_c0	PREDICTED: cytochrome b5-like [Sesamum indicum]	gi|674248800|gb|KFK41565.1|	7e-06
comp1003444_c0	PREDICTED: aldo-keto reductase family 4 member C9-like [Jatropha curcas]	gi|747084539|ref|XP_011089685.1|	1e-29
comp100348_c0	Adaptor protein 2 beta subunit 1 [Emiliania huxleyi CCMP1516]	gi|802751369|ref|XP_012088004.1|	2e-71
comp1003563_c0	PREDICTED: probable pectate lyase 13 isoform X1 [Tarenaya hassleriana]	gi|551561031|ref|XP_005767414.1|	6e-29
comp10036_c0	pre-mRNA-splicing factor ATP-dependent RNA helicase [Galdieria sulphuraria]	gi|168071272|ref|XP_001787118.1|	3e-10
comp1003603_c0	ABC transporter G family member 11 [Glycine soja]	gi|729420875|ref|XP_010558149.1|	1e-13
comp1003630_c0	predicted protein [Physcomitrella patens]	gi|545704159|ref|XP_005704403.1|	7e-33
comp1003698_c0	PREDICTED: peroxisomal nicotinamide adenine dinucleotide carrier-like [Brachypodium distachyon]	gi|734390095|gb|KHN26507.1|	2e-31
comp100370_c0	PREDICTED: serine/threonine-protein kinase AFC2-like isoform X3 [Pyrus x bretschneideri]	gi|731323424|ref|XP_010672422.1|	3e-69
comp1003705_c0	PREDICTED: aldo-keto reductase family 4 member C9-like [Beta vulgaris subsp. vulgaris]	gi|357113317|ref|XP_003558450.1|	5e-24
comp1003706_c0	V-type proton ATPase subunit B 1 [Gossypium arboreum]	gi|694357279|ref|XP_009359241.1|	1e-15
comp1003771_c0	Hydroxymethylglutaryl-CoA reductase (NADPH) [Ectocarpus siliculosus]	gi|728846496|gb|KHG25939.1|	2e-19
comp1003797_c0	Methylglutaconyl-CoA hydratase, mitochondrial [Auxenochlorella protothecoides]	gi|298709872|emb|CBJ26212.1|	4e-09
comp100380_c0	PREDICTED: adenosine kinase 2-like [Beta vulgaris subsp. vulgaris]	gi|760444293|ref|XP_011399215.1|	7e-67
comp100391_c0	Cyclin-like F-box [Medicago truncatula]	gi|731334184|ref|XP_010678095.1|	3e-107
comp1003978_c0	PREDICTED: 40S ribosomal protein SA-like [Beta vulgaris subsp. vulgaris]	gi|124359801|gb|ABD33037.2|	1e-21
comp1004021_c0	glucosamine--fructose-6-phosphate aminotransferase (isomerizing) isoform 2 [Galdieria sulphuraria]	gi|545713187|ref|XP_005708897.1|	3e-18
comp1004152_c0	PREDICTED: uncharacterized protein LOC104608055 isoform X3 [Nelumbo nucifera]	gi|720051839|ref|XP_010272218.1|	7e-08
comp1004256_c0	prostaglandin E synthase 3 [Zea mays]	gi|226505016|ref|NP_001148600.1|	2e-09
comp1004314_c0	cysteine protease 2 [Plantago major]	gi|53748485|emb|CAH59428.1|	6e-17
comp1004427_c0	outer dynein arm docking complex protein like [Ectocarpus siliculosus]	gi|298706173|emb|CBJ49101.1|	8e-13
comp1004448_c0	ribosomal protein S27a [Karlodinium veneficum]	gi|317134917|gb|ADV03021.1|	1e-09
comp1004500_c0	Calumenin-B [Medicago truncatula]	gi|357436435|ref|XP_003588493.1|	2e-06
comp100451_c0	WCOR719 [Triticum aestivum]	gi|1381154|gb|AAC49404.1|	3e-35
comp1004543_c0	PREDICTED: DNA-directed RNA polymerase III subunit RPC4-like [Fragaria vesca subsp. vesca]	gi|470102355|ref|XP_004287620.1|	6e-07
comp1004648_c0	TNP1 [Glycine max]	gi|254971801|gb|ACT98136.1|	2e-08
comp1004664_c0	Cyst nematode resistance protein-like protein [Medicago truncatula]	gi|357504439|ref|XP_003622508.1|	5e-06
comp1004704_c0	eukaryotic translation elongation factor 2 [Goniomonas truncata]	gi|193875730|gb|ACF24501.1|	7e-33
comp1004766_c0	long chain fatty acid elongase [Thalassiosira pseudonana CCMP1335]	gi|224008873|ref|XP_002293395.1|	3e-15
comp1004839_c0	PREDICTED: polyadenylate-binding protein 2-like [Fragaria vesca subsp. vesca]	gi|470109613|ref|XP_004291087.1|	4e-08
comp1004844_c0	PREDICTED: uncharacterized protein LOC105852602 [Cicer arietinum]	gi|828329246|ref|XP_012574203.1|	3e-06
comp1004853_c0	calcium- and calmodulin-dependent protein kinase [Haplomitrium gibbsiae]	gi|319918042|gb|ADV78062.1|	3e-06
comp1004870_c0	histone deacetylase, partial [Nannochloropsis gaditana]	gi|585102526|gb|EWM22107.1|	5e-19
comp1004892_c0	Respiratory burst oxidase-like protein [Medicago truncatula]	gi|357441729|ref|XP_003591142.1|	8e-14
comp1004922_c0	Acyl-peptide hydrolase-like protein [Medicago truncatula]	gi|357459569|ref|XP_003600065.1|	7e-14
comp1004929_c0	nucleolar RNA binding protein [Micromonas pusilla CCMP1545]	gi|303274478|ref|XP_003056558.1|	2e-49
comp1004968_c0	PREDICTED: cytochrome c oxidase subunit 6a, mitochondrial-like isoform X2 [Nelumbo nucifera]	gi|720092084|ref|XP_010245620.1|	1e-08
comp1005070_c0	V-type proton ATPase catalytic subunit A [Gossypium arboreum]	gi|702484885|ref|XP_010034084.1|	2e-41
comp1005099_c0	PREDICTED: alpha-ketoglutarate-dependent dioxygenase alkB homolog 6 isoform X2 [Eucalyptus grandis]	gi|702479487|ref|XP_010032804.1|	1e-06
comp1005156_c0	phosphoribosyl pyrophosphate synthetase [Thalassiosira pseudonana CCMP1335]	gi|223996073|ref|XP_002287710.1|	6e-13
comp1005158_c0	Eukaryotic translation initiation factor 3 subunit C [Triticum urartu]	gi|473754777|gb|EMS45687.1|	3e-19
comp10052_c0	pyruvate orthophosphate dikinase [Eucheuma denticulatum]	gi|728825857|gb|KHG06437.1|	3e-30
comp1005205_c0	PREDICTED: 14-3-3-like protein GF14 iota [Nelumbo nucifera]	gi|697993684|gb|AIT69965.1|	2e-17
comp1005265_c0	PREDICTED: isocitrate dehydrogenase [NAD] regulatory subunit 1, mitochondrial-like, partial [Pyrus x bretschneideri]	gi|720006762|ref|XP_010258087.1|	7e-24
comp1005354_c0	Phosphatidylinositol-glycan biosynthesis class X protein [Morus notabilis]	gi|703100543|ref|XP_010096947.1|	5e-12
comp10054_c0	hypothetical protein MTR_1g005670 [Medicago truncatula]	gi|357436059|ref|XP_003588305.1|	3e-09
comp1005506_c0	Os10g0573100 [Oryza sativa Japonica Group]	gi|115483598|ref|NP_001065469.1|	2e-24
comp1005520_c0	PREDICTED: oxysterol-binding protein-related protein 4B-like [Cicer arietinum]	gi|502150311|ref|XP_004507892.1|	2e-06
comp1005557_c0	calreticulin [Arabidopsis thaliana]	gi|823260398|ref|XP_012462922.1|	2e-48
comp1005654_c0	PREDICTED: RNA-binding protein 25-like isoform X2 [Malus domestica]	gi|658013425|ref|XP_008342008.1|	2e-11
comp1005684_c0	the actin binding protein cofilin-like protein [Thalassiosira pseudonana CCMP1335]	gi|633909081|gb|KDD74436.1|	3e-12
comp10057_c0	BnaA01g13360D [Brassica napus]	gi|670373185|ref|XP_008667917.1|	6e-19
comp100574_c0	carbonic anhydrase [Pyropia yezoensis]	gi|674884922|emb|CDY47629.1|	6e-110
comp100575_c0	PREDICTED: pavine N-methyltransferase-like [Jatropha curcas]	gi|204462480|gb|ACI01451.1|	5e-61
comp1005824_c0	chloroplast Cu/Zn superoxide dismutase [Viola mandshurica]	gi|356539366|ref|XP_003538169.1|	9e-07
comp1005839_c0	eukaryotic translation initiation factor 3 subunit e [Nannochloropsis gaditana]	gi|585109791|gb|EWM27525.1|	5e-20
comp1005973_c0	protein kinase [Helicosporidium sp. ATCC 50920]	gi|633908799|gb|KDD74294.1|	2e-17
comp1006112_c0	PREDICTED: mitochondrial metalloendopeptidase OMA1-like, partial [Sesamum indicum]	gi|747060176|ref|XP_011076507.1|	7e-09
comp1006151_c0	PREDICTED: N(6)-adenine-specific DNA methyltransferase 2-like [Zea mays]	gi|670425919|ref|XP_008653577.1|	2e-11
comp100621_c0	RAD23 [Pinus sylvestris var. mongolica]	gi|197717669|gb|ACH72675.1|	9e-68
comp100627_c0	Os06g0228200 [Oryza sativa Japonica Group]	gi|657384447|gb|AES95855.2|	7e-72
comp1006278_c0	AIG2-like (avirulence induced protein) family protein [Medicago truncatula]	gi|115467216|ref|NP_001057207.1|	1e-06
comp1006293_c0	Ubiquitin carboxyl-terminal hydrolase [Medicago truncatula]	gi|571472217|ref|XP_006585534.1|	8e-07
comp10063_c0	PREDICTED: LOW QUALITY PROTEIN: E3 ubiquitin-protein ligase RNF144B-like [Elaeis guineensis]	gi|449435019|ref|XP_004135293.1|	5e-28
comp1006334_c0	RNA-directed DNA polymerase (Reverse transcriptase) [Medicago truncatula]	gi|743824183|ref|XP_010932716.1|	2e-06
comp1006341_c0	PREDICTED: DNA-3-methyladenine glycosylase isoform X4 [Cicer arietinum]	gi|124360869|gb|ABN08841.1|	6e-35
comp1006359_c0	PREDICTED: very-long-chain 3-oxoacyl-CoA reductase-like protein At1g24470 [Cucumis sativus]	gi|828299957|ref|XP_012569261.1|	3e-17
comp100640_c0	Ornithine-delta-aminotransferase isoform 1 [Theobroma cacao]	gi|356534854|ref|XP_003535966.1|	7e-149
comp1006406_c0	PREDICTED: PHD finger protein ING1-like isoform X1 [Glycine max]	gi|590622386|ref|XP_007025036.1|	1e-26
comp1006456_c0	PREDICTED: carboxylesterase 1-like [Eucalyptus grandis]	gi|702255263|ref|XP_010025249.1|	6e-18
comp1006489_c0	PREDICTED: tetrahydrocannabinolic acid synthase-like [Cucumis sativus]	gi|449433537|ref|XP_004134554.1|	2e-06
comp1006571_c0	protein disulfide isomerase [Prototheca wickerhamii]	gi|55792593|gb|AAV65389.1|	6e-30
comp1006666_c0	transducin/WD40 repeat-like superfamily protein, partial [Gossypium raimondii]	gi|700254500|gb|AIU48871.1|	6e-09
comp1006673_c0	hypothetical protein EMIHUDRAFT_118401 [Emiliania huxleyi CCMP1516]	gi|551570036|ref|XP_005770972.1|	8e-06
comp1006689_c0	dna-directed RNA polymerase I 40kDa polypeptide, rpo1-1-like protein [Thalassiosira pseudonana CCMP1335]	gi|224009616|ref|XP_002293766.1|	3e-08
comp100670_c0	photosystem II protein D1 [Phaseolus vulgaris]	gi|112030956|gb|ABH88068.1|	0
comp100683_c0	unnamed protein product [Vitis vinifera]	gi|296082454|emb|CBI21459.3|	5e-18
comp1006910_c0	chloroplast heat shock protein 90, partial [Prunus persica]	gi|159487749|ref|XP_001701885.1|	1e-10
comp1006948_c0	PREDICTED: endo-1,3;1,4-beta-D-glucanase [Beta vulgaris subsp. vulgaris]	gi|731366873|ref|XP_010695307.1|	6e-12
comp1006957_c0	3-hydroxy-3-methylglutaryl-coenzyme A reductase 3 [Glycine soja]	gi|734318614|gb|KHN03117.1|	1e-29
comp1006996_c0	RecName: Full=Probable protein disulfide-isomerase A6; AltName: Full=P5; Flags: Precursor [Medicago sativa]	gi|729442|sp|P38661.1|PDIA6_MEDSA	1e-06
comp1007_c0	delta8 fatty acid desaturase-like protein (ISS) [Ostreococcus tauri]	gi|659068743|ref|XP_008445959.1|	3e-35
comp1007006_c0	predicted protein [Hordeum vulgare subsp. vulgare]	gi|308803607|ref|XP_003079116.1|	1e-14
comp1007021_c0	phytoene desaturase [Bathycoccus prasinos]	gi|326524111|dbj|BAJ97066.1|	2e-23
comp1007127_c0	TPA_exp: phosphatidylinositol 3-kinase [Emiliania huxleyi]	gi|612386597|ref|XP_007508819.1|	4e-15
comp1007146_c0	hypothetical protein EMIHUDRAFT_222110 [Emiliania huxleyi CCMP1516]	gi|722824684|tpg|DAA64655.1|	2e-14
comp1007199_c0	PREDICTED: nucleolin 1-like, partial [Oryza brachyantha]	gi|551626929|ref|XP_005793475.1|	1e-14
comp1007267_c0	PREDICTED: non-specific phospholipase C3-like isoform X1 [Nelumbo nucifera]	gi|573955329|ref|XP_006659905.1|	2e-09
comp1007317_c0	Peptidyl-tRNA hydrolase 2, mitochondrial [Glycine soja]	gi|720054729|ref|XP_010273149.1|	8e-21
comp1007322_c0	PREDICTED: protein YLS9-like [Populus euphratica]	gi|734402936|gb|KHN32304.1|	2e-14
comp1007373_c0	PREDICTED: acetyl-CoA acetyltransferase, cytosolic 1-like isoform X1 [Oryza brachyantha]	gi|743912862|ref|XP_011000329.1|	4e-49
comp100740_c0	PREDICTED: uncharacterized protein LOC102662902 [Glycine max]	gi|573956459|ref|XP_006660462.1|	2e-157
comp1007420_c0	Receptor-like serine/threonine kinase, partial [Medicago truncatula]	gi|571468265|ref|XP_006584195.1|	2e-11
comp1007432_c0	kinesin-related protein, BimC subfamily [Cyanidioschyzon merolae strain 10D]	gi|357512703|ref|XP_003626640.1|	1e-21
comp1007477_c0	ribosomal protein S7 component of cytosolic 80S ribosome and 40S small subunit [Coccomyxa subellipsoidea C-169]	gi|544209926|ref|XP_005535365.1|	2e-11
comp1007499_c0	20S proteasome alpha subunit B [Coccomyxa subellipsoidea C-169]	gi|545355722|ref|XP_005643637.1|	5e-32
comp100752_c0	dihydropteridine reductase [Galdieria sulphuraria]	gi|545363393|ref|XP_005646824.1|	3e-96
comp10076_c0	PREDICTED: calcium-dependent protein kinase SK5-like [Glycine max]	gi|545702717|ref|XP_005703687.1|	4e-20
comp100784_c0	PREDICTED: CTD small phosphatase-like protein 2 isoform X2 [Pyrus x bretschneideri]	gi|356516443|ref|XP_003526904.1|	4e-44
comp1007893_c0	UDP-N-acetylglucosamine-pyrophosphorylase-related protein [Chlamydomonas reinhardtii]	gi|694393723|ref|XP_009372288.1|	1e-13
comp1007903_c0	translation initiation factor eIF-2 gamma subunit isoform 2 [Galdieria sulphuraria]	gi|159468778|ref|XP_001692551.1|	1e-12
comp1007934_c0	glutamyl-tRNA synthetase [Polytomella parva]	gi|545706110|ref|XP_005705373.1|	2e-72
comp1007961_c0	ribosomal protein L9 [Arabidopsis thaliana]	gi|672190190|ref|XP_008775175.1|	4e-27
comp1007975_c0	PREDICTED: phospholipid-transporting ATPase 10-like, partial [Cucumis melo]	gi|62321620|dbj|BAD95213.1|	8e-21
comp1008_c0	also known as glycine decarboxylase l-protein [Micromonas sp. RCC299]	gi|734375350|gb|KHN20893.1|	6e-55
comp1008004_c0	PREDICTED: succinate-semialdehyde dehydrogenase, mitochondrial [Prunus mume]	gi|255085931|ref|XP_002508932.1|	1e-29
comp1008047_c0	PREDICTED: inactive rhomboid protein 1 [Cucumis melo]	gi|645239149|ref|XP_008226002.1|	3e-17
comp1008055_c0	hypothetical protein Gasu_01250 [Galdieria sulphuraria]	gi|659077396|ref|XP_008439182.1|	5e-09
comp1008151_c0	Cathepsin B [Morus notabilis]	gi|545713959|ref|XP_005709282.1|	8e-07
comp10082_c0	CDGSH iron sulfur domain-containing protein 2 [Galdieria sulphuraria]	gi|348161388|gb|AEP31954.1|	7e-82
comp1008221_c0	glyceraldehyde 3-phosphate dehydrogenase (GAPDH) homolog [Cabomba caroliniana]	gi|703124657|ref|XP_010103114.1|	1e-28
comp1008266_c0	Dihydrolipoyl dehydrogenase 1, mitochondrial [Auxenochlorella protothecoides]	gi|545704100|ref|XP_005704374.1|	6e-15
comp1008441_c0	Qc-snare [Emiliania huxleyi CCMP1516]	gi|760443191|ref|XP_011398664.1|	1e-34
comp1008453_c0	cytosolic chaperonin protein, gamma subunit [Guillardia theta CCMP2712]	gi|551599592|ref|XP_005781618.1|	8e-06
comp1008498_c0	Acyl-CoA diacylglycerol acyltransferase [Chondrus crispus]	gi|551661373|ref|XP_005833453.1|	2e-43
comp10085_c0	BnaA03g46470D [Brassica napus]	gi|734392578|gb|KHN27685.1|	7e-53
comp1008543_c0	PREDICTED: cysteine protease ATG4-like isoform X3 [Citrus sinensis]	gi|546301798|ref|XP_005711516.1|	2e-07
comp100857_c0	Nucleosome-remodeling factor subunit BPTF [Glycine soja]	gi|674922250|emb|CDY10988.1|	2e-66
comp1008596_c0	small GTP binding protein Rab1A [Saccharum officinarum]	gi|568849542|ref|XP_006478509.1|	4e-18
comp1008629_c0	Mov34-domain-containing protein [Coccomyxa subellipsoidea C-169]	gi|89027974|gb|ABD59353.1|	5e-26
comp1008675_c0	zinc-metallopeptidase-like protein [Chlamydomonas reinhardtii]	gi|545366489|ref|XP_005648133.1|	2e-17
comp1008710_c0	hypothetical protein EMIHUDRAFT_205428 [Emiliania huxleyi CCMP1516]	gi|159484588|ref|XP_001700336.1|	4e-07
comp1008746_c0	gag,protease,endonuclease, reverse transcriptase,RNaseH [Volvox carteri f. nagariensis]	gi|551588261|ref|XP_005778835.1|	7e-13
comp1008758_c0	UDP-glucose/GDP-mannose dehydrogenase [Helicosporidium sp. ATCC 50920]	gi|288597|emb|CAA49283.1|	5e-07
comp1008790_c0	PREDICTED: histone chaperone ASF1B-like [Glycine max]	gi|633913408|gb|KDD76992.1|	2e-16
comp100886_c0	Mediator of RNA polymerase II transcription subunit 36a [Auxenochlorella protothecoides]	gi|356507265|ref|XP_003522389.1|	2e-121
comp1008906_c0	similar to protein disulfide isomerase-related protein P5 precursor [Cyanidioschyzon merolae strain 10D]	gi|760444351|ref|XP_011399244.1|	4e-43
comp100892_c0	Ras-related protein Rab2BV [Glycine soja]	gi|544214233|ref|XP_005537263.1|	6e-28
comp1009005_c0	mitochondrial inner membrane translocase [Chlamydomonas reinhardtii]	gi|159465227|ref|XP_001690824.1|	7e-17
comp1009048_c0	hypothetical protein COCSUDRAFT_46664 [Coccomyxa subellipsoidea C-169]	gi|545370416|ref|XP_005649849.1|	1e-06
comp1009204_c0	F-box family protein [Medicago truncatula]	gi|357460855|ref|XP_003600709.1|	1e-12
comp1009211_c0	PREDICTED: mediator of RNA polymerase II transcription subunit 15a-like isoform X1 [Glycine max]	gi|356558663|ref|XP_003547623.1|	8e-23
comp1009265_c0	Copia protein, partial [Glycine soja]	gi|734318571|gb|KHN03110.1|	3e-33
comp1009288_c0	isoleucine--tRNA ligase, cytoplasmic [Chondrus crispus]	gi|546312246|ref|XP_005714910.1|	1e-33
comp1009291_c0	Actin-related protein 2 [Glycine soja]	gi|743914055|ref|XP_011000950.1|	2e-51
comp10093_c0	inorganic pyrophosphatase [Chlorella salina]	gi|586685303|ref|XP_006841639.1|	2e-21
comp1009313_c0	PREDICTED: wall-associated receptor kinase 2-like [Gossypium raimondii]	gi|300827235|gb|ADK36629.1|	3e-24
comp1009374_c0	PREDICTED: 60S ribosomal protein L18a [Amborella trichopoda]	gi|823245299|ref|XP_012455320.1|	9e-09
comp1009481_c0	DnaJ-like protein [Chlamydomonas reinhardtii]	gi|159489256|ref|XP_001702613.1|	1e-23
comp1009524_c0	Plasma membrane proteolipid 3 [Monoraphidium neglectum]	gi|761961416|gb|KIY94763.1|	1e-10
comp1009593_c0	PREDICTED: tyrosine N-monooxygenase-like, partial [Malus domestica]	gi|658046784|ref|XP_008359054.1|	1e-09
comp1009722_c0	copper chaperone [Chlamydomonas reinhardtii]	gi|159473230|ref|XP_001694742.1|	8e-10
comp1009779_c0	Acetylserotonin O-methyltransferase-like protein [Emiliania huxleyi CCMP1516]	gi|551539633|ref|XP_005758285.1|	9e-06
comp1009882_c0	Helicase-like protein [Medicago truncatula]	gi|357477677|ref|XP_003609124.1|	2e-42
comp1009985_c0	PREDICTED: short-chain dehydrogenase TIC 32, chloroplastic [Cicer arietinum]	gi|502119218|ref|XP_004496543.1|	1e-12
comp1010021_c0	Beta-glucosidase [Medicago truncatula]	gi|358344112|ref|XP_003636137.1|	8e-11
comp101004_c0	PREDICTED: alpha-galactosidase 1-like isoform X2 [Fragaria vesca subsp. vesca]	gi|470108262|ref|XP_004290441.1|	5e-75
comp1010055_c0	glucosamine/galactosamine-6-phosphate isomerase family protein [Populus trichocarpa]	gi|566191152|ref|XP_002316080.2|	1e-23
comp101008_c0	hypothetical protein CHLREDRAFT_181241 [Chlamydomonas reinhardtii]	gi|159488167|ref|XP_001702091.1|	7e-26
comp1010229_c0	gamete protein [Medicago truncatula]	gi|657397485|gb|KEH37201.1|	5e-07
comp101045_c0	KE4,-like protein to histidine-rich membrane protein [Thalassiosira pseudonana CCMP1335]	gi|223992839|ref|XP_002286103.1|	9e-34
comp1010565_c0	Eukaryotic translation initiation factor 3 subunit D -like protein [Gossypium arboreum]	gi|728820483|gb|KHG03785.1|	4e-17
comp1010567_c0	ADP,ATP carrier protein 3, mitochondrial [Glycine soja]	gi|802752457|ref|XP_012088250.1|	3e-48
comp1010589_c0	PREDICTED: fe(2+) transport protein 1-like [Cicer arietinum]	gi|502094898|ref|XP_004490323.1|	4e-57
comp1010680_c0	elongation factor-1 alpha [Blastocystis pythoni]	gi|3643294|gb|AAC36751.1|	2e-44
comp10108_c0	PREDICTED: dymeclin [Cicer arietinum]	gi|676393777|ref|XP_009040166.1|	1e-14
comp101082_c0	Cysteine-rich RLK (RECEPTOR-like protein kinase) 8 [Theobroma cacao]	gi|502119594|ref|XP_004496672.1|	0
comp1010848_c0	hypothetical protein AURANDRAFT_31508 [Aureococcus anophagefferens]	gi|590648604|ref|XP_007032202.1|	1e-16
comp1010966_c0	Ribosomal protein L18ae [Ostreococcus tauri]	gi|693499017|emb|CEF98555.1|	4e-30
comp1010971_c0	20S core proteasome subunit beta 2 [Chondrus crispus]	gi|546304059|ref|XP_005712215.1|	5e-19
comp1011008_c0	mastigoneme protein [Ochromonas danica]	gi|257900378|dbj|BAI39491.1|	2e-41
comp1011043_c0	alpha-tubulin, partial [Ceratopteris richardii]	gi|57867851|gb|AAW57305.1|	1e-11
comp1011088_c0	ppgpp synthetase [Nannochloropsis gaditana]	gi|585109916|gb|EWM27646.1|	3e-09
comp10111_c0	glyceraldehyde 3-phosphate dehydrogenase [Helicosporidium sp. ATCC 50920]	gi|358343724|ref|XP_003635947.1|	3e-08
comp1011146_c0	Membrane-bound dehydrogenase domain protein [Medicago truncatula]	gi|633912281|gb|KDD76242.1|	2e-25
comp1011310_c0	membrane selenoprotein [Volvox carteri f. nagariensis]	gi|302832079|ref|XP_002947604.1|	6e-10
comp1011342_c0	hypothetical protein H632_c2095p0 [Helicosporidium sp. ATCC 50920]	gi|633907156|gb|KDD73519.1|	3e-10
comp1011498_c0	unnamed protein product [Chondrus crispus]	gi|546306342|ref|XP_005712933.1|	9e-07
comp1011697_c0	HSP90 [Karlodinium veneficum]	gi|255965920|gb|ACU45247.1|	2e-31
comp1011706_c0	H/ACA ribonucleoprotein complex subunit 1 [Monoraphidium neglectum]	gi|761969814|gb|KIZ00737.1|	4e-30
comp1011743_c0	catalase heme-binding enzyme [Medicago truncatula]	gi|657367956|gb|KEH15320.1|	4e-11
comp1011750_c0	RNA helicase [Arabidopsis thaliana]	gi|15215678|gb|AAK91384.1|	1e-54
comp1011755_c0	phosphatidylinositol 4-kinase [Galdieria sulphuraria]	gi|545706279|ref|XP_005705457.1|	3e-28
comp1011791_c0	PREDICTED: pectinesterase inhibitor 1-like [Cicer arietinum]	gi|502181788|ref|XP_004516884.1|	2e-06
comp1012027_c0	26S proteasome regulatory complex, ATPase RPT4 [Physcomitrella patens]	gi|168029577|ref|XP_001767302.1|	3e-41
comp101216_c0	proteasome subunit alpha type 5 [Guillardia theta CCMP2712]	gi|551638426|ref|XP_005822027.1|	1e-115
comp1012223_c0	PREDICTED: 60S ribosomal protein L4-like [Musa acuminata subsp. malaccensis]	gi|695041787|ref|XP_009408514.1|	6e-39
comp1012265_c0	60S acidic ribosomal protein P0-2 [Arabidopsis thaliana]	gi|145332006|ref|NP_001078125.1|	2e-26
comp10123_c0	NOSIC [Ostreococcus tauri]	gi|18395424|ref|NP_565289.1|	1e-59
comp1012356_c0	Splicing factor arginine/serine-rich [Medicago truncatula]	gi|747043453|ref|XP_011083862.1|	8e-24
comp1012360_c0	ubiquitin-conjugating enzyme E2 A [Arabidopsis thaliana]	gi|357466537|ref|XP_003603553.1|	6e-26
comp101240_c0	PREDICTED: aldose 1-epimerase-like [Populus euphratica]	gi|743856678|ref|XP_011029977.1|	1e-38
comp1012433_c0	PREDICTED: serine--tRNA ligase-like [Solanum tuberosum]	gi|585102916|gb|EWM22412.1|	8e-29
comp1012457_c0	Ketosamine-3-kinase [Coccomyxa subellipsoidea C-169]	gi|545367067|ref|XP_005648397.1|	2e-13
comp1012539_c0	PREDICTED: zinc finger BED domain-containing protein RICESLEEPER 2-like [Tarenaya hassleriana]	gi|729303491|ref|XP_010527601.1|	6e-25
comp1012542_c0	PREDICTED: eukaryotic translation initiation factor 3 subunit D [Amborella trichopoda]	gi|586676181|ref|XP_006838560.1|	5e-63
comp1012601_c0	ribosomal protein L27a component of cytosolic 80S ribosome and 60S large subunit [Coccomyxa subellipsoidea C-169]	gi|545367779|ref|XP_005648694.1|	1e-06
comp1012661_c0	hypothetical protein GUITHDRAFT_81119, partial [Guillardia theta CCMP2712]	gi|551635875|ref|XP_005820767.1|	1e-11
comp1012759_c0	PREDICTED: U4/U6.U5 tri-snRNP-associated protein 2-like [Sesamum indicum]	gi|747096113|ref|XP_011095961.1|	2e-22
comp1012819_c0	isochorismatase family protein [Chlamydomonas reinhardtii]	gi|159480484|ref|XP_001698312.1|	5e-06
comp1012849_c0	PREDICTED: homeobox-leucine zipper protein ROC3 [Setaria italica]	gi|514817678|ref|XP_004983555.1|	1e-07
comp1012868_c0	predicted protein [Hordeum vulgare subsp. vulgare]	gi|326507432|dbj|BAK03109.1|	1e-15
comp101307_c0	PREDICTED: phosphatidylinositol/phosphatidylcholine transfer protein SFH2-like isoform X2 [Camelina sativa]	gi|727546636|ref|XP_010446449.1|	3e-68
comp101322_c0	similar to GTPase-activating protein [Cyanidioschyzon merolae strain 10D]	gi|544211455|ref|XP_005536127.1|	1e-42
comp1013267_c0	PREDICTED: uncharacterized protein LOC105781573 [Gossypium raimondii]	gi|823257744|ref|XP_012461552.1|	2e-11
comp1013268_c0	PREDICTED: alanine--tRNA ligase [Malus domestica]	gi|658010418|ref|XP_008340455.1|	5e-15
comp1013443_c0	cysteine protease [Lactuca sativa]	gi|747051822|ref|XP_011072006.1|	2e-14
comp1013470_c0	PREDICTED: cinnamyl alcohol dehydrogenase 7-like [Setaria italica]	gi|836009433|ref|XP_004976783.2|	1e-06
comp1013872_c0	conserved hypothetical protein [Ricinus communis]	gi|255599920|ref|XP_002537340.1|	3e-08
comp1013907_c0	ribosomal protein S18 component of cytosolic 80S ribosome and 40S small subunit [Coccomyxa subellipsoidea C-169]	gi|545368811|ref|XP_005649180.1|	2e-30
comp1013913_c0	oxysterol-binding protein [Helicosporidium sp. ATCC 50920]	gi|633912631|gb|KDD76465.1|	1e-22
comp1013927_c0	Os03g0388000 [Oryza sativa Japonica Group]	gi|115453325|ref|NP_001050263.1|	7e-08
comp1013968_c0	Myb-related protein 3R-1 [Triticum urartu]	gi|474139829|gb|EMS56516.1|	4e-09
comp101401_c0	PREDICTED: succinate-semialdehyde dehydrogenase, mitochondrial [Nelumbo nucifera]	gi|720039684|ref|XP_010268381.1|	4e-180
comp101402_c0	eukaryotic translation initiation factor 3, subunit 7 [Coccomyxa subellipsoidea C-169]	gi|545368706|ref|XP_005649130.1|	1e-127
comp1014031_c0	delta-24-sterol methyltransferase [Nannochloropsis gaditana]	gi|585106076|gb|EWM24562.1|	8e-12
comp1014106_c0	fibrocystin-like protein [Chlamydomonas reinhardtii]	gi|159468470|ref|XP_001692397.1|	1e-21
comp1014128_c0	PREDICTED: zinc finger MYM-type protein 1-like, partial [Cicer arietinum]	gi|828307421|ref|XP_012570507.1|	4e-63
comp1014151_c0	endonuclease/exonuclease/phosphatase family protein [Medicago truncatula]	gi|657400973|gb|KEH40025.1|	3e-10
comp1014168_c0	Rab5/RabF-family small GTPase [Monoraphidium neglectum]	gi|761971259|gb|KIZ01881.1|	6e-08
comp1014193_c0	ABC transporter A family protein [Medicago truncatula]	gi|657390392|gb|KEH31922.1|	3e-17
comp101420_c0	PREDICTED: phenol 2-monooxygenase-like [Pyrus x bretschneideri]	gi|694453111|ref|XP_009351348.1|	1e-93
comp1014259_c0	hypothetical protein EMIHUDRAFT_61288, partial [Emiliania huxleyi CCMP1516]	gi|551579969|ref|XP_005775543.1|	5e-10
comp1014282_c0	glutamate decarboxylase (ISS), partial [Ostreococcus tauri]	gi|308800826|ref|XP_003075194.1|	2e-07
comp1014386_c0	Os07g0661800 [Oryza sativa Japonica Group]	gi|115473885|ref|NP_001060541.1|	1e-28
comp1014469_c0	Dynein heavy chain 1, axonemal [Monoraphidium neglectum]	gi|761975647|gb|KIZ05580.1|	4e-32
comp1014559_c0	eukaryotic elongation factor-1 B beta [Ectocarpus siliculosus]	gi|299472981|emb|CBN77382.1|	7e-11
comp1014687_c0	similar to Ubiquitin carboxyl-terminal hydrolase 15 (Ubiquitin thiolesterase 15) (Ubiquitin-specific processing protease 15) (Deubiquitinating enzyme 15) (Unph-2) (Unph4) isoform 11 [Ectocarpus siliculosus]	gi|298706544|emb|CBJ29514.1|	4e-09
comp1014738_c0	Cytochrome b5, heme-binding site [Nannochloropsis gaditana]	gi|585111941|gb|EWM29412.1|	2e-09
comp1014833_c0	PREDICTED: serine/threonine-protein kinase MRCK alpha [Jatropha curcas]	gi|802585157|ref|XP_012070274.1|	7e-09
comp1014993_c0	hypothetical protein THAPSDRAFT_261539 [Thalassiosira pseudonana CCMP1335]	gi|223996713|ref|XP_002288030.1|	3e-22
comp101510_c0	O-acetylserine sulfhydrylase/homocysteine synthase [Ostreococcus lucimarinus CCE9901]	gi|145353863|ref|XP_001421219.1|	0
comp101515_c0	PREDICTED: probable mannitol dehydrogenase [Cicer arietinum]	gi|731326525|ref|XP_010674062.1|	6e-07
comp1015151_c0	PREDICTED: serine/threonine-protein phosphatase 2A 65 kDa regulatory subunit A beta isoform-like [Nicotiana tomentosiformis]	gi|502162622|ref|XP_004512560.1|	1e-59
comp1015157_c0	PREDICTED: uncharacterized protein LOC104890322 [Beta vulgaris subsp. vulgaris]	gi|697124471|ref|XP_009616233.1|	7e-16
comp1015255_c0	predicted protein [Hordeum vulgare subsp. vulgare]	gi|326502922|dbj|BAJ99089.1|	1e-14
comp1015276_c0	PREDICTED: cell division cycle 20.2, cofactor of APC complex-like [Musa acuminata subsp. malaccensis]	gi|695064487|ref|XP_009420793.1|	3e-06
comp10153_c0	PREDICTED: CBL-interacting serine/threonine-protein kinase 11-like [Nicotiana sylvestris]	gi|703065731|ref|XP_010087529.1|	1e-74
comp10153_c1	SNF2 family amino-terminal protein [Medicago truncatula]	gi|702498362|ref|XP_010037684.1|	6e-20
comp101533_c0	40S ribosomal protein S4 [Morus notabilis]	gi|698430555|ref|XP_009793170.1|	8e-39
comp1015359_c0	PREDICTED: 40S ribosomal protein S4-3-like [Eucalyptus grandis]	gi|657377150|gb|KEH22070.1|	6e-06
comp101546_c0	PREDICTED: mediator of RNA polymerase II transcription subunit 36a-like [Brassica rapa]	gi|685293288|ref|XP_009137547.1|	7e-128
comp1015713_c0	glutathione S-transferase [Pyrus communis]	gi|114795078|gb|ABI79308.1|	6e-06
comp101573_c0	GTP-binding protein [Emiliania huxleyi CCMP1516]	gi|551549695|ref|XP_005762418.1|	1e-73
comp10158_c0	nucleosome assembly protein family [Physcomitrella patens]	gi|573954572|ref|XP_006659530.1|	2e-17
comp101580_c0	PREDICTED: poly(A) polymerase type 3 [Nicotiana sylvestris]	gi|168061613|ref|XP_001782782.1|	8e-61
comp1015826_c0	PREDICTED: coatomer subunit beta'-1-like [Zea mays]	gi|698568971|ref|XP_009774205.1|	3e-11
comp1015854_c0	PREDICTED: C2 and GRAM domain-containing protein At1g03370-like [Oryza brachyantha]	gi|727600086|ref|XP_010473003.1|	8e-20
comp1015920_c0	ATP-dependent DNA helicase PIF1 [Medicago truncatula]	gi|357515665|ref|XP_003628121.1|	1e-06
comp1016049_c0	PREDICTED: protein disulfide isomerase-like 1-4 [Prunus mume]	gi|645217432|ref|XP_008225855.1|	2e-08
comp101627_c0	hypothetical protein PHAVU_005G019200g [Phaseolus vulgaris]	gi|593696732|ref|XP_007148848.1|	6e-17
comp1016355_c0	molybdopterin synthase [Micromonas sp. RCC299]	gi|585111215|gb|EWM28792.1|	8e-22
comp1016475_c0	reverse transcriptase, partial [Eleocharis uniglumis]	gi|294864546|gb|ADF46116.1|	2e-07
comp1016495_c0	lysine ketoglutarate reductase trans-splicing-like protein [Medicago truncatula]	gi|657377210|gb|KEH22115.1|	4e-51
comp1016585_c0	PREDICTED: elongation factor Tu, mitochondrial-like [Oryza brachyantha]	gi|573939177|ref|XP_006652024.1|	2e-20
comp1016615_c0	hypothetical protein AURANDRAFT_28999 [Aureococcus anophagefferens]	gi|676390769|ref|XP_009038662.1|	9e-06
comp1016655_c0	PREDICTED: transketolase, chloroplastic-like [Beta vulgaris subsp. vulgaris]	gi|731362582|ref|XP_010692960.1|	4e-43
comp1016825_c0	OSIGBa0105O19.1 [Oryza sativa Indica Group]	gi|116308889|emb|CAH66022.1|	1e-17
comp1016907_c0	glycogen/starch/alpha-glucan phosphorylase [Bathycoccus prasinos]	gi|612388100|ref|XP_007509571.1|	1e-24
comp1016992_c0	Vacuolar sorting-associated protein 62 [Gossypium arboreum]	gi|728823539|gb|KHG05345.1|	1e-14
comp1017129_c0	PREDICTED: uncharacterized protein LOC104743994 [Camelina sativa]	gi|727580980|ref|XP_010463327.1|	2e-08
comp1017132_c0	hypothetical protein MTR_7g017380 [Medicago truncatula]	gi|357502589|ref|XP_003621583.1|	2e-18
comp1017160_c0	PREDICTED: cytokinin riboside 5'-monophosphate phosphoribohydrolase LOG7 [Sesamum indicum]	gi|747092877|ref|XP_011094223.1|	3e-32
comp1017184_c0	PREDICTED: actin-related protein 2/3 complex subunit 1B-like isoform X1 [Cicer arietinum]	gi|502128564|ref|XP_004500004.1|	2e-21
comp1017193_c0	chaperonin complex component [Volvox carteri f. nagariensis]	gi|302842241|ref|XP_002952664.1|	9e-51
comp101739_c0	cytosolic glucose-6-phosphate isomerase [Pavlova lutheri]	gi|111609767|gb|ABH11436.1|	0
comp101741_c0	trc [Gossypium arboreum]	gi|728849836|gb|KHG29279.1|	2e-90
comp1017446_c0	rho gtpase [Nannochloropsis gaditana]	gi|585103943|gb|EWM23088.1|	9e-47
comp1017590_c0	delta-5 desaturase [Rebecca salina]	gi|119710109|gb|ABL96295.1|	8e-20
comp1017592_c0	PREDICTED: ABC transporter B family member 19-like [Malus domestica]	gi|702489422|ref|XP_010035399.1|	5e-12
comp101767_c0	hypothetical protein SELMODRAFT_113551 [Selaginella moellendorffii]	gi|302798170|ref|XP_002980845.1|	5e-06
comp1017797_c0	PREDICTED: disco-interacting protein 2 homolog A-like [Cicer arietinum]	gi|502131861|ref|XP_004501127.1|	5e-38
comp1017948_c0	Os03g0334700, partial [Oryza sativa Japonica Group]	gi|115452859|ref|NP_001050030.1|	5e-11
comp1018038_c0	DNA-directed RNA polymerase [Medicago truncatula]	gi|357502599|ref|XP_003621588.1|	2e-11
comp101809_c0	CM0216.330.nc [Lotus japonicus]	gi|164564735|dbj|BAF98217.1|	5e-143
comp1018109_c0	Formate dehydrogenase 2, mitochondrial [Aegilops tauschii]	gi|475609346|gb|EMT27351.1|	7e-20
comp1018156_c0	5-formyltetrahydrofolate cyclo-ligase [Nannochloropsis gaditana]	gi|585106998|gb|EWM25268.1|	9e-15
comp1018164_c0	PREDICTED: serine/threonine-protein kinase HT1-like isoform X3 [Phoenix dactylifera]	gi|743763542|ref|XP_010911961.1|	2e-12
comp10182_c0	BnaC03g16570D [Brassica napus]	gi|674929883|emb|CDY03427.1|	2e-10
comp1018214_c0	BnaC01g16550D [Brassica napus]	gi|674909169|emb|CDY24034.1|	3e-08
comp1018413_c0	PREDICTED: trifunctional UDP-glucose 4,6-dehydratase/UDP-4-keto-6-deoxy-D-glucose 3,5-epimerase/UDP-4-keto-L-rhamnose-reductase RHM1 [Vitis vinifera]	gi|225464343|ref|XP_002271970.1|	2e-27
comp1018436_c0	PREDICTED: E3 ubiquitin-protein ligase rpm-1-like [Beta vulgaris subsp. vulgaris]	gi|731379594|ref|XP_010668508.1|	1e-15
comp101846_c0	PREDICTED: xylulose kinase [Brachypodium distachyon]	gi|357121755|ref|XP_003562583.1|	3e-98
comp1018606_c0	autoinhibited calcium ATPase [Bathycoccus prasinos]	gi|612390181|ref|XP_007510612.1|	4e-23
comp1018634_c0	PREDICTED: casein kinase II subunit alpha-like [Pyrus x bretschneideri]	gi|694447405|ref|XP_009349835.1|	1e-15
comp1018675_c0	ATP-binding cassette superfamily [Micromonas sp. RCC299]	gi|255083831|ref|XP_002508490.1|	2e-12
comp1018723_c0	PREDICTED: MATE efflux family protein 9-like [Solanum tuberosum]	gi|645234120|ref|XP_008223665.1|	5e-06
comp1018727_c0	ABC transporter B family protein [Medicago truncatula]	gi|657391026|gb|AES92079.2|	1e-56
comp1018742_c0	hypothetical protein VITISV_010019 [Vitis vinifera]	gi|147853125|emb|CAN78557.1|	1e-09
comp1018882_c0	BnaC05g06370D [Brassica napus]	gi|674938408|emb|CDX95034.1|	7e-10
comp1018920_c0	PREDICTED: short-chain type dehydrogenase/reductase-like [Musa acuminata subsp. malaccensis]	gi|695041757|ref|XP_009408497.1|	1e-08
comp1018954_c0	fiber protein Fb9 [Gossypium barbadense]	gi|25992539|gb|AAN77149.1|	9e-40
comp1018961_c0	PREDICTED: protein trichome birefringence-like 10 [Cicer arietinum]	gi|502079051|ref|XP_004486138.1|	2e-24
comp1019118_c0	NIMA (never in mitosis a)-related kinase [Monoraphidium neglectum]	gi|761977602|gb|KIZ07321.1|	5e-08
comp1019176_c0	PREDICTED: flap endonuclease 1 [Gossypium raimondii]	gi|823248383|ref|XP_012456856.1|	2e-27
comp1019190_c0	RNA polymerase II, heptapeptide repeat,eukaryotic [Ostreococcus tauri]	gi|693498120|emb|CEF99340.1|	3e-20
comp1019239_c0	caleosin [Auxenochlorella protothecoides]	gi|329130344|gb|AEB77763.1|	6e-06
comp1019249_c0	aspartyl-trna synthetase [Nannochloropsis gaditana]	gi|585105701|gb|EWM24309.1|	2e-31
comp1019305_c0	proliferating cell nuclear antigen [Pleurochrysis carterae]	gi|14029723|gb|AAK52803.1|AF366058_1	9e-44
comp1019425_c0	PREDICTED: ubiquitin carboxyl-terminal hydrolase 12 isoform X2 [Malus domestica]	gi|657998271|ref|XP_008391536.1|	8e-26
comp101949_c0	phosphoethanolamine cytidylyltransferase [Cyanidioschyzon merolae strain 10D]	gi|544217180|ref|XP_005538734.1|	2e-72
comp1019630_c0	hypothetical protein PHAVU_002G033700g [Phaseolus vulgaris]	gi|593787886|ref|XP_007156982.1|	8e-14
comp10197_c0	PREDICTED: 26S protease regulatory subunit 6B homolog [Pyrus x bretschneideri]	gi|590696646|ref|XP_007045222.1|	3e-27
comp1019726_c0	26S proteasome regulatory subunit T3 [Monoraphidium neglectum]	gi|224137580|ref|XP_002322593.1|	5e-49
comp1019757_c0	RNA-directed DNA polymerase [Theobroma cacao]	gi|761960919|gb|KIY94453.1|	3e-61
comp1019804_c0	MT associated signaling protein phospholipase D [Volvox carteri f. nagariensis]	gi|302853466|ref|XP_002958248.1|	3e-21
comp1019853_c0	Exportin-1 [Glycine soja]	gi|734432842|gb|KHN46448.1|	4e-10
comp1019856_c0	fomate-tetrahydrofolate ligase [Phaeodactylum tricornutum CCAP 1055/1]	gi|219127483|ref|XP_002183964.1|	1e-36
comp1019859_c0	BnaC01g42220D [Brassica napus]	gi|674871660|emb|CDY62753.1|	6e-09
comp1019914_c0	flagellar associated protein [Chlamydomonas reinhardtii]	gi|303276174|ref|XP_003057381.1|	2e-36
comp1019942_c0	SC35-like splicing factor 33 isoform 4, partial [Theobroma cacao]	gi|727618212|ref|XP_010480065.1|	1e-20
comp1019945_c0	Alpha-galactosidase [Medicago truncatula]	gi|357454115|ref|XP_003597338.1|	7e-25
comp101995_c0	PREDICTED: 1,2-dihydroxy-3-keto-5-methylthiopentene dioxygenase 4 [Cucumis melo]	gi|659096834|ref|XP_008449312.1|	1e-46
comp1020020_c0	mitochondrial solute carrier protein [Emiliania huxleyi CCMP1516]	gi|551560055|ref|XP_005766926.1|	1e-12
comp1020030_c0	PREDICTED: lipid phosphate phosphatase 2-like isoform X2 [Setaria italica]	gi|514765959|ref|XP_004965881.1|	3e-08
comp1020041_c0	alpha glucosidase II [Phaeodactylum tricornutum CCAP 1055/1]	gi|219112971|ref|XP_002186069.1|	7e-13
comp1020082_c0	PREDICTED: FK506-binding protein 5-like [Malus domestica]	gi|658053974|ref|XP_008362751.1|	7e-08
comp1020172_c0	His-Cys box protein [Porphyra umbilicalis]	gi|54610907|gb|AAV35433.1|	1e-13
comp1020275_c0	Ribosomal L38e protein family [Theobroma cacao]	gi|728829564|gb|KHG09007.1|	5e-28
comp1020279_c0	PREDICTED: COP9 signalosome complex subunit 2-like isoform X3 [Solanum tuberosum]	gi|470126222|ref|XP_004299090.1|	4e-37
comp102029_c0	dolichyl-phosphate beta-glucosyltransferase [Nannochloropsis gaditana]	gi|585102551|gb|EWM22131.1|	4e-47
comp1020369_c0	hypothetical protein SELMODRAFT_230122 [Selaginella moellendorffii]	gi|302758190|ref|XP_002962518.1|	2e-24
comp1020438_c0	O-acyl transferase, membrane bound [Galdieria sulphuraria]	gi|545713881|ref|XP_005709243.1|	3e-20
comp1020443_c0	histidyl-tRNA synthetase [Guillardia theta CCMP2712]	gi|551679578|ref|XP_005842541.1|	3e-39
comp102048_c0	glycine hydroxymethyltransferase [Nannochloropsis gaditana CCMP526]	gi|553179614|ref|XP_005852729.1|	0
comp1020521_c0	protein phosphatase [Galdieria sulphuraria]	gi|674929782|emb|CDY03595.1|	2e-49
comp102057_c0	PREDICTED: polyol transporter 5-like [Musa acuminata subsp. malaccensis]	gi|585110213|gb|EWM27882.1|	4e-36
comp1020633_c0	PREDICTED: hydroxyphenylpyruvate reductase-like [Tarenaya hassleriana]	gi|729440727|ref|XP_010521520.1|	5e-19
comp1020659_c0	PREDICTED: probable salt tolerance-like protein At1g75540-like [Glycine max]	gi|356541070|ref|XP_003539006.1|	3e-11
comp1020764_c0	ribosomal protein S11 [Helicosporidium sp. ATCC 50920]	gi|633911956|gb|KDD76037.1|	1e-46
comp1020877_c0	PREDICTED: homeobox-leucine zipper protein HDG12-like [Cicer arietinum]	gi|502155286|ref|XP_004510020.1|	1e-21
comp102102_c0	PREDICTED: ras GTPase-activating protein-binding protein 2-like isoform X1 [Glycine max]	gi|571472980|ref|XP_006585781.1|	0
comp1021233_c0	PREDICTED: glucose and ribitol dehydrogenase homolog 1-like [Musa acuminata subsp. malaccensis]	gi|695021127|ref|XP_009397642.1|	3e-30
comp1021310_c0	BnaC03g68290D [Brassica napus]	gi|674929757|emb|CDY03570.1|	9e-09
comp1021347_c0	fatty-acyl [Nannochloropsis gaditana]	gi|585110649|gb|EWM28304.1|	1e-23
comp1021480_c0	Mov34/MPN/PAD-1 family protein [Micromonas pusilla CCMP1545]	gi|303277929|ref|XP_003058258.1|	2e-26
comp1021527_c0	PREDICTED: ras-related protein RHN1-like [Solanum tuberosum]	gi|565367625|ref|XP_006350459.1|	2e-50
comp1021551_c0	flagellar associated protein, quinone reductase-like protein [Ectocarpus siliculosus]	gi|299473653|emb|CBN78047.1|	1e-36
comp1021643_c0	BTB/POZ domain-containing protein [Glycine soja]	gi|734307178|gb|KHM99043.1|	8e-53
comp1021678_c0	BnaA09g12230D [Brassica napus]	gi|674884670|emb|CDY47844.1|	3e-14
comp1021747_c0	Ubiquitin-activating enzyme E1 3 [Aegilops tauschii]	gi|475564570|gb|EMT14565.1|	2e-20
comp10218_c0	PREDICTED: ornithine aminotransferase, mitochondrial isoform X2 [Cucumis melo]	gi|659068451|ref|XP_008444491.1|	2e-61
comp1022002_c0	BnaA03g39320D [Brassica napus]	gi|238054071|gb|ACR38891.1|	2e-36
comp1022078_c0	predicted protein [Phaeodactylum tricornutum CCAP 1055/1]	gi|219120012|ref|XP_002180754.1|	5e-06
comp1022118_c0	PREDICTED: aspartic proteinase A1-like [Solanum tuberosum]	gi|565379386|ref|XP_006356104.1|	3e-19
comp1022135_c0	phosphomannomutase family protein [Populus trichocarpa]	gi|566203118|ref|XP_006375330.1|	8e-22
comp1022379_c0	Cytochrome P450 89A2 [Glycine soja]	gi|734432886|gb|KHN46492.1|	1e-19
comp1022488_c0	Methionine sulfoxide reductase B 2 [Theobroma cacao]	gi|590682949|ref|XP_007041478.1|	2e-30
comp1022590_c0	mitogen-activated protein kinase 5 [Volvox carteri f. nagariensis]	gi|302839125|ref|XP_002951120.1|	1e-23
comp1023_c1	PREDICTED: ABC transporter B family member 19-like [Cicer arietinum]	gi|727558731|ref|XP_010451585.1|	1e-14
comp1023016_c0	arsenite-translocating ATPase, ArsA family [Galdieria sulphuraria]	gi|502156572|ref|XP_004510541.1|	5e-14
comp1023048_c0	PREDICTED: mitochondrial fission 1 protein B [Brassica rapa]	gi|545712665|ref|XP_005708637.1|	7e-23
comp102307_c0	BnaC05g14730D [Brassica napus]	gi|685378086|ref|XP_009121852.1|	1e-12
comp1023114_c0	glutamate dehydrogenase (NAD(P)+) isoform 2 [Galdieria sulphuraria]	gi|674891729|emb|CDY41015.1|	5e-14
comp1023143_c0	enoyl-CoA hydratase [Ectocarpus siliculosus]	gi|545706219|ref|XP_005705427.1|	2e-32
comp102316_c0	BnaA02g34330D [Brassica napus]	gi|299116267|emb|CBN74616.1|	1e-88
comp102324_c0	2-oxoglutarate dehydrogenase E2 component (dihydrolipoamidesuccinyltransferase) [Galdieria sulphuraria]	gi|545707244|ref|XP_005705937.1|	1e-123
comp1023246_c0	60S ribosomal protein L19 [Polytomella sp. Pringsheim 198.80]	gi|674901637|emb|CDY31308.1|	4e-30
comp1023355_c0	PREDICTED: 40S ribosomal protein S4 [Gossypium raimondii]	gi|635557406|emb|CBV76076.1|	5e-07
comp1023454_c0	formaldehyde dehydrogenase [Chlamydomonas reinhardtii]	gi|823137508|ref|XP_012468543.1|	8e-15
comp1023459_c0	PREDICTED: glutamine--fructose-6-phosphate aminotransferase [isomerizing] 2-like [Malus domestica]	gi|159471580|ref|XP_001693934.1|	3e-69
comp10236_c0	heat shock protein 90 (ISS) [Ostreococcus tauri]	gi|357507813|ref|XP_003624195.1|	2e-59
comp1023767_c0	PREDICTED: E3 ubiquitin-protein ligase UPL1-like [Camelina sativa]	gi|308812921|ref|XP_003083767.1|	2e-10
comp102381_c0	Subtilisin-like protease [Glycine soja]	gi|743867030|ref|XP_010905208.1|	4e-101
comp1023861_c0	PREDICTED: 60S ribosomal export protein NMD3-like [Tarenaya hassleriana]	gi|734361944|gb|KHN15887.1|	2e-30
comp1023863_c0	PREDICTED: cell number regulator 11-like [Brachypodium distachyon]	gi|729440848|ref|XP_010521563.1|	1e-09
comp1023940_c0	PREDICTED: A/G-specific adenine DNA glycosylase-like [Camelina sativa]	gi|721628911|ref|XP_010229876.1|	9e-18
comp1024062_c0	PREDICTED: leukotriene A-4 hydrolase homolog [Gossypium raimondii]	gi|823262166|ref|XP_012463825.1|	7e-15
comp1024133_c0	Protein HEADING DATE 3B [Auxenochlorella protothecoides]	gi|760438327|ref|XP_011396232.1|	5e-07
comp1024425_c0	polyadenylate-binding family protein [Populus trichocarpa]	gi|224105583|ref|XP_002313862.1|	2e-33
comp1024529_c0	PREDICTED: tensin-like C1 domain-containing phosphatase [Amborella trichopoda]	gi|586720461|ref|XP_006848727.1|	1e-20
comp1024896_c0	PREDICTED: [Fructose-bisphosphate aldolase]-lysine N-methyltransferase, chloroplastic [Phoenix dactylifera]	gi|672161370|ref|XP_008800499.1|	4e-13
comp1024936_c0	hypothetical protein EMIHUDRAFT_216985 [Emiliania huxleyi CCMP1516]	gi|551547730|ref|XP_005761545.1|	5e-06
comp1025123_c0	PREDICTED: ABC transporter B family member 9-like [Sesamum indicum]	gi|747097045|ref|XP_011096469.1|	3e-21
comp1025273_c0	PREDICTED: DEAD-box ATP-dependent RNA helicase 53-like [Elaeis guineensis]	gi|743772639|ref|XP_010916633.1|	1e-06
comp1025350_c0	Legumin [Medicago truncatula]	gi|357440827|ref|XP_003590691.1|	2e-23
comp102536_c0	PREDICTED: U6 snRNA-associated Sm-like protein LSm7 [Tarenaya hassleriana]	gi|729323712|ref|XP_010534275.1|	5e-29
comp1025394_c0	60 ribosomal protein L14 [Zea mays]	gi|195637330|gb|ACG38133.1|	2e-07
comp1025403_c0	box H/ACA snoRNP component Nhp2p [Guillardia theta CCMP2712]	gi|159482366|ref|XP_001699242.1|	6e-24
comp1025487_c0	proliferation-associated protein 2G4 [Emiliania huxleyi CCMP1516]	gi|551567131|ref|XP_005769829.1|	2e-28
comp1025575_c0	PREDICTED: 26S protease regulatory subunit 6A homolog [Malus domestica]	gi|657957841|ref|XP_008370424.1|	1e-103
comp10256_c0	BnaC05g45860D [Brassica napus]	gi|657398834|gb|KEH38368.1|	8e-32
comp10256_c1	Translation initiation factor eIF3, subunit K [Chondrus crispus]	gi|657404260|gb|KEH43005.1|	7e-23
comp1025622_c0	LRR receptor-like kinase family protein [Medicago truncatula]	gi|674928089|emb|CDY05217.1|	6e-18
comp1025628_c0	LRR receptor-like kinase family protein [Medicago truncatula]	gi|546313650|ref|XP_005715349.1|	1e-25
comp1025724_c0	PIF1-like helicase [Medicago truncatula]	gi|657394737|gb|AES72051.2|	7e-32
comp1025743_c0	PREDICTED: pre-mRNA-processing protein 40A-like isoform X1 [Zea mays]	gi|670390430|ref|XP_008675538.1|	1e-08
comp1025916_c0	PREDICTED: LOW QUALITY PROTEIN: proteasome subunit alpha type-2-A [Amborella trichopoda]	gi|769807390|ref|XP_011624632.1|	2e-32
comp1025920_c0	PREDICTED: uncharacterized protein LOC103942705 [Pyrus x bretschneideri]	gi|694452438|ref|XP_009351166.1|	5e-08
comp1026183_c0	BnaA03g18050D [Brassica napus]	gi|674925638|emb|CDY07707.1|	6e-30
comp102625_c0	PREDICTED: calcium-transporting ATPase 4, plasma membrane-type-like [Cicer arietinum]	gi|502140168|ref|XP_004504089.1|	3e-63
comp1026400_c0	ALAS [Hematodinium sp. SG-2015]	gi|818211092|gb|AKG25418.1|	3e-33
comp1026437_c0	PREDICTED: probable GPI-anchored adhesin-like protein PGA55 isoform X2 [Cucumis melo]	gi|659071724|ref|XP_008461600.1|	4e-14
comp1026495_c0	PREDICTED: 12-oxophytodienoate reductase 3-like [Eucalyptus grandis]	gi|702304286|ref|XP_010049528.1|	5e-13
comp1026914_c0	PREDICTED: legumin A2-like isoform X2 [Cicer arietinum]	gi|828300602|ref|XP_012569375.1|	1e-48
comp1026935_c0	PREDICTED: metal-nicotianamine transporter YSL2 isoform X1 [Tarenaya hassleriana]	gi|729345220|ref|XP_010541499.1|	8e-06
comp1026949_c0	hypothetical protein H632_c1689p0, partial [Helicosporidium sp. ATCC 50920]	gi|633908116|gb|KDD73967.1|	2e-06
comp1026966_c0	fructose-bisphosphate aldolase [Nannochloropsis gaditana]	gi|585107575|gb|EWM25715.1|	8e-42
comp102697_c0	dnaj subfamily c member 3 protein [Nannochloropsis gaditana]	gi|585106645|gb|EWM25010.1|	9e-39
comp1027285_c0	Glutamine synthetase, catalytic domain (ISS) [Ostreococcus tauri]	gi|308799545|ref|XP_003074553.1|	3e-28
comp1027367_c0	PREDICTED: eukaryotic translation initiation factor 3 subunit D-like [Oryza brachyantha]	gi|573946523|ref|XP_006655594.1|	2e-09
comp1027563_c0	PREDICTED: 26S proteasome non-ATPase regulatory subunit 7 homolog B-like [Camelina sativa]	gi|727412537|ref|XP_010486479.1|	1e-16
comp1027565_c0	PREDICTED: G-box-binding factor 4-like [Musa acuminata subsp. malaccensis]	gi|731430034|ref|XP_002279268.2|	2e-08
comp1027575_c0	40S ribosomal protein S3A [Cyanidioschyzon merolae strain 10D]	gi|544217398|ref|XP_005538843.1|	2e-16
comp1027746_c0	PREDICTED: histone-lysine N-methyltransferase SUVR1 isoform X2 [Cicer arietinum]	gi|828303687|ref|XP_012569889.1|	2e-73
comp1027747_c0	PREDICTED: probable inactive leucine-rich repeat receptor-like protein kinase At5g20690 [Beta vulgaris subsp. vulgaris]	gi|731348015|ref|XP_010685280.1|	3e-11
comp1027753_c0	PREDICTED: MATE efflux family protein 9-like [Glycine max]	gi|571480478|ref|XP_003533346.2|	6e-44
comp1027785_c0	substrate carrier family protein [Medicago truncatula]	gi|657397387|gb|AES64875.2|	2e-32
comp102798_c0	PREDICTED: auxilin-related protein 2-like isoform X1 [Glycine max]	gi|571456295|ref|XP_006580346.1|	9e-75
comp1028025_c0	endo alpha-1,4 polygalactosaminidase precusor [Ectocarpus siliculosus]	gi|298708845|emb|CBJ30803.1|	5e-12
comp1028100_c0	40S ribosomal protein S23 [Triticum urartu]	gi|473793860|gb|EMS46402.1|	5e-33
comp1028114_c0	cysteine protease, partial [Pinus massoniana]	gi|32396020|gb|AAP41847.1|	6e-12
comp102825_c0	PREDICTED: chaperonin CPN60-2, mitochondrial isoform X1 [Gossypium raimondii]	gi|823177643|ref|XP_012486856.1|	0
comp102834_c0	PREDICTED: CBL-interacting serine/threonine-protein kinase 1-like [Nicotiana sylvestris]	gi|698507599|ref|XP_009799130.1|	1e-33
comp102843_c0	PREDICTED: cell division protein FtsZ homolog 2-1, chloroplastic-like isoform X2 [Glycine max]	gi|571498424|ref|XP_006594215.1|	2e-50
comp1028480_c0	PREDICTED: tropinone reductase-like 1 [Beta vulgaris subsp. vulgaris]	gi|731345226|ref|XP_010683811.1|	2e-10
comp1028634_c0	PREDICTED: PRA1 family protein G2 [Sesamum indicum]	gi|747095542|ref|XP_011095650.1|	8e-06
comp1028727_c0	carnitine acetyl transferase [Thalassiosira pseudonana CCMP1335]	gi|223995007|ref|XP_002287187.1|	7e-17
comp1029_c0	proliferating cell nuclear antigen [Coccomyxa subellipsoidea C-169]	gi|802716417|ref|XP_012084995.1|	4e-14
comp1029068_c0	PREDICTED: long chain acyl-CoA synthetase 8-like [Brachypodium distachyon]	gi|545357538|ref|XP_005644403.1|	1e-26
comp102908_c0	phosphate transporter [Coccomyxa subellipsoidea C-169]	gi|357147967|ref|XP_003574567.1|	5e-117
comp1029215_c0	Phosphatase 2A-3 [Theobroma cacao]	gi|545369956|ref|XP_005649662.1|	4e-14
comp1029240_c0	neutral ceramidase [Triticum aestivum]	gi|703116436|ref|XP_010101131.1|	5e-40
comp1029246_c0	PREDICTED: probable inactive poly [ADP-ribose] polymerase SRO2-like isoform X2 [Glycine max]	gi|161702907|gb|ABX76295.1|	4e-14
comp1029324_c0	PREDICTED: endoplasmic reticulum-Golgi intermediate compartment protein 3 isoform X1 [Jatropha curcas]	gi|571471072|ref|XP_006585197.1|	9e-27
comp102934_c0	TPA: calmodulin3, partial [Zea mays]	gi|802568990|ref|XP_012067840.1|	1e-75
comp1029367_c0	ATP binding [Cardamine sp. SIM-2007]	gi|685300029|ref|XP_009140755.1|	3e-15
comp1029370_c0	PREDICTED: uncharacterized protein LOC102667256 [Glycine max]	gi|720067771|ref|XP_010276895.1|	3e-48
comp1029418_c0	hypothetical protein glysoja_032562, partial [Glycine soja]	gi|571486162|ref|XP_006590212.1|	9e-06
comp1029501_c0	PREDICTED: bifunctional epoxide hydrolase 2-like isoform X1 [Nelumbo nucifera]	gi|734421777|gb|KHN41376.1|	9e-08
comp1029525_c0	UDP-glucose pyrophosphorylase [Chlamydomonas reinhardtii]	gi|720091058|ref|XP_010245306.1|	1e-07
comp1029558_c0	Hexokinase-1 -like protein [Gossypium arboreum]	gi|159468151|ref|XP_001692246.1|	2e-33
comp1029633_c0	ABC transporter [Volvox carteri f. nagariensis]	gi|728846074|gb|KHG25517.1|	9e-18
comp1029679_c0	cytochrome c peroxidase [Bathycoccus prasinos]	gi|302830764|ref|XP_002946948.1|	2e-09
comp1029722_c0	Os01g0652700 [Oryza sativa Japonica Group]	gi|612398895|ref|XP_007514967.1|	1e-26
comp10298_c0	hypothetical protein VITISV_031733 [Vitis vinifera]	gi|147773401|emb|CAN73437.1|	7e-09
comp1029801_c0	PREDICTED: aminopeptidase M1 [Cicer arietinum]	gi|297597295|ref|NP_001043739.2|	1e-53
comp10299_c0	PREDICTED: probable 2-oxoglutarate/Fe(II)-dependent dioxygenase [Cicer arietinum]	gi|657393463|gb|KEH34283.1|	4e-104
comp1029915_c0	PREDICTED: NADH dehydrogenase [ubiquinone] iron-sulfur protein 1, mitochondrial-like [Malus domestica]	gi|502156330|ref|XP_004510420.1|	5e-33
comp1029954_c0	Serine/Threonine-kinase CCR4-like protein [Medicago truncatula]	gi|502124248|ref|XP_004498445.1|	1e-33
comp1029981_c0	PREDICTED: serine/threonine-protein phosphatase 5 isoform X1 [Jatropha curcas]	gi|186920106|ref|YP_001874760.1|	8e-40
comp1030192_c0	PREDICTED: DNA-directed RNA polymerases II, IV and V subunit 11-like [Musa acuminata subsp. malaccensis]	gi|695033463|ref|XP_009404217.1|	8e-20
comp10304_c0	PREDICTED: C2 domain-containing protein At1g63220 [Populus euphratica]	gi|299469710|emb|CBN76564.1|	7e-46
comp1030451_c0	conserved unknown protein [Ectocarpus siliculosus]	gi|743912520|ref|XP_011000144.1|	8e-10
comp1030503_c0	14-3-3-like protein [Phaeodactylum tricornutum CCAP 1055/1]	gi|219124680|ref|XP_002182626.1|	1e-17
comp1030689_c0	cyclophilin 1 [Chlamydomonas reinhardtii]	gi|734425476|gb|KHN43153.1|	4e-37
comp1030776_c0	14-3-3-like protein A [Zea mays]	gi|195635837|gb|ACG37387.1|	3e-33
comp103080_c0	PREDICTED: ATP-dependent DNA helicase SRS2-like protein At4g25120 [Sesamum indicum]	gi|115478418|ref|NP_001062804.1|	2e-55
comp1030804_c0	Os09g0297100 [Oryza sativa Japonica Group]	gi|747075453|ref|XP_011084763.1|	1e-12
comp1030888_c0	long chain acyl-coA synthetase [Ectocarpus siliculosus]	gi|299470304|emb|CBN78354.1|	1e-25
comp10309_c0	GOX [Bassia scoparia]	gi|686477559|gb|AIP93617.1|	8e-06
comp103100_c0	ubiquinol-cytochrome C reductase complex core protein 2 precursor-like protein, partial [Oryza sativa Indica Group]	gi|21326718|gb|AAM22793.1|	2e-43
comp1031080_c0	PREDICTED: putative ribonuclease H protein At1g65750 [Malus domestica]	gi|658047360|ref|XP_008359361.1|	4e-09
comp1031085_c0	DNA excision repair protein ERCC-3 [Galdieria sulphuraria]	gi|545709922|ref|XP_005707270.1|	1e-52
comp10311_c0	PREDICTED: 60S ribosomal protein L18-2 [Setaria italica]	gi|546297166|ref|XP_005710141.1|	9e-58
comp1031199_c0	Component of cytosolic 80S ribosome and 60S large subunit [Chondrus crispus]	gi|514737068|ref|XP_004958675.1|	1e-13
comp10313_c0	PREDICTED: probable nucleolar protein 5-1 [Zea mays]	gi|356532459|ref|XP_003534790.1|	3e-16
comp1031315_c0	PREDICTED: dipeptidyl peptidase 9 [Fragaria vesca subsp. vesca]	gi|802615298|ref|XP_012075114.1|	9e-43
comp1031353_c0	PREDICTED: alpha-glucosidase-like [Glycine max]	gi|470144701|ref|XP_004307986.1|	3e-07
comp1031456_c0	PREDICTED: serine/threonine-protein kinase EDR1-like isoform X3 [Gossypium raimondii]	gi|823215130|ref|XP_012440321.1|	5e-23
comp10315_c0	PREDICTED: uncharacterized membrane protein C24H6.13-like [Glycine max]	gi|502157186|ref|XP_004510787.1|	2e-12
comp1031503_c0	PREDICTED: probable stress-associated endoplasmic reticulum protein [Sesamum indicum]	gi|571437052|ref|XP_006573974.1|	6e-34
comp1031517_c0	Polyadenylate-binding protein, cytoplasmic and nuclear [Glycine soja]	gi|747079247|ref|XP_011086815.1|	9e-14
comp1031593_c0	PREDICTED: rop guanine nucleotide exchange factor 3-like [Cicer arietinum]	gi|734396248|gb|KHN29567.1|	3e-13
comp1031609_c0	hypothetical protein GUITHDRAFT_164025 [Guillardia theta CCMP2712]	gi|551653999|ref|XP_005829776.1|	1e-06
comp1031669_c0	PREDICTED: probable sugar phosphate/phosphate translocator At3g11320-like [Glycine max]	gi|571474292|ref|XP_006586185.1|	1e-61
comp1031691_c0	PREDICTED: alpha-mannosidase [Cicer arietinum]	gi|502153537|ref|XP_004509374.1|	2e-06
comp1031761_c0	small Arf-related GTPase [Volvox carteri f. nagariensis]	gi|302855081|ref|XP_002959041.1|	3e-23
comp1031786_c0	Cell division cycle protein 48 like [Glycine soja]	gi|734306582|gb|KHM98917.1|	3e-06
comp10318_c0	Pentatricopeptide repeat-containing protein [Medicago truncatula]	gi|357443809|ref|XP_003592182.1|	3e-21
comp103190_c0	Non-specific lipid-transfer protein [Medicago truncatula]	gi|357506649|ref|XP_003623613.1|	3e-56
comp1031986_c0	20S core proteasome subunit beta 4 [Galdieria sulphuraria]	gi|545711899|ref|XP_005708255.1|	4e-12
comp1032_c0	BnaA07g11160D [Brassica napus]	gi|731317718|ref|XP_010669336.1|	4e-86
comp1032094_c0	vacuolar atp synthase subunit f [Nannochloropsis gaditana]	gi|670425526|ref|XP_008653400.1|	8e-07
comp103213_c0	BnaAnng40930D [Brassica napus]	gi|585112209|gb|EWM29637.1|	4e-34
comp1032406_c0	PIP5K1f [Volvox carteri f. nagariensis]	gi|565377759|ref|XP_006355337.1|	7e-17
comp1032412_c0	PREDICTED: translationally-controlled tumor protein homolog [Eucalyptus grandis]	gi|297592039|gb|ADI46824.1|	1e-12
comp1032438_c0	lipoxygenase-10 [Glycine max]	gi|702446586|ref|XP_010024705.1|	3e-08
comp1032448_c0	hypothetical protein CHLNCDRAFT_15195, partial [Chlorella variabilis]	gi|351725145|ref|NP_001237338.1|	1e-19
comp1032449_c0	PREDICTED: ninja-family protein AFP3-like isoform X1 [Glycine max]	gi|552840085|ref|XP_005849961.1|	7e-06
comp1032457_c0	actin cross-linking protein [Medicago truncatula]	gi|356516869|ref|XP_003527115.1|	2e-22
comp1032507_c0	Fatty acid desaturase [Ectocarpus siliculosus]	gi|657396521|gb|AES63678.2|	2e-45
comp1032583_c0	small RNA degrading nuclease [Medicago truncatula]	gi|298708526|emb|CBJ49159.1|	9e-21
comp103275_c0	adenylate kinase [Galdieria sulphuraria]	gi|719970257|ref|XP_010270848.1|	6e-10
comp10328_c0	hypothetical protein M569_13380, partial [Genlisea aurea]	gi|527189982|gb|EPS61418.1|	1e-23
comp103281_c0	PREDICTED: uncharacterized mitochondrial protein AtMg00810-like [Glycine max]	gi|545705229|ref|XP_005704935.1|	3e-93
comp1033024_c0	rab GDP dissociation inhibitor protein [Ectocarpus siliculosus]	gi|299473411|emb|CBN77809.1|	2e-12
comp1033152_c0	PREDICTED: UBA and UBX domain-containing protein At4g15410-like [Tarenaya hassleriana]	gi|659111833|ref|XP_008455930.1|	9e-19
comp1033158_c0	ammecr1 protein, partial [Nannochloropsis gaditana]	gi|585106313|gb|EWM24756.1|	4e-22
comp10332_c0	hypothetical protein AURANDRAFT_69671 [Aureococcus anophagefferens]	gi|734411205|gb|KHN35817.1|	1e-21
comp1033226_c0	methylenetetrahydrofolate reductase (NADPH) [Galdieria sulphuraria]	gi|676380913|ref|XP_009033735.1|	8e-07
comp1033248_c0	Retrovirus-related Pol polyprotein from transposon TNT 1-94, partial [Glycine soja]	gi|545702687|ref|XP_005703672.1|	5e-33
comp1033331_c0	PREDICTED: alpha-mannosidase D-like [Solanum lycopersicum]	gi|460402823|ref|XP_004246910.1|	3e-12
comp103338_c0	amino acid-polyamine-organocation family, partial [Nannochloropsis gaditana CCMP526]	gi|720079011|ref|XP_010241532.1|	8e-18
comp1033386_c0	PREDICTED: 11-beta-hydroxysteroid dehydrogenase 1B-like [Nelumbo nucifera]	gi|553183137|ref|XP_005853847.1|	4e-09
comp1033425_c0	translation initiation factor 3, subunit C [Guillardia theta CCMP2712]	gi|551656695|ref|XP_005831120.1|	2e-25
comp1033491_c0	PREDICTED: NADPH-dependent diflavin oxidoreductase 1 isoform X5 [Nelumbo nucifera]	gi|719967941|ref|XP_010263360.1|	3e-09
comp103361_c0	adenine phosphoribosyltransferase form 1 [Triticum aestivum]	gi|726305|gb|AAA80609.1|	7e-37
comp1033658_c0	abortive infection protein [Galdieria sulphuraria]	gi|545712561|ref|XP_005708585.1|	7e-06
comp1033752_c0	PREDICTED: cytochrome b5-like isoform X1 [Oryza brachyantha]	gi|672107119|ref|XP_008795083.1|	2e-15
comp1033788_c0	adenosine kinase isoform 1T-like protein [Coccomyxa subellipsoidea C-169]	gi|545361301|ref|XP_005645953.1|	2e-20
comp1033809_c0	PREDICTED: protein S-acyltransferase 24-like isoform X2 [Musa acuminata subsp. malaccensis]	gi|695023032|ref|XP_009398664.1|	3e-18
comp1033815_c0	Formate dehydrogenase-2C mitochondrial [Gossypium arboreum]	gi|728845015|gb|KHG24458.1|	5e-29
comp1033872_c0	PREDICTED: splicing regulatory glutamine/lysine-rich protein 1 [Setaria italica]	gi|835979464|ref|XP_012701723.1|	3e-09
comp10340_c0	PREDICTED: embryonic protein DC-8 [Malus domestica]	gi|219121675|ref|XP_002181187.1|	2e-06
comp1034045_c0	predicted protein [Phaeodactylum tricornutum CCAP 1055/1]	gi|657948040|ref|XP_008392961.1|	1e-08
comp1034218_c0	PREDICTED: clathrin heavy chain 1 [Nicotiana sylvestris]	gi|698523428|ref|XP_009758522.1|	2e-06
comp1034589_c0	Heat Shock Protein 90, cytosolic [Ostreococcus lucimarinus CCE9901]	gi|145351130|ref|XP_001419938.1|	3e-39
comp1034591_c0	aldehyde dehydrogenase [Emiliania huxleyi CCMP1516]	gi|551560349|ref|XP_005767073.1|	4e-27
comp1034625_c0	PREDICTED: ubiquitin-conjugating enzyme E2 36-like [Musa acuminata subsp. malaccensis]	gi|695020778|ref|XP_009397453.1|	1e-23
comp1034690_c0	PREDICTED: ankyrin repeat domain-containing protein 2 [Phoenix dactylifera]	gi|674929219|emb|CDY04153.1|	7e-09
comp1034830_c0	T-complex 1 subunit alpha -like protein [Gossypium arboreum]	gi|728834872|gb|KHG14315.1|	3e-41
comp1034835_c0	elongation factor 2, partial [Symbiodinium sp. B1]	gi|195360680|gb|ACF95813.1|	3e-22
comp1034844_c0	PREDICTED: long chain acyl-CoA synthetase 4-like [Cucumis sativus]	gi|449452241|ref|XP_004143868.1|	6e-06
comp1034924_c0	precursor of dehydrogenase pyruvate dehydrogenase E1 component beta subunit [Phaeodactylum tricornutum CCAP 1055/1]	gi|219118825|ref|XP_002180179.1|	7e-06
comp1034957_c0	BnaC09g08060D [Brassica napus]	gi|674952217|emb|CDX81395.1|	1e-17
comp1034964_c0	PREDICTED: heterogeneous nuclear ribonucleoprotein H2 [Nicotiana tomentosiformis]	gi|697129940|ref|XP_009619028.1|	5e-12
comp1035290_c0	PREDICTED: 60S ribosomal protein L13-3-like [Pyrus x bretschneideri]	gi|694415076|ref|XP_009335726.1|	4e-13
comp103536_c0	PREDICTED: centromere protein V [Amborella trichopoda]	gi|769823708|ref|XP_011628076.1|	1e-09
comp103543_c0	Os07g0205000 [Oryza sativa Japonica Group]	gi|115471095|ref|NP_001059146.1|	2e-08
comp1035527_c0	PREDICTED: uncharacterized protein LOC101508396 [Cicer arietinum]	gi|828291752|ref|XP_012575541.1|	2e-13
comp10357_c0	PREDICTED: uncharacterized protein LOC105852867 [Cicer arietinum]	gi|585105319|gb|EWM24032.1|	4e-31
comp1035745_c0	Casein kinase II, regulatory subunit, alpha-helical [Nannochloropsis gaditana]	gi|828334114|ref|XP_012575096.1|	1e-07
comp10358_c0	triosephosphate isomerase [Helicosporidium sp. ATCC 50920]	gi|633908618|gb|KDD74205.1|	2e-31
comp10358_c1	cytosolic triosephosphate isomerase [Euglena longa]	gi|55792817|gb|AAV65491.1|	3e-31
comp1036031_c0	non ribosomal peptide synthase [Ectocarpus siliculosus]	gi|299469797|emb|CBN76651.1|	3e-15
comp1036279_c0	PREDICTED: heavy metal-associated isoprenylated plant protein 26-like isoform X3 [Fragaria vesca subsp. vesca]	gi|764573924|ref|XP_011462921.1|	5e-20
comp1036297_c0	PREDICTED: galactinol--sucrose galactosyltransferase-like [Glycine max]	gi|356513695|ref|XP_003525546.1|	1e-33
comp10363_c0	phosphoesterase family protein [Populus trichocarpa]	gi|224055303|ref|XP_002298470.1|	6e-09
comp1036514_c0	BnaAnng33870D [Brassica napus]	gi|674856701|emb|CDY70497.1|	5e-17
comp1036612_c0	PREDICTED: U3 small nucleolar RNA-associated protein 25-like [Cicer arietinum]	gi|828294946|ref|XP_012568395.1|	1e-08
comp103672_c0	proteasome subunit alpha type 1 [Zea mays]	gi|195657921|gb|ACG48428.1|	2e-128
comp1036739_c0	peptidyl-prolyl cis-trans isomerase, cyclophilin-type [Chlamydomonas reinhardtii]	gi|159485018|ref|XP_001700546.1|	1e-27
comp103679_c0	PREDICTED: inositol oxygenase 1 isoform X1 [Amborella trichopoda]	gi|769800957|ref|XP_006853784.2|	1e-80
comp1037_c0	arsenical-resistance protein ACR3 [Coccomyxa subellipsoidea C-169]	gi|474066094|gb|EMS54132.1|	7e-09
comp1037058_c0	copalyldiphosphate synthase [Medicago truncatula]	gi|545368470|ref|XP_005649016.1|	7e-41
comp1037130_c0	PREDICTED: probable alpha-amylase 2 [Populus euphratica]	gi|657384443|gb|AES95836.2|	5e-20
comp1037176_c0	PREDICTED: peptidyl-prolyl cis-trans isomerase CYP20-1 [Nelumbo nucifera]	gi|743875442|ref|XP_011034927.1|	1e-22
comp1037192_c0	PREDICTED: proteasome subunit alpha type-6 [Elaeis guineensis]	gi|720021865|ref|XP_010262860.1|	4e-16
comp10374_c0	PREDICTED: nucleolar GTP-binding protein 1-like [Vitis vinifera]	gi|359487032|ref|XP_002265178.2|	1e-23
comp103747_c0	Translation initiation factor eIF6 [Chondrus crispus]	gi|743840653|ref|XP_010937324.1|	3e-102
comp10375_c0	probable proline dehydrogenase [Cyanidioschyzon merolae strain 10D]	gi|727609406|ref|XP_010477849.1|	1e-27
comp1037524_c0	Cathepsin Z-like proteinase [Ectocarpus siliculosus]	gi|546308229|ref|XP_005713604.1|	2e-22
comp1037528_c0	drug metabolite transporter superfamily [Nannochloropsis gaditana]	gi|544211182|ref|XP_005535991.1|	3e-06
comp1037532_c0	PREDICTED: 14-3-3-like protein GF14 iota [Camelina sativa]	gi|299470221|emb|CBN79525.1|	2e-13
comp1037567_c0	PREDICTED: globulin-1 S allele-like [Glycine max]	gi|585112684|gb|EWM30054.1|	2e-13
comp1037760_c0	PREDICTED: V-type proton ATPase subunit E-like [Solanum tuberosum]	gi|356495423|ref|XP_003516577.1|	8e-17
comp1037797_c0	RING finger protein [Medicago truncatula]	gi|565353983|ref|XP_006343898.1|	4e-14
comp10378_c0	PREDICTED: mannose-6-phosphate isomerase 1-like [Nicotiana tomentosiformis]	gi|657396168|gb|KEH36284.1|	3e-22
comp1037807_c0	UDP-N-acetylglucosamine transferase subunit alg13 [Medicago truncatula]	gi|357472841|ref|XP_003606705.1|	1e-14
comp1037890_c0	arsenite transporter [Pteris vittata]	gi|697165488|ref|XP_009591548.1|	5e-21
comp1037924_c0	PREDICTED: serine carboxypeptidase-like 48 [Malus domestica]	gi|310768514|gb|ADP20972.1|	2e-24
comp1037939_c0	Calcium-activated outward-rectifying potassium channel 1 [Triticum urartu]	gi|727583508|ref|XP_010464713.1|	1e-08
comp1038_c0	PREDICTED: spastin isoform X3 [Phoenix dactylifera]	gi|729329006|ref|XP_010536004.1|	3e-26
comp1038001_c0	fructose-1,6-bisphosphate aldolase class II [Emiliania huxleyi]	gi|672179268|ref|XP_008809799.1|	5e-07
comp1038023_c0	Protein disulfide isomerase-like 2-2 [Gossypium arboreum]	gi|380715029|gb|AFE02909.1|	3e-20
comp1038337_c0	survival of motor neuron-related-splicing factor 30 [Zea mays]	gi|728843946|gb|KHG23389.1|	2e-17
comp1038480_c0	eIF-2alpha kinase GCN2 similar to Eukaryotic translation initiation factor 2-alpha kinase 4 (GCN2-li [Ectocarpus siliculosus]	gi|675269475|ref|NP_001288592.1|	1e-13
comp10385_c0	PREDICTED: asparagine synthetase [glutamine-hydrolyzing] 2-like [Nicotiana tomentosiformis]	gi|28395526|gb|AAO39048.1|	1e-09
comp1038579_c0	PREDICTED: long chain acyl-CoA synthetase 6, peroxisomal [Fragaria vesca subsp. vesca]	gi|298713061|emb|CBJ48836.1|	4e-09
comp1038786_c0	SNF2 family DNA-dependent ATPase [Physcomitrella patens]	gi|470138497|ref|XP_004304992.1|	1e-06
comp1038864_c0	AAA-type ATPase [Galdieria sulphuraria]	gi|168022943|ref|XP_001763998.1|	3e-30
comp103894_c0	PREDICTED: polyol transporter 5-like [Tarenaya hassleriana]	gi|545705048|ref|XP_005704845.1|	2e-23
comp1039009_c0	EF-hand [Coccomyxa subellipsoidea C-169]	gi|545366875|ref|XP_005648308.1|	2e-21
comp1039066_c0	PREDICTED: protein argonaute 12-like [Setaria italica]	gi|836020424|ref|XP_004982167.2|	5e-06
comp1039097_c0	Transcription initiation factor IIA large subunit [Glycine soja]	gi|413948829|gb|AFW81478.1|	1e-06
comp1039182_c0	calcium-dependent protein kinase [Populus trichocarpa]	gi|224090238|ref|XP_002308958.1|	4e-22
comp103934_c0	PREDICTED: ubiquitin-conjugating enzyme E2 2 [Populus euphratica]	gi|743907463|ref|XP_011047158.1|	1e-73
comp103935_c0	dimethyl-8-ribityllumazine synthase [Nannochloropsis gaditana]	gi|585110598|gb|EWM28253.1|	1e-38
comp10397_c0	Cell division control 48-E-like protein [Aegilops tauschii]	gi|475594810|gb|EMT22831.1|	3e-54
comp1039898_c0	OSJNBa0027G07.4 [Oryza sativa Japonica Group]	gi|32489184|emb|CAE04369.1|	8e-09
comp1039985_c0	PREDICTED: protein MEI2-like 3 [Cicer arietinum]	gi|502149423|ref|XP_004507521.1|	5e-22
comp1040061_c0	PREDICTED: dihydrolipoyllysine-residue succinyltransferase component of 2-oxoglutarate dehydrogenase complex 2, mitochondrial-like isoform X1 [Gossypium raimondii]	gi|823146562|ref|XP_012473180.1|	1e-27
comp10401_c1	sulfite reductase [Nicotiana attenuata]	gi|727452955|ref|XP_010508305.1|	1e-49
comp1040174_c0	PREDICTED: probable sarcosine oxidase [Populus euphratica]	gi|530704718|gb|AGT40330.1|	4e-16
comp104019_c0	PREDICTED: citrate synthase, mitochondrial [Prunus mume]	gi|743862387|ref|XP_011031380.1|	5e-07
comp10402_c0	PREDICTED: glutamate decarboxylase 5-like [Jatropha curcas]	gi|545703766|ref|XP_005704208.1|	2e-20
comp1040215_c0	ras-related protein Rab-7b [Cucumis sativus]	gi|802615150|ref|XP_012075033.1|	2e-37
comp1040224_c0	Serine/threonine-protein kinase HT1 [Monoraphidium neglectum]	gi|532691792|ref|NP_001269169.1|	3e-26
comp1040239_c0	phosphate transporter 5 [Oryza sativa Japonica Group]	gi|761963645|gb|KIY96202.1|	1e-10
comp1040279_c0	Retrovirus-related Pol polyprotein LINE-1, partial [Glycine soja]	gi|52550767|gb|AAU84429.1|	3e-08
comp1040291_c0	bifunctional lysine-ketoglutarate reductase / saccharopine dehyrdogenase [Galdieria sulphuraria]	gi|358347877|ref|XP_003637977.1|	3e-18
comp1040531_c0	unknown [Picea sitchensis]	gi|148909690|gb|ABR17936.1|	1e-12
comp104072_c0	Phospholipase B-like 1 [Auxenochlorella protothecoides]	gi|299471925|emb|CBN79606.1|	5e-48
comp1040727_c0	orotidine-5'-phosphate decarboxylase [Ectocarpus siliculosus]	gi|760443527|ref|XP_011398832.1|	2e-08
comp104078_c0	beta-galactosidase [Elaeis guineensis]	gi|115451981|ref|NP_001049591.1|	4e-12
comp104079_c0	PREDICTED: mannose-1-phosphate guanylyltransferase 1-like [Nicotiana tomentosiformis]	gi|697185373|ref|XP_009601713.1|	1e-158
comp1040930_c0	predicted protein [Bathycoccus prasinos]	gi|612392579|ref|XP_007511810.1|	6e-10
comp10410_c0	unknown [Medicago truncatula]	gi|388492930|gb|AFK34531.1|	2e-13
comp104116_c0	RecName: Full=Endochitinase 1; Flags: Precursor [Theobroma cacao]	gi|13124019|sp|Q41596.1|CHI1_THECC	1e-73
comp104122_c0	PREDICTED: adenine/guanine permease AZG1 [Brachypodium distachyon]	gi|115451277|ref|NP_001049239.1|	1e-13
comp1041223_c0	Os03g0192400 [Oryza sativa Japonica Group]	gi|721639188|ref|XP_010231537.1|	8e-24
comp10413_c0	Protein RAFTIN 1B [Glycine soja]	gi|657393228|gb|KEH34070.1|	3e-36
comp1041342_c0	farnesyl pyrophosphate synthase [Rhizosolenia setigera]	gi|734387599|gb|KHN25362.1|	5e-23
comp104138_c0	disease resistance protein (TIR-NBS-LRR class) [Medicago truncatula]	gi|821563234|gb|AKH49589.1|	3e-111
comp1041422_c0	PREDICTED: serine/threonine-protein phosphatase PP1 [Amborella trichopoda]	gi|769824320|ref|XP_011624590.1|	7e-17
comp1041494_c0	PREDICTED: eukaryotic translation initiation factor 4G-like [Elaeis guineensis]	gi|743854676|ref|XP_010941007.1|	8e-17
comp10415_c0	Eukaryotic translation initiation factor 2 subunit 3 [Auxenochlorella protothecoides]	gi|720039414|ref|XP_010268296.1|	7e-21
comp1041598_c0	PREDICTED: INO80 complex subunit D isoform X2 [Nelumbo nucifera]	gi|760448567|ref|XP_011401352.1|	3e-54
comp1041708_c0	Pumilio 2 [Gossypium arboreum]	gi|728832802|gb|KHG12245.1|	1e-63
comp104182_c0	Proteasome subunit alpha type-3 -like protein [Gossypium arboreum]	gi|728823339|gb|KHG05256.1|	2e-85
comp1041862_c0	glycine/serine hydroxymethyltransferase [Galdieria sulphuraria]	gi|545708398|ref|XP_005706511.1|	7e-26
comp104205_c0	importin alpha [Coccomyxa subellipsoidea C-169]	gi|545363759|ref|XP_005646985.1|	0
comp1042080_c0	PREDICTED: extracellular ribonuclease LE-like [Oryza brachyantha]	gi|573954369|ref|XP_006659433.1|	3e-17
comp1042151_c0	Rab8/RabE-family small GTPase [Physcomitrella patens]	gi|168028754|ref|XP_001766892.1|	2e-33
comp1042179_c0	NDPK3a nucleotide diphosphate kinase 3protein [Physcomitrella patens]	gi|168056626|ref|XP_001780320.1|	6e-46
comp1042189_c0	Dolichyl-diphosphooligosaccharide--protein glycosyltransferase subunit STT3 [Glycine soja]	gi|823260675|ref|XP_012463060.1|	1e-52
comp1042238_c0	nitrilase [Chondrus crispus]	gi|546321023|ref|XP_005717452.1|	4e-11
comp1042250_c0	BnaA07g04420D [Brassica napus]	gi|674899534|emb|CDY33397.1|	6e-09
comp1042257_c0	PREDICTED: ubiquitin-conjugating enzyme E2 22-like isoform X2 [Tarenaya hassleriana]	gi|729351676|ref|XP_010543657.1|	2e-28
comp1042347_c0	Putative dioxygenase [Auxenochlorella protothecoides]	gi|760446533|ref|XP_011400335.1|	6e-36
comp10424_c0	PREDICTED: elongation factor 1-gamma [Populus euphratica]	gi|823192877|ref|XP_012491899.1|	2e-22
comp1042432_c0	calcineurin subunit B [Galdieria sulphuraria]	gi|743908830|ref|XP_011047878.1|	6e-33
comp104246_c0	PREDICTED: cinnamyl alcohol dehydrogenase 1-like [Gossypium raimondii]	gi|545708510|ref|XP_005706567.1|	3e-41
comp10425_c0	Meiotically up-regulated protein [Monoraphidium neglectum]	gi|761964614|gb|KIY96867.1|	1e-19
comp1042617_c0	PREDICTED: serine hydroxymethyltransferase 4 [Brassica rapa]	gi|545368837|ref|XP_005649193.1|	6e-68
comp1042635_c0	PREDICTED: LOW QUALITY PROTEIN: separin-like, partial [Pyrus x bretschneideri]	gi|694453307|ref|XP_009351401.1|	1e-07
comp1042726_c0	conserved unknown protein [Ectocarpus siliculosus]	gi|298706898|emb|CBJ25862.1|	7e-06
comp104280_c0	PREDICTED: splicing factor 3B subunit 1 [Cucumis melo]	gi|551632142|ref|XP_005818947.1|	7e-72
comp1042809_c0	zink finger-like fusion protein [Guillardia theta CCMP2712]	gi|659125826|ref|XP_008462876.1|	2e-08
comp1042848_c0	PREDICTED: WD repeat-containing protein 92-like [Pyrus x bretschneideri]	gi|694453179|ref|XP_009351366.1|	1e-27
comp1042922_c0	PREDICTED: ABC transporter B family member 5-like [Brachypodium distachyon]	gi|721635836|ref|XP_010231069.1|	3e-09
comp1043003_c0	cytochrome c biogenesis B (mitochondrion) [Vigna angularis]	gi|501594996|ref|YP_007889784.1|	3e-19
comp10431_c0	pyruvate dehydrogenase [Ectocarpus siliculosus]	gi|299471547|emb|CBN80033.1|	1e-36
comp1043285_c0	Os03g0730800 [Oryza sativa Japonica Group]	gi|721606600|ref|XP_010230478.1|	6e-38
comp1043314_c0	reverse transcriptase [Brassica nigra]	gi|18564986|emb|CAD22565.1|	1e-25
comp104337_c0	NADH dehydrogenase [ubiquinone] 1 alpha subcomplex subunit 8 [Auxenochlorella protothecoides]	gi|760444765|ref|XP_011399451.1|	7e-11
comp1043548_c0	ABC transporter F family member 1 [Morus notabilis]	gi|703157772|ref|XP_010111813.1|	4e-40
comp1043621_c0	splicing factor 3 subunit [Nannochloropsis gaditana]	gi|585102623|gb|EWM22188.1|	2e-08
comp1043748_c0	histone H2A [Cyanidioschyzon merolae strain 10D]	gi|544214337|ref|XP_005537315.1|	1e-57
comp1043789_c0	PREDICTED: 50S ribosomal protein L12, chloroplastic {ECO:0000255|HAMAP-Rule:MF_00368}-like [Musa acuminata subsp. malaccensis]	gi|695066581|ref|XP_009380186.1|	4e-12
comp1043835_c0	ubiquitin-like protein Rub1 [Cyanidioschyzon merolae strain 10D]	gi|747040393|ref|XP_011079099.1|	2e-21
comp1043993_c0	hypothetical protein GUITHDRAFT_116414 [Guillardia theta CCMP2712]	gi|551643271|ref|XP_005824430.1|	3e-10
comp1044073_c0	RNA helicase [Arabidopsis thaliana]	gi|15230945|ref|NP_188610.1|	3e-50
comp1044079_c0	PREDICTED: 40S ribosomal protein S21-like [Solanum lycopersicum]	gi|460384531|ref|XP_004237964.1|	4e-19
comp1044187_c0	6-phosphofructo-2- isoform a [Nannochloropsis gaditana]	gi|585104831|gb|EWM23677.1|	2e-09
comp1044205_c0	hypothetical protein PHAVU_011G074500g [Phaseolus vulgaris]	gi|593183088|ref|XP_007132200.1|	1e-07
comp1044327_c0	PREDICTED: 40S ribosomal protein S3a-like [Citrus sinensis]	gi|568855125|ref|XP_006481160.1|	2e-08
comp1044368_c0	PREDICTED: dnaJ protein homolog [Musa acuminata subsp. malaccensis]	gi|743849834|ref|XP_010939719.1|	5e-10
comp1044495_c0	PREDICTED: sugar carrier protein C-like [Cucumis melo]	gi|659073712|ref|XP_008437212.1|	1e-07
comp1044576_c0	PREDICTED: mitochondrial pyruvate carrier 1 [Gossypium raimondii]	gi|823121772|ref|XP_012468335.1|	3e-29
comp1044636_c0	predicted LIM domain-containing protein ortholog [Nicotiana alata]	gi|672140039|ref|XP_008793824.1|	4e-07
comp104489_c0	PREDICTED: vesicle-associated membrane protein 724-like isoform 1 [Glycine max]	gi|356564019|ref|XP_003550254.1|	3e-38
comp1044993_c0	PREDICTED: adiponectin receptor protein 2-like isoform X2 [Brassica rapa]	gi|685295297|ref|XP_009138522.1|	3e-11
comp1045008_c0	PREDICTED: peptide methionine sulfoxide reductase B5 [Cucumis sativus]	gi|449438264|ref|XP_004136909.1|	3e-39
comp104519_c0	PREDICTED: NADH dehydrogenase [ubiquinone] 1 beta subcomplex subunit 9 [Elaeis guineensis]	gi|743814048|ref|XP_010929913.1|	7e-18
comp1045301_c0	gamma-glutamyltranspeptidase [Monoraphidium neglectum]	gi|761973138|gb|KIZ03435.1|	6e-32
comp1045329_c0	PREDICTED: nucleosome assembly protein 1;4-like isoform X2 [Gossypium raimondii]	gi|823140518|ref|XP_012470108.1|	6e-06
comp1045579_c0	TLD-domain-containing protein [Coccomyxa subellipsoidea C-169]	gi|545355851|ref|XP_005643700.1|	5e-11
comp104563_c0	uncharacterized protein [Blastocystis hominis]	gi|855300081|ref|XP_012893604.1|	2e-07
comp1045742_c0	PREDICTED: metal tolerance protein 1 [Solanum lycopersicum]	gi|460394216|ref|XP_004242700.1|	3e-06
comp1045877_c0	iron-containing superoxide dismutase [Crypthecodinium cohnii]	gi|146359206|gb|ABQ23892.1|	4e-11
comp10462_c0	Pyridine nucleotide-disulfide oxidoreductase, FAD/NAD(P)-binding domain protein [Nannochloropsis gaditana]	gi|585112204|gb|EWM29632.1|	1e-06
comp10462_c1	fad-dependent pyridine nucleotide-disulphide oxidoreductase [Micromonas sp. RCC299]	gi|255076749|ref|XP_002502044.1|	2e-12
comp1046391_c0	PREDICTED: protein PRD1-like isoform X1 [Glycine max]	gi|356538067|ref|XP_003537526.1|	1e-33
comp1046397_c0	Pentatricopeptide repeat-containing protein [Medicago truncatula]	gi|357502643|ref|XP_003621610.1|	4e-59
comp1046419_c0	hypothetical protein EMIHUDRAFT_438902 [Emiliania huxleyi CCMP1516]	gi|551539479|ref|XP_005758221.1|	8e-11
comp1046447_c0	60S acidic ribosomal protein P0 [Zea mays]	gi|162460698|ref|NP_001105482.1|	3e-17
comp1046462_c0	clathrin heavy chain 1, partial [Nicotiana tabacum]	gi|475522520|gb|EMT06756.1|	2e-33
comp1046536_c0	Protein disulfide-isomerase like 2-1 [Gossypium arboreum]	gi|728814372|gb|KHG01519.1|	2e-06
comp1046659_c0	PREDICTED: COP9 signalosome complex subunit 7-like isoform X2 [Musa acuminata subsp. malaccensis]	gi|695005303|ref|XP_009389097.1|	1e-13
comp10469_c0	PREDICTED: uncharacterized protein LOC101510272 [Cicer arietinum]	gi|645236909|ref|XP_008224962.1|	3e-13
comp1046931_c0	biotin synthase [Bathycoccus prasinos]	gi|502127000|ref|XP_004499524.1|	8e-09
comp1046979_c0	PREDICTED: probable ADP-ribosylation factor GTPase-activating protein AGD15 [Eucalyptus grandis]	gi|612389538|ref|XP_007510290.1|	6e-08
comp1047040_c0	PREDICTED: transmembrane emp24 domain-containing protein p24beta3-like isoform X2 [Gossypium raimondii]	gi|823138349|ref|XP_012469044.1|	3e-17
comp1047126_c0	hypothetical protein EMIHUDRAFT_225441 [Emiliania huxleyi CCMP1516]	gi|551618342|ref|XP_005789983.1|	7e-13
comp1047147_c0	PREDICTED: cystathionine beta-lyase, chloroplastic isoform X2 [Eucalyptus grandis]	gi|702247132|ref|XP_010056212.1|	2e-12
comp1047154_c0	PREDICTED: ADP-ribosylation factor 1-like [Malus domestica]	gi|475524473|gb|EMT07036.1|	3e-22
comp1047343_c0	PREDICTED: LOW QUALITY PROTEIN: probable leucine-rich repeat receptor-like protein kinase At5g49770 [Malus domestica]	gi|658020563|ref|XP_008345657.1|	2e-23
comp1047414_c0	chaperonin complex component [Volvox carteri f. nagariensis]	gi|302831249|ref|XP_002947190.1|	5e-32
comp1047688_c0	60S ribosomal protein L9 [Bathycoccus prasinos]	gi|612385414|ref|XP_007508228.1|	1e-12
comp10477_c0	2-oxoacid dehydrogenases acyltransferase [Helicosporidium sp. ATCC 50920]	gi|633909690|gb|KDD74747.1|	1e-53
comp1048192_c0	phosphodiesterase 1C, calmodulin-dependent 70kDa [Monoraphidium neglectum]	gi|760446551|ref|XP_011400344.1|	2e-12
comp104823_c0	PREDICTED: phosphoacetylglucosamine mutase-like [Pyrus x bretschneideri]	gi|694452471|ref|XP_009351175.1|	3e-149
comp1048314_c0	PREDICTED: T-complex protein 1 subunit eta-like [Malus domestica]	gi|658061078|ref|XP_008366394.1|	8e-20
comp1048620_c0	21 kDa protein [Medicago truncatula]	gi|357455903|ref|XP_003598232.1|	3e-33
comp1048699_c0	Peflin [Monoraphidium neglectum]	gi|761974909|gb|KIZ04938.1|	1e-12
comp10487_c0	mitogen-activated protein kinase 7 [Pyropia yezoensis]	gi|828313495|ref|XP_012571611.1|	4e-39
comp1048740_c0	td8ITL1 protein, partial [Triticum turgidum subsp. durum]	gi|788315582|gb|AKA43798.1|	6e-12
comp1048750_c0	PREDICTED: light-inducible protein CPRF2-like [Cicer arietinum]	gi|552813222|ref|XP_005843891.1|	2e-37
comp1048855_c0	eukaryotic translation initiation factor 2a [Nannochloropsis gaditana]	gi|585110990|gb|EWM28572.1|	5e-11
comp1048923_c0	reverse transcriptase, partial [Pylaisia polyantha]	gi|167046449|gb|ABZ10700.1|	3e-23
comp104898_c0	PREDICTED: eukaryotic translation initiation factor 3 subunit L-like [Malus domestica]	gi|657972629|ref|XP_008378102.1|	2e-107
comp10490_c1	PREDICTED: lysM domain receptor-like kinase 3-like [Glycine max]	gi|590622264|ref|XP_007025001.1|	2e-24
comp1049023_c0	CBL-interacting protein kinase 23 isoform 3 [Theobroma cacao]	gi|571472312|ref|XP_006585568.1|	3e-08
comp1049101_c0	RS1, ribosomal protein 1 [Thalassiosira pseudonana CCMP1335]	gi|224006742|ref|XP_002292331.1|	1e-15
comp1049212_c0	Phosphate-repressible phosphate permease [Monoraphidium neglectum]	gi|761966850|gb|KIY98470.1|	2e-12
comp1049296_c0	PREDICTED: glutamate decarboxylase 4-like [Phoenix dactylifera]	gi|672131302|ref|XP_008789211.1|	5e-13
comp104964_c0	PREDICTED: autophagy-related protein 3-like [Oryza brachyantha]	gi|573960837|ref|XP_006662599.1|	7e-47
comp104982_c0	PREDICTED: short-chain dehydrogenase TIC 32, chloroplastic-like isoform 1 [Glycine max]	gi|356505114|ref|XP_003521337.1|	2e-08
comp1049836_c0	PREDICTED: histone-lysine N-methyltransferase setd3-like [Glycine max]	gi|356524495|ref|XP_003530864.1|	7e-23
comp104993_c0	glycosyltransferase family 2 protein [Medicago truncatula]	gi|674935911|emb|CDX97368.1|	2e-24
comp1049936_c0	BnaC08g12330D [Brassica napus]	gi|657387996|gb|AES88566.2|	1e-135
comp1050301_c0	PREDICTED: ABC transporter E family member 2-like [Malus domestica]	gi|657976782|ref|XP_008380283.1|	8e-31
comp1050307_c0	translation initiation factor IF-2 like protein [Arabidopsis thaliana]	gi|545356563|ref|XP_005643978.1|	2e-15
comp105072_c0	MYB transcription factor MYB51 [Glycine max]	gi|551656930|ref|XP_005831237.1|	4e-06
comp1050726_c0	hypothetical protein GUITHDRAFT_43885, partial [Guillardia theta CCMP2712]	gi|110931808|gb|ABH02903.1|	6e-27
comp1051188_c0	PREDICTED: egg cell-secreted protein 1.4 [Vitis vinifera]	gi|731401921|ref|XP_010654474.1|	7e-23
comp10515_c0	cytochrome C biogenesis protein ccsA [Medicago truncatula]	gi|693500391|emb|CEF97636.1|	2e-38
comp105155_c0	Ubiquitin-conjugating enzyme, active site [Ostreococcus tauri]	gi|657392065|gb|AES69166.2|	2e-18
comp1051733_c0	leucine rich protein [Arachis hypogaea]	gi|111379068|gb|ABH09321.1|	5e-06
comp1051867_c0	F-box family protein [Medicago truncatula]	gi|657387678|gb|AES88264.2|	3e-15
comp10523_c1	Animal heme peroxidase homologue [Chondrus crispus]	gi|546324762|ref|XP_005718462.1|	8e-09
comp105240_c0	PREDICTED: transcription initiation factor IIA subunit 2-like [Musa acuminata subsp. malaccensis]	gi|694997579|ref|XP_009400128.1|	2e-31
comp1052418_c0	PREDICTED: probable phenylalanine--tRNA ligase beta subunit [Jatropha curcas]	gi|802620599|ref|XP_012075634.1|	2e-36
comp1052427_c0	PREDICTED: uncharacterized protein LOC102661749 [Glycine max]	gi|571479931|ref|XP_006588024.1|	2e-08
comp105245_c0	PREDICTED: proteasome subunit beta type-3-A [Fragaria vesca subsp. vesca]	gi|585104024|gb|EWM23143.1|	3e-79
comp1052659_c0	PREDICTED: ubiquitin carboxyl-terminal hydrolase 13-like [Malus domestica]	gi|658023277|ref|XP_008347047.1|	3e-06
comp1052720_c0	thiol protease [Matricaria chamomilla]	gi|5853329|gb|AAD54424.1|AF182079_1	2e-20
comp105276_c0	PREDICTED: afadin- and alpha-actinin-binding protein-like isoform X1 [Cicer arietinum]	gi|502150244|ref|XP_004507859.1|	0
comp1052819_c0	PREDICTED: respiratory burst oxidase homolog protein A-like [Nelumbo nucifera]	gi|719966793|ref|XP_010259924.1|	1e-17
comp1052869_c0	PREDICTED: MATE efflux family protein 5-like [Eucalyptus grandis]	gi|702274688|ref|XP_010044147.1|	2e-07
comp10529_c0	5'-nucleotidase [Chlamydomonas reinhardtii]	gi|585102590|gb|EWM22167.1|	7e-19
comp10529_c1	light-harvesting protein [Nannochloropsis gaditana]	gi|298708470|emb|CBJ30594.1|	8e-35
comp1052915_c0	Light harvesting complex protein [Ectocarpus siliculosus]	gi|159490878|ref|XP_001703400.1|	1e-12
comp1053259_c0	glutathione S-transferase [Pfiesteria piscicida]	gi|255965562|gb|ACU45085.1|	1e-43
comp1053304_c0	PREDICTED: pentatricopeptide repeat-containing protein At1g09410-like isoform X2 [Cicer arietinum]	gi|828288225|ref|XP_012569755.1|	2e-33
comp105352_c0	24-methylene lophenol C24(1)methyltransferase [Oryza sativa Japonica Group]	gi|3560533|gb|AAC34989.1|	2e-21
comp1053569_c0	hypothetical protein EMIHUDRAFT_441886, partial [Emiliania huxleyi CCMP1516]	gi|551607402|ref|XP_005785015.1|	2e-14
comp1053741_c0	hypothetical protein glysoja_030946, partial [Glycine soja]	gi|734321942|gb|KHN04352.1|	1e-05
comp1053757_c0	PREDICTED: transcription factor BIM1 isoform X2 [Cucumis sativus]	gi|778657165|ref|XP_011650371.1|	5e-06
comp1053812_c0	Glutaredoxin-like protein [Medicago truncatula]	gi|357507677|ref|XP_003624127.1|	4e-06
comp10539_c0	PREDICTED: uncharacterized protein LOC105851836 [Cicer arietinum]	gi|828301647|ref|XP_012569560.1|	2e-06
comp10541_c0	proteosome subunit [Arabidopsis thaliana]	gi|596034737|ref|XP_007219602.1|	2e-06
comp105417_c0	hypothetical protein PRUPE_ppa023113mg, partial [Prunus persica]	gi|600387|emb|CAA47753.1|	8e-53
comp105428_c0	hypothetical protein CYME_CMK238C [Cyanidioschyzon merolae strain 10D]	gi|544212958|ref|XP_005536627.1|	2e-08
comp1054331_c0	PREDICTED: isocitrate lyase-like [Oryza brachyantha]	gi|573950986|ref|XP_006657780.1|	7e-33
comp1054488_c0	50S ribosomal protein L2 [Medicago truncatula]	gi|357471553|ref|XP_003606061.1|	1e-06
comp105459_c0	parvulin-type peptidyl-prolyl cis-trans isomerase [Coccomyxa subellipsoidea C-169]	gi|545359347|ref|XP_005645155.1|	5e-33
comp1054767_c0	Dehydrin [Medicago truncatula]	gi|357467387|ref|XP_003603978.1|	2e-18
comp1054932_c0	potyviral capsid protein interacting protein 2a [Genlisea aurea]	gi|527187019|gb|EPS59725.1|	1e-18
comp1055269_c0	PREDICTED: heparan-alpha-glucosaminide N-acetyltransferase-like [Nicotiana sylvestris]	gi|698573520|ref|XP_009775429.1|	7e-16
comp1055332_c0	LEDI-3 protein [Lithospermum erythrorhizon]	gi|2564066|dbj|BAA22940.1|	2e-20
comp1055384_c0	3-hydroxyisobutyrate dehydrogenase [Ectocarpus siliculosus]	gi|551592001|ref|XP_005780148.1|	8e-18
comp1055430_c0	hypothetical protein GUITHDRAFT_151698 [Guillardia theta CCMP2712]	gi|551666079|ref|XP_005835801.1|	2e-06
comp105545_c0	Os08g0422200, partial [Oryza sativa Japonica Group]	gi|115476460|ref|NP_001061826.1|	1e-20
comp105548_c0	PREDICTED: synaptotagmin-5-like [Cicer arietinum]	gi|502157829|ref|XP_004510925.1|	3e-23
comp1055619_c0	SNF2 super family [Micromonas sp. RCC299]	gi|255072671|ref|XP_002500010.1|	4e-27
comp105567_c0	PREDICTED: NADH dehydrogenase [ubiquinone] 1 beta subcomplex subunit 2 [Cucumis sativus]	gi|449455585|ref|XP_004145533.1|	1e-08
comp1055784_c0	Alpha-mannosidase 2 [Aegilops tauschii]	gi|475530163|gb|EMT07869.1|	8e-12
comp1055909_c0	PREDICTED: ATPase GET3 [Eucalyptus grandis]	gi|702340444|ref|XP_010056246.1|	2e-55
comp1055988_c0	26S proteasome regulatory particle non-ATPase subunit2a, partial [Oryza sativa Japonica Group]	gi|514792341|ref|XP_004972548.1|	2e-45
comp1056539_c0	PREDICTED: cell division protein FtsZ homolog 1, chloroplastic-like [Glycine max]	gi|571474043|ref|XP_006586107.1|	8e-16
comp105662_c0	short chain alcohol dehydrogenase, partial [Genlisea aurea]	gi|527207019|gb|EPS72418.1|	6e-38
comp1056652_c0	BnaA08g23710D [Brassica napus]	gi|674899593|emb|CDY33367.1|	2e-12
comp105677_c0	PREDICTED: fimbrin-4-like [Elaeis guineensis]	gi|743765932|ref|XP_010913192.1|	1e-147
comp1056823_c0	Os08g0425000 [Oryza sativa Japonica Group]	gi|115476478|ref|NP_001061835.1|	4e-26
comp1056874_c0	PREDICTED: protease Do-like 7 isoform X2 [Setaria italica]	gi|514717138|ref|XP_004953667.1|	1e-21
comp1056877_c0	hypothetical protein GUITHDRAFT_108537 [Guillardia theta CCMP2712]	gi|551659743|ref|XP_005832640.1|	1e-22
comp1056884_c0	PREDICTED: aldehyde dehydrogenase family 2 member C4-like [Malus domestica]	gi|658017239|ref|XP_008343976.1|	3e-09
comp1057042_c0	trehalose-6-phosphate synthase [Selaginella pulvinata]	gi|291059189|gb|ADD71944.1|	1e-20
comp1057093_c0	50S ribosomal protein L27 [Medicago truncatula]	gi|357456365|ref|XP_003598463.1|	5e-17
comp105743_c0	galactose mutarotase (ISS) [Ostreococcus tauri]	gi|545355044|ref|XP_005643342.1|	2e-55
comp1057435_c0	20S proteasome subunit beta type 4 [Guillardia theta CCMP2712]	gi|308811622|ref|XP_003083119.1|	3e-10
comp1057717_c0	PREDICTED: non-specific phospholipase C6-like [Pyrus x bretschneideri]	gi|694400208|ref|XP_009375203.1|	3e-23
comp105773_c0	PREDICTED: coiled-coil domain-containing protein 124 homolog [Pyrus x bretschneideri]	gi|694453333|ref|XP_009351411.1|	6e-117
comp105781_c0	PREDICTED: eukaryotic translation initiation factor 3 subunit C-like [Camelina sativa]	gi|727469147|ref|XP_010516497.1|	2e-172
comp1057841_c0	PREDICTED: nuclear-pore anchor-like isoform X2 [Solanum tuberosum]	gi|565368103|ref|XP_006350692.1|	1e-08
comp1057846_c0	NADP-dependent oxidoreductase P2 [Zea mays]	gi|226496675|ref|NP_001152093.1|	1e-12
comp1057989_c0	PREDICTED: ubiquitin-conjugating enzyme E2 1-like [Malus domestica]	gi|658038356|ref|XP_008354745.1|	7e-16
comp1058192_c0	hypothetical protein EMIHUDRAFT_467671, partial [Emiliania huxleyi CCMP1516]	gi|551610519|ref|XP_005786378.1|	6e-07
comp1058395_c0	PREDICTED: proteasome subunit alpha type-6 [Malus domestica]	gi|672107969|ref|XP_008782714.1|	7e-27
comp1058530_c0	ATP-dependent helicase 1 [Morus notabilis]	gi|703087771|ref|XP_010093360.1|	2e-30
comp1058572_c0	Os08g0379000 [Oryza sativa Japonica Group]	gi|115476184|ref|NP_001061688.1|	2e-11
comp1058602_c0	PREDICTED: T-complex protein 1 subunit epsilon-like [Musa acuminata subsp. malaccensis]	gi|695080572|ref|XP_009387757.1|	7e-22
comp105863_c0	BnaC04g36850D [Brassica napus]	gi|674912832|emb|CDY20271.1|	9e-10
comp10588_c0	serine hydroxymethyltransferase, partial [Lolium perenne]	gi|558695850|gb|AHA84279.1|	1e-54
comp1059087_c0	chaperonin 60C [Chlamydomonas reinhardtii]	gi|159466312|ref|XP_001691353.1|	6e-30
comp1059124_c0	gp91phox, respiratory burst oxidase-like protein [Physcomitrella patens]	gi|168052309|ref|XP_001778593.1|	2e-17
comp105914_c0	conserved hypothetical protein [Ricinus communis]	gi|255617186|ref|XP_002539814.1|	8e-10
comp1059475_c0	cell division cycle protein 48 [Thalassiosira pseudonana CCMP1335]	gi|223999359|ref|XP_002289352.1|	2e-08
comp1059538_c0	Acyl-CoA binding protein 2 isoform 3 [Theobroma cacao]	gi|590674211|ref|XP_007039105.1|	2e-14
comp1059626_c0	proteasome subunit alpha [Ectocarpus siliculosus]	gi|298714366|emb|CBJ27423.1|	1e-31
comp1059651_c0	PREDICTED: cysteine proteinase RD19a-like [Eucalyptus grandis]	gi|702367600|ref|XP_010061009.1|	3e-19
comp1059692_c0	predicted protein [Physcomitrella patens]	gi|168046240|ref|XP_001775582.1|	2e-07
comp1059712_c0	ammonium transporter (ISS) [Ectocarpus siliculosus]	gi|298705547|emb|CBJ28814.1|	4e-07
comp1059725_c0	PREDICTED: uncharacterized protein LOC102661073 [Glycine max]	gi|571480162|ref|XP_006588139.1|	4e-08
comp1059731_c0	PREDICTED: Niemann-Pick C1 protein isoform X3 [Cucumis melo]	gi|659104700|ref|XP_008452966.1|	6e-31
comp105978_c0	PREDICTED: bifunctional epoxide hydrolase 2-like [Glycine max]	gi|351723567|ref|NP_001238563.1|	5e-47
comp1059843_c0	hypothetical protein MTR_2g071730 [Medicago truncatula]	gi|357451887|ref|XP_003596220.1|	5e-06
comp1059992_c0	long flagella protein LF4 [Chlamydomonas reinhardtii]	gi|32130551|gb|AAO86687.1|	5e-09
comp1060057_c0	H/ACA ribonucleoprotein complex subunit 3 [Bathycoccus prasinos]	gi|612397602|ref|XP_007514321.1|	3e-21
comp106015_c0	similar to glucose-6-phosphate/phosphate translocator [Cyanidioschyzon merolae strain 10D]	gi|544217842|ref|XP_005539065.1|	5e-38
comp106020_c0	cytosolic nonspecific dipeptidase [Galdieria sulphuraria]	gi|545707190|ref|XP_005705910.1|	4e-145
comp1060449_c0	PREDICTED: omega-6 fatty acid desaturase, endoplasmic reticulum isozyme 2-like [Solanum tuberosum]	gi|565375367|ref|XP_006354202.1|	2e-07
comp1060456_c0	Peflin [Monoraphidium neglectum]	gi|761976497|gb|KIZ06329.1|	1e-06
comp1060579_c0	V-type proton ATPase [Emiliania huxleyi CCMP1516]	gi|551556552|ref|XP_005765395.1|	2e-24
comp1060631_c0	mitochondrial translation elongation factor Tu [Guillardia theta CCMP2712]	gi|551667083|ref|XP_005836302.1|	5e-19
comp10607_c0	BnaC09g37670D [Brassica napus]	gi|674897053|emb|CDY35835.1|	9e-06
comp106122_c0	PLP-dependent transferase [Coccomyxa subellipsoidea C-169]	gi|545357301|ref|XP_005644311.1|	9e-58
comp1061318_c0	hypothetical protein MTR_6g075360 [Medicago truncatula]	gi|657383026|gb|KEH26820.1|	5e-10
comp1061359_c0	GTP-binding elongation factor EF-Tu/EF-1A, partial [Helicosporidium sp. ATCC 50920]	gi|633905212|gb|KDD72733.1|	3e-09
comp106152_c0	PREDICTED: 2-alkenal reductase (NADP(+)-dependent)-like [Brachypodium distachyon]	gi|357160437|ref|XP_003578764.1|	3e-47
comp1061642_c0	Patatin group A-3 [Triticum urartu]	gi|473776717|gb|EMS45954.1|	2e-06
comp1061732_c0	PREDICTED: CRAL-TRIO domain-containing protein C23B6.04c-like [Cucumis melo]	gi|659080277|ref|XP_008440705.1|	5e-18
comp1061876_c0	metacaspase [Phaeodactylum tricornutum CCAP 1055/1]	gi|219124525|ref|XP_002182552.1|	1e-36
comp1061941_c0	hypothetical protein AURANDRAFT_6252, partial [Aureococcus anophagefferens]	gi|676386355|ref|XP_009036456.1|	1e-07
comp1062302_c0	Beta-glucosidase 46 [Gossypium arboreum]	gi|674953327|emb|CDX79758.1|	1e-17
comp1062358_c0	flagellar associated protein [Chlamydomonas reinhardtii]	gi|159465439|ref|XP_001690930.1|	7e-19
comp1062467_c0	PREDICTED: sucrose nonfermenting 4-like protein [Setaria italica]	gi|514812375|ref|XP_004980982.1|	2e-12
comp1062481_c0	PREDICTED: protein disulfide-isomerase like 2-1 [Amborella trichopoda]	gi|586765540|ref|XP_006855312.1|	7e-28
comp1062736_c0	Translation initiation factor eIF5B [Chondrus crispus]	gi|546325540|ref|XP_005718685.1|	2e-25
comp106285_c0	Os04g0682300 [Oryza sativa Japonica Group]	gi|115461390|ref|NP_001054295.1|	5e-99
comp106288_c0	Cysteine desulfurase NFS1 (ISS) [Ostreococcus tauri]	gi|308801655|ref|XP_003078141.1|	0
comp106301_c0	PREDICTED: CSC1-like protein At4g02900 isoform X1 [Nicotiana tomentosiformis]	gi|697094181|ref|XP_009601331.1|	4e-42
comp1063081_c0	cytochrome c1 [Emiliania huxleyi CCMP1516]	gi|551610259|ref|XP_005786261.1|	1e-07
comp1063193_c0	Triosephosphate isomerase [Coccomyxa subellipsoidea C-169]	gi|545358182|ref|XP_005644679.1|	3e-40
comp1063218_c0	PREDICTED: uncharacterized protein LOC105644038 [Jatropha curcas]	gi|802713027|ref|XP_012084668.1|	2e-07
comp1063228_c0	PREDICTED: RNA-binding protein NOB1-like [Citrus sinensis]	gi|568845456|ref|XP_006476589.1|	6e-24
comp1063333_c0	mannose-6-phosphate isomerase [Nannochloropsis gaditana]	gi|585112924|gb|EWM30265.1|	1e-13
comp1063364_c0	Vesicle-associated membrane protein 713 [Aegilops tauschii]	gi|475565309|gb|EMT14763.1|	8e-10
comp106346_c0	PREDICTED: mitochondrial pyruvate carrier 2-like isoform X1 [Vitis vinifera]	gi|731433025|ref|XP_010644496.1|	7e-25
comp1063702_c0	TPR-like protein [Coccomyxa subellipsoidea C-169]	gi|545363774|ref|XP_005646991.1|	8e-24
comp10638_c0	Nucleolin [Aegilops tauschii]	gi|475588673|gb|EMT20945.1|	6e-16
comp1064_c0	Aspartate Aminotransferase [Ectocarpus siliculosus]	gi|502141025|ref|XP_004504414.1|	2e-49
comp1064218_c0	Myosin-J heavy chain [Glycine soja]	gi|298708319|emb|CBJ48382.1|	1e-15
comp1064253_c0	IPP transferase [Medicago truncatula]	gi|734396256|gb|KHN29575.1|	3e-35
comp1064278_c0	armadillo/beta-catenin-like repeat protein [Medicago truncatula]	gi|657382212|gb|KEH26140.1|	1e-55
comp10644_c0	40S ribosomal protein S2e [Galdieria sulphuraria]	gi|720032992|ref|XP_010266287.1|	2e-41
comp106442_c0	PREDICTED: protein AIG2 isoform X1 [Nelumbo nucifera]	gi|657401780|gb|KEH40739.1|	0
comp1064432_c0	PREDICTED: thioredoxin reductase 1-like [Nelumbo nucifera]	gi|545701357|ref|XP_005703013.1|	7e-19
comp1064465_c0	expressed unknown protein [Ectocarpus siliculosus]	gi|720023484|ref|XP_010263346.1|	5e-06
comp1064785_c0	PREDICTED: probable phosphoglucomutase, cytoplasmic 1 [Brassica rapa]	gi|298709208|emb|CBJ31149.1|	5e-11
comp1064821_c0	T-complex protein 1 [Coccomyxa subellipsoidea C-169]	gi|685348830|ref|XP_009110113.1|	2e-20
comp1064947_c0	Metallocarboxypeptidase inhibitor [Medicago truncatula]	gi|545370899|ref|XP_005650054.1|	9e-29
comp1064962_c0	GroES-like protein [Coccomyxa subellipsoidea C-169]	gi|357492397|ref|XP_003616487.1|	2e-10
comp106499_c0	PREDICTED: probable inactive poly [ADP-ribose] polymerase SRO2 [Cicer arietinum]	gi|545361607|ref|XP_005646097.1|	6e-123
comp1065014_c0	Dihydropyrimidine dehydrogenase [NADP(+)] [Auxenochlorella protothecoides]	gi|760447515|ref|XP_011400826.1|	3e-10
comp1065017_c0	26S proteasome non-ATPase regulatory subunit [Medicago truncatula]	gi|357436647|ref|XP_003588599.1|	1e-26
comp1065024_c0	PREDICTED: MOB kinase activator-like 1 [Sesamum indicum]	gi|573955245|ref|XP_006659863.1|	4e-23
comp1065054_c0	phospholipid-translocating P-type ATPase [Galdieria sulphuraria]	gi|545712483|ref|XP_005708546.1|	2e-15
comp1065096_c0	cyclic nucleotide dependent protein kinase [Coccomyxa subellipsoidea C-169]	gi|545370430|ref|XP_005649855.1|	5e-08
comp1065185_c0	eukaryotic translation initiation factor 2 alpha [Volvox carteri f. nagariensis]	gi|302839444|ref|XP_002951279.1|	2e-25
comp1065243_c0	Transcription factor bHLH25 [Glycine soja]	gi|734314298|gb|KHN01701.1|	4e-41
comp106525_c0	PREDICTED: UBA and UBX domain-containing protein At4g15410 [Jatropha curcas]	gi|802658550|ref|XP_012080630.1|	3e-41
comp1065405_c0	PREDICTED: monodehydroascorbate reductase [Setaria italica]	gi|514727351|ref|XP_004956201.1|	3e-08
comp1065488_c0	PREDICTED: chaperone protein ClpB1-like [Pyrus x bretschneideri]	gi|357136407|ref|XP_003569796.1|	8e-25
comp1065717_c0	S-phase kinase-associated protein 1A [Medicago truncatula]	gi|357470467|ref|XP_003605518.1|	2e-06
comp1065803_c0	PREDICTED: CBL-interacting serine/threonine-protein kinase 11 [Populus euphratica]	gi|743820022|ref|XP_011021031.1|	2e-11
comp106601_c0	signal peptidase, 22 kDa subunit [Chlamydomonas reinhardtii]	gi|159464152|ref|XP_001690306.1|	6e-15
comp1066177_c0	leucoanthocyanidin dioxygenase-like protein [Medicago truncatula]	gi|657401348|gb|KEH40326.1|	2e-13
comp106618_c0	PREDICTED: AP-1 complex subunit gamma-2-like isoform X2 [Glycine max]	gi|571438550|ref|XP_006574600.1|	1e-99
comp1066221_c0	mitochondrial chaperonin [Thalassiosira pseudonana CCMP1335]	gi|224011563|ref|XP_002295556.1|	2e-35
comp1066476_c0	putative AAA ATPase containing von Willebrand factor type A (vWA)domain, partial [Chondrus crispus]	gi|546302288|ref|XP_005711660.1|	3e-08
comp1066611_c0	hypothetical protein EMIHUDRAFT_62336 [Emiliania huxleyi CCMP1516]	gi|551538753|ref|XP_005757928.1|	1e-07
comp106669_c0	PREDICTED: HAUS augmin-like complex subunit 1 [Cicer arietinum]	gi|502134065|ref|XP_004501988.1|	0
comp1066745_c0	WRKY transcription factor [Medicago truncatula]	gi|357437111|ref|XP_003588831.1|	5e-25
comp10668_c0	PH01B001I13.4 [Phyllostachys edulis]	gi|440577301|emb|CCI55308.1|	8e-10
comp106711_c0	PREDICTED: dnaJ homolog subfamily B member 4-like [Malus domestica]	gi|657957222|ref|XP_008370101.1|	5e-70
comp1067187_c0	PREDICTED: linoleate 13S-lipoxygenase 2-1, chloroplastic-like isoform X1 [Cicer arietinum]	gi|502148324|ref|XP_004507121.1|	1e-24
comp106725_c0	PREDICTED: protein disulfide-isomerase erp38-like [Pyrus x bretschneideri]	gi|694453011|ref|XP_009351326.1|	3e-139
comp1067275_c0	hypothetical protein EMIHUDRAFT_104370 [Emiliania huxleyi CCMP1516]	gi|551554573|ref|XP_005764519.1|	7e-15
comp1067294_c0	PREDICTED: hemiasterlin resistant protein 1 [Eucalyptus grandis]	gi|702468473|ref|XP_010029994.1|	5e-08
comp10674_c0	60S ribosomal protein L26B [Populus trichocarpa]	gi|224096251|ref|XP_002310593.1|	8e-49
comp1067538_c0	Phospholipase/carboxylesterase [Coccomyxa subellipsoidea C-169]	gi|545370322|ref|XP_005649811.1|	2e-11
comp1068067_c0	Dihydroflavonol 4-reductase [Medicago truncatula]	gi|357469605|ref|XP_003605087.1|	1e-28
comp1068126_c0	flagellar associated protein [Chlamydomonas reinhardtii]	gi|159482084|ref|XP_001699103.1|	3e-07
comp1068311_c0	PREDICTED: 40S ribosomal protein S13-like isoform X1 [Musa acuminata subsp. malaccensis]	gi|695031022|ref|XP_009403005.1|	1e-33
comp106849_c0	PREDICTED: zerumbone synthase-like isoform X1 [Jatropha curcas]	gi|566187334|ref|XP_002313845.2|	6e-20
comp1068805_c0	5\'-AMP-activated protein kinase subunit gamma-1 (AMPK gamma-1 chain) (AMPKg) [Ectocarpus siliculosus]	gi|298707437|emb|CBJ30066.1|	6e-06
comp1068844_c0	PREDICTED: rac-like GTP-binding protein RAC2 [Nicotiana tomentosiformis]	gi|697137837|ref|XP_009622990.1|	2e-12
comp1069_c0	PREDICTED: calcium-dependent protein kinase 25-like [Camelina sativa]	gi|571470511|ref|XP_006585037.1|	3e-15
comp1069439_c0	PREDICTED: Niemann-Pick C1 protein-like isoform X2 [Cucumis melo]	gi|727447057|ref|XP_010505115.1|	4e-10
comp1069567_c0	predicted protein [Thalassiosira pseudonana CCMP1335]	gi|659094693|ref|XP_008448194.1|	1e-17
comp106967_c0	PREDICTED: WD repeat-containing protein 26-like [Elaeis guineensis]	gi|224002154|ref|XP_002290749.1|	2e-10
comp1069722_c0	PREDICTED: laccase-1-like [Populus euphratica]	gi|743871150|ref|XP_010906218.1|	5e-27
comp1069725_c0	unnamed protein product [Chondrus crispus]	gi|743913137|ref|XP_011000467.1|	9e-43
comp1069816_c0	Squamosa promoter-binding-like protein 6 [Glycine soja]	gi|546305025|ref|XP_005712514.1|	2e-08
comp1069977_c0	PREDICTED: probable acyl-activating enzyme 1, peroxisomal [Nelumbo nucifera]	gi|734359189|gb|KHN15202.1|	6e-36
comp1069994_c0	PREDICTED: potassium transporter 10-like isoform X2 [Glycine max]	gi|720073578|ref|XP_010278754.1|	4e-20
comp107000_c0	PREDICTED: alanine--glyoxylate aminotransferase 2 homolog 3, mitochondrial-like [Eucalyptus grandis]	gi|702491581|ref|XP_010035982.1|	2e-63
comp107001_c0	mitochondrial DNA replication protein YHM2 [Cyanidioschyzon merolae strain 10D]	gi|544215153|ref|XP_005537722.1|	2e-87
comp10701_c0	PREDICTED: FACT complex subunit SPT16-like [Nicotiana sylvestris]	gi|398313937|emb|CCI55395.1|	2e-33
comp1070180_c0	PREDICTED: BTB/POZ domain-containing protein At5g03250-like [Cicer arietinum]	gi|698525428|ref|XP_009759528.1|	5e-38
comp1070186_c0	Vacuolar proton ATPase A3 isoform 3 [Theobroma cacao]	gi|502078548|ref|XP_004485981.1|	2e-60
comp1070197_c0	NDH subunit PnsL5 [Marchantia polymorpha]	gi|590685345|ref|XP_007042076.1|	4e-16
comp1070207_c0	PREDICTED: serine/threonine-protein phosphatase 2A 65 kDa regulatory subunit A beta isoform-like isoform X1 [Glycine max]	gi|356536328|ref|XP_003536691.1|	2e-15
comp107055_c0	fumarate hydratase [Coccomyxa subellipsoidea C-169]	gi|545373056|ref|XP_005650930.1|	0
comp107070_c0	Os09g0493800 [Oryza sativa Japonica Group]	gi|115479909|ref|NP_001063548.1|	4e-31
comp1071022_c0	conserved unknown protein [Ectocarpus siliculosus]	gi|298706841|emb|CBJ25805.1|	4e-09
comp1071175_c0	BnaA03g01310D [Brassica napus]	gi|674922014|emb|CDY11295.1|	1e-25
comp107133_c0	Copia protein, partial [Glycine soja]	gi|551539573|ref|XP_005758268.1|	8e-57
comp1071333_c0	vacuolar H+-ATPase V0 sector, subunits c/c [Emiliania huxleyi CCMP1516]	gi|590693110|ref|XP_007044242.1|	8e-44
comp1071383_c0	translation initiation factor eIF-2 alpha subunit [Galdieria sulphuraria]	gi|545702358|ref|XP_005703509.1|	5e-08
comp1071576_c0	adenylosuccinate synthetase [Polytomella parva]	gi|760446581|ref|XP_011400359.1|	3e-20
comp1071697_c0	Dek1-calpain-like protein [Oryza sativa]	gi|20268668|gb|AAL38190.1|	1e-09
comp1071730_c0	hypothetical protein COCSUDRAFT_83487 [Coccomyxa subellipsoidea C-169]	gi|545362881|ref|XP_005646640.1|	5e-11
comp107177_c0	mannose-binding 2 [Nannochloropsis gaditana]	gi|585109585|gb|EWM27367.1|	8e-18
comp107180_c0	PREDICTED: protein yippee-like At4g27745 [Vitis vinifera]	gi|225455308|ref|XP_002275406.1|	6e-32
comp1071862_c0	EF-hand pair protein [Medicago truncatula]	gi|657400997|gb|KEH40040.1|	3e-36
comp107191_c0	RecName: Full=(+)-menthofuran synthase; AltName: Full=(+)-pulegone 9-hydroxylase [Mentha x piperita]	gi|75306222|sp|Q947B7.1|MFS_MENPI	2e-22
comp107211_c0	vacuolar H+-ATPase V0 sector, subunit D [Emiliania huxleyi CCMP1516]	gi|551545347|ref|XP_005760681.1|	2e-123
comp10722_c0	BnaA10g11250D [Brassica napus]	gi|674894555|emb|CDY38277.1|	5e-09
comp1072413_c0	UDP-glucose pyrophosphorylase [Amorpha fruticosa]	gi|17026394|gb|AAL33919.1|	9e-21
comp107246_c0	PREDICTED: similar to Zinc finger protein 271 (Zinc finger protein 7) (HZF7) (Zinc finger protein ZNFphex133) (Epstein-Barr virus-induced zinc finger protein) (ZNF-EB) (CT-ZFP48) (Zinc finger protein [Bathycoccus prasinos]	gi|612400136|ref|XP_007515587.1|	1e-06
comp1072871_c0	PREDICTED: mucin-1-like [Nicotiana sylvestris]	gi|698492496|ref|XP_009792592.1|	4e-08
comp10730_c0	OSJNBa0067G20.12 [Oryza sativa Japonica Group]	gi|297606148|ref|NP_001058032.2|	2e-13
comp10731_c1	PREDICTED: ADP-ribosylation factor-like [Beta vulgaris subsp. vulgaris]	gi|802796094|ref|XP_012092677.1|	3e-31
comp1073144_c0	elongation factor 1 [Nannochloropsis gaditana]	gi|731337271|ref|XP_010679694.1|	2e-07
comp1073183_c0	PREDICTED: LOW QUALITY PROTEIN: NADH-ubiquinone oxidoreductase chain 2, partial [Jatropha curcas]	gi|585101193|gb|EWM21126.1|	3e-33
comp1073306_c0	PREDICTED: protein translocase subunit SecY [Pyrus x bretschneideri]	gi|694448234|ref|XP_009350065.1|	1e-07
comp1073371_c0	PREDICTED: DEAD-box ATP-dependent RNA helicase 7-like [Camelina sativa]	gi|727626169|ref|XP_010483921.1|	4e-22
comp1073389_c0	cytosolic malate dehydrogenase [Chlamydomonas reinhardtii]	gi|24527969|emb|CAC80841.1|	2e-23
comp10734_c0	BnaC01g17500D [Brassica napus]	gi|703069751|ref|XP_010088583.1|	3e-16
comp1073464_c0	Propionyl-CoA carboxylase subunit ? [Blastocystis hominis]	gi|674939100|emb|CDX94434.1|	7e-10
comp1073498_c0	Aldo-keto reductase family 4 member C9 [Morus notabilis]	gi|855314231|ref|XP_012898447.1|	1e-47
comp10735_c0	PREDICTED: ethylene-responsive transcription factor RAP2-11-like [Cicer arietinum]	gi|727419391|ref|XP_010426463.1|	5e-19
comp1073500_c0	hypothetical protein MTR_4g115720 [Medicago truncatula]	gi|502107143|ref|XP_004493171.1|	9e-50
comp1073575_c0	PREDICTED: actin-related protein 2/3 complex subunit 5A [Camelina sativa]	gi|357478307|ref|XP_003609439.1|	2e-10
comp107394_c0	phosphoglycerate mutase [Acacia mangium]	gi|575074798|dbj|BAO45876.1|	2e-08
comp10740_c1	NLI interacting factor, partial [Coccomyxa subellipsoidea C-169]	gi|551642923|ref|XP_005824257.1|	5e-06
comp1074035_c0	RecName: Full=Seed biotin-containing protein SBP65; AltName: Full=Seed biotinylated protein of 65 kDa [Pisum sativum]	gi|545356673|ref|XP_005644026.1|	1e-39
comp1074076_c0	hypothetical protein GUITHDRAFT_78254, partial [Guillardia theta CCMP2712]	gi|75102461|sp|Q41060.1|SBP65_PEA	3e-10
comp107423_c0	PREDICTED: universal stress protein A-like protein [Sesamum indicum]	gi|586700191|ref|XP_006844759.1|	8e-24
comp1074233_c0	PREDICTED: NADH dehydrogenase [ubiquinone] 1 alpha subcomplex subunit 2 [Amborella trichopoda]	gi|747092801|ref|XP_011094182.1|	9e-12
comp107428_c0	NADH-ubiquinone oxidoreductase family protein [Populus trichocarpa]	gi|566165352|ref|XP_002305272.2|	3e-07
comp1074356_c0	ef-1 guanine nucleotide exchange domain-containing [Nannochloropsis gaditana]	gi|585109314|gb|EWM27134.1|	1e-13
comp1074687_c0	PREDICTED: zinc finger MYM-type protein 5-like [Beta vulgaris subsp. vulgaris]	gi|731371376|ref|XP_010666024.1|	7e-14
comp10747_c1	PREDICTED: UPF0326 protein At4g17486-like [Glycine max]	gi|475506711|gb|EMT04868.1|	4e-13
comp1074749_c0	Tropinone reductase-like protein [Aegilops tauschii]	gi|356530830|ref|XP_003533983.1|	4e-41
comp107496_c0	isocitrate dehydrogenase, NAD-dependent [Coccomyxa subellipsoidea C-169]	gi|545366352|ref|XP_005648077.1|	2e-110
comp1074994_c0	stearoyl- desaturase 5 [Nannochloropsis gaditana]	gi|585105261|gb|EWM23975.1|	2e-50
comp107528_c0	PREDICTED: serine/threonine-protein phosphatase 2B catalytic subunit alpha isoform-like [Pyrus x bretschneideri]	gi|694452903|ref|XP_009351296.1|	0
comp1075406_c0	anion-transporting ATPase [Thalassiosira pseudonana CCMP1335]	gi|223998178|ref|XP_002288762.1|	4e-28
comp1075627_c0	methylenetetrahydrofolate reduct [Coccomyxa subellipsoidea C-169]	gi|545357440|ref|XP_005644364.1|	4e-21
comp107603_c0	protein phosphatase [Galdieria sulphuraria]	gi|545707986|ref|XP_005706306.1|	5e-41
comp1076075_c0	PREDICTED: polyadenylate-binding protein 3-like [Populus euphratica]	gi|743899264|ref|XP_011042916.1|	2e-17
comp1076254_c0	PREDICTED: probable protein S-acyltransferase 16-like isoform X1 [Glycine max]	gi|585109855|gb|EWM27588.1|	3e-21
comp1076266_c0	predicted protein [Hordeum vulgare subsp. vulgare]	gi|326505684|dbj|BAJ95513.1|	7e-17
comp1076386_c0	PREDICTED: cytochrome b5 [Tarenaya hassleriana]	gi|729439050|ref|XP_010520941.1|	9e-31
comp1076594_c0	RecName: Full=Plastocyanin ['Chlorella' fusca]	gi|130263|sp|P00300.1|PLAS_SCEFU	2e-09
comp1076696_c0	cysteine proteinase [Zinnia violacea]	gi|641905|gb|AAC49406.1|	2e-19
comp1076847_c0	alpha-ketoglutarate dehydrogenase, partial [Emiliania huxleyi CCMP1516]	gi|551536751|ref|XP_005757045.1|	1e-13
comp1076987_c0	electron transfer flavoprotein [Nannochloropsis gaditana]	gi|585111748|gb|EWM29227.1|	6e-27
comp10773_c0	RecName: Full=Histone H3.2 [Lilium longiflorum]	gi|119370645|sp|Q402E1.3|H32_LILLO	2e-52
comp1077471_c0	PREDICTED: soluble inorganic pyrophosphatase [Prunus mume]	gi|645220718|ref|XP_008241484.1|	2e-16
comp10776_c0	PREDICTED: hsp70-Hsp90 organizing protein 3-like [Prunus mume]	gi|502104579|ref|XP_004492584.1|	7e-24
comp107764_c0	PREDICTED: probable inactive receptor kinase At5g58300 [Cicer arietinum]	gi|645266473|ref|XP_008238627.1|	3e-144
comp1077839_c0	cytosolic chaperonin protein, beta subunit [Guillardia theta CCMP2712]	gi|551658963|ref|XP_005832251.1|	1e-58
comp10779_c0	hypothetical protein GlmaxMp29 (mitochondrion) [Glycine max]	gi|476507720|ref|YP_007516878.1|	5e-33
comp1078043_c0	transcription factor [Chlamydomonas reinhardtii]	gi|159482727|ref|XP_001699419.1|	6e-27
comp10782_c0	PREDICTED: T-complex protein 1 subunit zeta-like [Brachypodium distachyon]	gi|357445017|ref|XP_003592786.1|	3e-08
comp1078212_c0	macrophage erythroblast attacher-like protein [Medicago truncatula]	gi|357148496|ref|XP_003574787.1|	3e-28
comp1078398_c0	zinc transporter [Nannochloropsis gaditana]	gi|585108771|gb|EWM26683.1|	1e-22
comp1078595_c0	eIF2A-domain-containing protein [Coccomyxa subellipsoidea C-169]	gi|545362500|ref|XP_005646475.1|	2e-08
comp1078606_c0	U5 snRNP-specific protein-like factor, partial [Populus tremula]	gi|573938752|ref|XP_006651813.1|	3e-09
comp1078655_c0	PREDICTED: serine/threonine-protein phosphatase PP2A-3 catalytic subunit-like isoform X2 [Glycine max]	gi|703116251|ref|XP_010101089.1|	4e-37
comp107874_c0	PREDICTED: nicotinamide mononucleotide adenylyltransferase [Tarenaya hassleriana]	gi|729331194|ref|XP_010536739.1|	1e-47
comp1078907_c0	BZIP transcription factor bZIP124 [Medicago truncatula]	gi|657401166|gb|KEH40186.1|	4e-27
comp1078971_c0	PREDICTED: calmodulin-2-like [Musa acuminata subsp. malaccensis]	gi|695064013|ref|XP_009420537.1|	6e-26
comp1079346_c0	Copia protein, partial [Glycine soja]	gi|734383588|gb|KHN23996.1|	6e-08
comp1079615_c0	predicted protein [Hordeum vulgare subsp. vulgare]	gi|326531340|dbj|BAK05021.1|	2e-15
comp108005_c0	PREDICTED: NADH dehydrogenase [ubiquinone] flavoprotein 1, mitochondrial-like [Citrus sinensis]	gi|568861140|ref|XP_006484064.1|	0
comp1080105_c0	beta-tubulin type 1 isoform 6, partial [Aulacantha scolymantha]	gi|529159582|gb|AGS56674.1|	6e-46
comp1080157_c0	sensory histidine protein kinase [Physcomitrella patens]	gi|168036813|ref|XP_001770900.1|	7e-17
comp1080223_c0	F-box protein [Medicago truncatula]	gi|357484165|ref|XP_003612369.1|	3e-33
comp108026_c0	ATP-sulfurylase [Ectocarpus siliculosus]	gi|299473376|emb|CBN77774.1|	1e-81
comp10804_c0	PREDICTED: 3-ketoacyl-CoA thiolase 2, peroxisomal-like isoform X1 [Glycine max]	gi|383386159|gb|AFH08842.1|	1e-11
comp108041_c0	ubiquitin [Coccomyxa subellipsoidea C-169]	gi|356575164|ref|XP_003555712.1|	7e-129
comp108043_c0	copper-zinc superoxide dismutase 7, partial [Diospyros oleifera]	gi|545373742|ref|XP_005651206.1|	5e-32
comp10806_c0	Predicted membrane protein (ISS) [Ostreococcus tauri]	gi|761963764|gb|KIY96285.1|	2e-10
comp108061_c0	NIMA (never in mitosis a)-related kinase [Monoraphidium neglectum]	gi|308813640|ref|XP_003084126.1|	6e-51
comp108073_c0	vacuolar H+-ATPase V1 sector, subunit B [Emiliania huxleyi CCMP1516]	gi|551586460|ref|XP_005778320.1|	0
comp1080774_c0	PREDICTED: cell division cycle protein 48 homolog [Amborella trichopoda]	gi|586682322|ref|XP_006840975.1|	1e-26
comp1080806_c0	eukarytic translation initiation factor [Nicotiana glutinosa]	gi|557792521|gb|AHA36668.1|	8e-17
comp1080974_c0	actin-related protein 2 [Ectocarpus siliculosus]	gi|298710160|emb|CBJ31870.1|	2e-56
comp1080978_c0	glutamine synthetase II [Guillardia theta]	gi|318085605|gb|ADV39976.1|	2e-15
comp1081302_c0	fact complex subunit ssrp1 [Nannochloropsis gaditana]	gi|585104045|gb|EWM23164.1|	9e-14
comp108131_c0	PREDICTED: ruvB-like 2 [Gossypium raimondii]	gi|823193184|ref|XP_012491995.1|	0
comp108134_c0	Inositol phosphoceramide mannosyltransferase 2 [Auxenochlorella protothecoides]	gi|760438873|ref|XP_011396505.1|	9e-57
comp1081945_c0	PREDICTED: mitochondrial carnitine/acylcarnitine carrier-like protein [Malus domestica]	gi|658013329|ref|XP_008341959.1|	2e-17
comp108203_c0	PREDICTED: F-actin-capping protein subunit alpha-like [Gossypium raimondii]	gi|823198725|ref|XP_012434687.1|	1e-30
comp1082065_c0	d-3-phosphoglycerate dehydrogenase [Nannochloropsis gaditana]	gi|585100837|gb|EWM20886.1|	2e-15
comp1082077_c0	regulator of chromosome condensation-like protein [Nannochloropsis gaditana CCMP526]	gi|553180027|ref|XP_005852805.1|	3e-31
comp1082945_c0	predicted protein [Hordeum vulgare subsp. vulgare]	gi|326508398|dbj|BAJ99466.1|	7e-12
comp1083410_c0	PREDICTED: cytochrome P450 CYP749A22-like [Malus domestica]	gi|658008846|ref|XP_008339617.1|	1e-07
comp10835_c0	MFS general substrate transporter [Coccomyxa subellipsoidea C-169]	gi|545362420|ref|XP_005646442.1|	2e-39
comp10836_c0	PREDICTED: heat shock 70 kDa protein 15-like [Setaria italica]	gi|81157953|dbj|BAE48227.1|	4e-49
comp1083657_c0	hypothetical protein MTR_4g043740 [Medicago truncatula]	gi|514745327|ref|XP_004960853.1|	2e-08
comp1083674_c0	PREDICTED: mitochondrial chaperone BCS1-like [Cicer arietinum]	gi|357471133|ref|XP_003605851.1|	2e-06
comp1083694_c0	enolase [Chlorella pyrenoidosa]	gi|502089831|ref|XP_004489033.1|	7e-47
comp1083833_c0	PREDICTED: superoxide dismutase [Mn] 2, mitochondrial [Camelina sativa]	gi|727502862|ref|XP_010427452.1|	4e-12
comp1083968_c0	plasma membrane H+-ATPase [Medicago truncatula]	gi|657400437|gb|KEH39623.1|	3e-68
comp1083974_c0	bax inhibitor 1-like [Vitis vinifera]	gi|526117657|ref|NP_001268081.1|	2e-18
comp1084038_c0	Na+/K+ P-type ATPase [Riccia fluitans]	gi|295809740|emb|CBL43003.1|	4e-17
comp108426_c0	NADH dehydrogenase [Micromonas sp. RCC299]	gi|255084007|ref|XP_002508578.1|	1e-84
comp1084387_c0	RNA recognition motif (RRM)-containing protein [Galdieria sulphuraria]	gi|545707713|ref|XP_005706170.1|	2e-13
comp10844_c0	delta-8 fatty acid desaturase [Euglena gracilis]	gi|703108573|ref|XP_010099067.1|	7e-20
comp1084401_c0	PREDICTED: sugar transport protein 14-like [Musa acuminata subsp. malaccensis]	gi|290745673|gb|ADD51570.1|	3e-11
comp108445_c0	DNA damage-binding protein 2 [Morus notabilis]	gi|695055049|ref|XP_009415680.1|	2e-55
comp108454_c0	PREDICTED: 31 kDa ribonucleoprotein, chloroplastic [Nelumbo nucifera]	gi|720028314|ref|XP_010264869.1|	1e-21
comp1084587_c0	hypothetical protein VITISV_025446 [Vitis vinifera]	gi|147865213|emb|CAN79829.1|	3e-09
comp1084656_c0	PREDICTED: ABC transporter B family member 13-like [Glycine max]	gi|356562417|ref|XP_003549468.1|	4e-20
comp108487_c0	vesicle-associated membrane protein-associated protein A [Galdieria sulphuraria]	gi|545712443|ref|XP_005708526.1|	7e-24
comp1084928_c0	MRP-like ABC transporter [Oryza sativa Japonica Group]	gi|27368891|emb|CAD59603.1|	1e-23
comp1085124_c0	chaperonin complex component [Volvox carteri f. nagariensis]	gi|302849235|ref|XP_002956148.1|	4e-37
comp1085201_c0	conserved hypothetical protein [Ricinus communis]	gi|255601209|ref|XP_002537629.1|	5e-22
comp108530_c0	AAA-type ATPase [Galdieria sulphuraria]	gi|545703901|ref|XP_005704275.1|	0
comp10854_c0	PPR containing plant-like protein [Medicago truncatula]	gi|657374475|gb|KEH20048.1|	6e-69
comp1085732_c0	LRR receptor-like kinase [Medicago truncatula]	gi|657404613|gb|KEH43257.1|	7e-44
comp10860_c0	PREDICTED: ABC transporter F family member 3 [Sesamum indicum]	gi|747069328|ref|XP_011081453.1|	5e-19
comp10860_c1	abc transporter [Nannochloropsis gaditana]	gi|585109478|gb|EWM27296.1|	5e-09
comp10861_c0	P-loop containing nucleoside triphosphate hydrolase [Ostreococcus tauri]	gi|734312057|gb|KHN00296.1|	4e-78
comp1086136_c0	Serine/threonine-protein phosphatase PP1 [Glycine soja]	gi|693499408|emb|CEF98222.1|	2e-28
comp1086330_c0	aureochrome1-like protein [Ochromonas danica]	gi|441415749|dbj|BAH80322.2|	1e-46
comp1086345_c0	PREDICTED: WUSCHEL-related homeobox 9-like isoform X2 [Cicer arietinum]	gi|502078160|ref|XP_004485857.1|	7e-62
comp1086422_c0	PREDICTED: similar to Zinc finger protein 271 (Zinc finger protein 7) (HZF7) (Zinc finger protein ZNFphex133) (Epstein-Barr virus-induced zinc finger protein) (ZNF-EB) (CT-ZFP48) (Zinc finger protein [Bathycoccus prasinos]	gi|612393492|ref|XP_007512266.1|	1e-06
comp1086492_c0	50S ribosomal protein L21, chloroplastic [Auxenochlorella protothecoides]	gi|761963315|gb|KIY95979.1|	2e-13
comp1086498_c0	PREDICTED: serine/threonine-protein kinase CDL1 [Cicer arietinum]	gi|502079011|ref|XP_004486125.1|	4e-56
comp1086509_c0	phosphoinositide phosphatase [Chlamydomonas reinhardtii]	gi|159472603|ref|XP_001694434.1|	2e-17
comp108652_c0	glutathione S-transferase [Coccomyxa subellipsoidea C-169]	gi|545373528|ref|XP_005651120.1|	1e-64
comp1086590_c0	cell division control protein 42 [Galdieria sulphuraria]	gi|545708426|ref|XP_005706525.1|	8e-11
comp108681_c0	PREDICTED: prohibitin-3, mitochondrial [Amborella trichopoda]	gi|586687975|ref|XP_006842332.1|	5e-111
comp108693_c0	Mannose-1-phosphate guanyltransferase [Medicago truncatula]	gi|357460959|ref|XP_003600761.1|	7e-59
comp1087015_c0	hypothetical protein MTR_3g052072 [Medicago truncatula]	gi|657392957|gb|KEH33835.1|	2e-11
comp1087109_c0	Ribosomal protein L10/acidic P0 [Ostreococcus tauri]	gi|693496989|emb|CEG01946.1|	6e-13
comp1087247_c0	PREDICTED: cytochrome c oxidase assembly protein COX11, mitochondrial [Fragaria vesca subsp. vesca]	gi|764624229|ref|XP_011468937.1|	2e-49
comp108731_c0	ornithine decarboxylase [Prunus persica]	gi|63002636|dbj|BAD97830.1|	8e-174
comp1087341_c0	PREDICTED: ubiquitin receptor RAD23d [Beta vulgaris subsp. vulgaris]	gi|731315784|ref|XP_010692904.1|	2e-15
comp108777_c0	Transmembrane adaptor Erv26 [Ostreococcus tauri]	gi|693498183|emb|CEF99403.1|	1e-26
comp108790_c0	cysteine desulfurase [Chlamydomonas reinhardtii]	gi|159465117|ref|XP_001690769.1|	2e-64
comp1088023_c0	hypothetical protein MTR_5g048690 [Medicago truncatula]	gi|657384851|gb|KEH27893.1|	4e-09
comp1088025_c0	predicted protein [Hordeum vulgare subsp. vulgare]	gi|326490977|dbj|BAK05588.1|	1e-21
comp1088116_c0	ABC transporter C family member 8 [Aegilops tauschii]	gi|475578458|gb|EMT18097.1|	7e-10
comp108833_c0	lipoprotein, type 6 [Phaeodactylum tricornutum CCAP 1055/1]	gi|219126927|ref|XP_002183698.1|	2e-15
comp108843_c0	PREDICTED: probable 6-phosphogluconolactonase 4, chloroplastic [Phoenix dactylifera]	gi|672197766|ref|XP_008777150.1|	3e-44
comp1088462_c0	Callose synthase [Medicago truncatula]	gi|571456261|ref|XP_006580336.1|	2e-36
comp1088631_c0	mTERF protein [Medicago truncatula]	gi|657397518|gb|KEH37234.1|	7e-31
comp1088919_c0	PREDICTED: alpha N-terminal protein methyltransferase 1-like isoform X1 [Citrus sinensis]	gi|568828068|ref|XP_006468367.1|	2e-08
comp108893_c0	polyprotein [Gossypium arboreum]	gi|728844651|gb|KHG24094.1|	8e-07
comp10890_c1	26S proteasome regulatory subunit rpn5 [Thalassiosira pseudonana CCMP1335]	gi|571561324|ref|XP_006605036.1|	3e-06
comp1089017_c0	PREDICTED: uncharacterized mitochondrial protein AtMg00810-like [Glycine max]	gi|224011495|ref|XP_002295522.1|	1e-10
comp10897_c0	class I RPD3 type histone deacetylase protein [Physcomitrella patens]	gi|168062190|ref|XP_001783065.1|	9e-88
comp1090053_c0	Peroxisomal targeting signal 1 receptor [Medicago truncatula]	gi|159464092|ref|XP_001690276.1|	3e-25
comp109029_c0	aspartate-semialdehyde dehydrogenase (AsA dehydrogenase) [Chondrus crispus]	gi|546322257|ref|XP_005717763.1|	2e-121
comp1090505_c0	glutathione S-transferase-like protein, partial [Picea sitchensis]	gi|306011583|gb|ADM74845.1|	5e-17
comp109056_c0	PREDICTED: pleiotropic drug resistance protein 1-like [Populus euphratica]	gi|743873805|ref|XP_011034492.1|	7e-153
comp1090581_c0	PREDICTED: 60S ribosomal protein L4-like isoform X3 [Glycine max]	gi|571446131|ref|XP_006577005.1|	1e-21
comp109069_c0	PREDICTED: 3-oxo-Delta(4,5)-steroid 5-beta-reductase-like [Oryza brachyantha]	gi|573965871|ref|XP_006665039.1|	2e-24
comp109071_c0	PREDICTED: ADP-ribosylation factor GTPase-activating protein AGD12-like isoform X2 [Cucumis sativus]	gi|585112292|gb|EWM29714.1|	9e-95
comp1090713_c0	PREDICTED: ras-related protein RABH1b [Fragaria vesca subsp. vesca]	gi|449443676|ref|XP_004139603.1|	3e-15
comp1091506_c0	receptor-like kinase [Medicago truncatula]	gi|657388584|gb|AES89380.2|	1e-27
comp1091543_c0	2-oxoacid dehydrogenases acyltransferase [Helicosporidium sp. ATCC 50920]	gi|302840555|ref|XP_002951833.1|	6e-44
comp1091590_c0	PREDICTED: long chain acyl-CoA synthetase 7, peroxisomal-like isoform X2 [Citrus sinensis]	gi|568835966|ref|XP_006472022.1|	4e-29
comp1091748_c0	alanyl-tRNA synthetase [Micromonas pusilla CCMP1545]	gi|303282971|ref|XP_003060777.1|	1e-37
comp1092007_c0	initiation factor 3d, partial [Arabidopsis thaliana]	gi|729336817|ref|XP_010538666.1|	3e-23
comp10921_c0	glycolytic glyceraldehyde-3-phosphate dehydrogenase, partial [Hordeum vulgare]	gi|734422803|gb|KHN41724.1|	3e-119
comp1092186_c0	Copia protein, partial [Glycine soja]	gi|156888509|gb|ABU96659.1|	3e-39
comp109260_c0	Galactinol synthase 1 isoform 1 [Theobroma cacao]	gi|590662272|ref|XP_007035902.1|	2e-12
comp1092725_c0	Monoglyceride lipase [Medicago truncatula]	gi|357497217|ref|XP_003618897.1|	6e-59
comp1092736_c0	Retrotransposable element Tf2 155 kDa protein type 3, partial [Glycine soja]	gi|734389853|gb|KHN26459.1|	4e-29
comp1092781_c0	proteasome subunit beta type 1 [Gossypium hirsutum]	gi|366984552|gb|AEX09185.1|	1e-16
comp1092793_c0	PREDICTED: probable aldo-keto reductase 1 [Prunus mume]	gi|645288103|ref|XP_008245709.1|	2e-73
comp10928_c0	Armadillo-type fold [Ostreococcus tauri]	gi|585113074|gb|EWM30414.1|	4e-30
comp1092831_c0	Protein kinase, catalytic domain protein [Nannochloropsis gaditana]	gi|693500585|emb|CEF96958.1|	3e-10
comp10930_c0	NADH:ubiquinone oxidoreductase iron sulfur protein [Chondrus crispus]	gi|700252989|gb|AIU48118.1|	2e-10
comp109302_c0	glycyl-tRNA synthetase [Coccomyxa subellipsoidea C-169]	gi|159474980|ref|XP_001695601.1|	1e-15
comp1093058_c0	structural maintenance of chromosomes protein 1, partial [Ceratophyllum platyacanthum subsp. oryzetorum]	gi|545357480|ref|XP_005644380.1|	4e-26
comp1093289_c0	box H/ACA snoRNP component Nhp2p [Guillardia theta CCMP2712]	gi|551653485|ref|XP_005829520.1|	5e-25
comp1093290_c0	Beta-glucosidase, family GH3 [Ectocarpus siliculosus]	gi|299470089|emb|CBN79266.1|	8e-08
comp10933_c0	PREDICTED: neutral ceramidase-like [Cicer arietinum]	gi|502099766|ref|XP_004491555.1|	3e-17
comp109340_c0	NADH:ubiquinone oxidoreductase 76 kDa subunit [Volvox carteri f. nagariensis]	gi|302843509|ref|XP_002953296.1|	0
comp1093478_c0	GMP synthase [Thalassiosira pseudonana CCMP1335]	gi|223999079|ref|XP_002289212.1|	1e-19
comp10935_c0	PREDICTED: 26S proteasome non-ATPase regulatory subunit 11 homolog [Brachypodium distachyon]	gi|357163745|ref|XP_003579832.1|	5e-15
comp1093631_c0	2-oxoacid dehydrogenases acyltransferase, partial [Helicosporidium sp. ATCC 50920]	gi|633909437|gb|KDD74611.1|	3e-18
comp109373_c0	alcohol dehydrogenase GroES domain protein [Monoraphidium neglectum]	gi|761972580|gb|KIZ02967.1|	2e-56
comp1094122_c0	PREDICTED: mitochondrial arginine transporter BAC1-like [Jatropha curcas]	gi|694999047|ref|XP_009407378.1|	4e-07
comp1094397_c0	hypothetical protein GUITHDRAFT_157078 [Guillardia theta CCMP2712]	gi|551673643|ref|XP_005839577.1|	2e-06
comp10948_c0	PREDICTED: pre-mRNA-processing-splicing factor 8-like [Nelumbo nucifera]	gi|388784131|gb|AFK78039.1|	2e-42
comp1094837_c0	alpha-tubulin, partial [Moringa oleifera]	gi|743872543|ref|XP_010906579.1|	1e-36
comp1095045_c0	PREDICTED: UPF0481 protein At3g47200-like [Eucalyptus grandis]	gi|734368324|gb|KHN18738.1|	2e-15
comp1095276_c0	PREDICTED: protein transport protein Sec61 subunit alpha-like [Cucumis melo]	gi|659127537|ref|XP_008463755.1|	8e-20
comp10956_c0	PREDICTED: 60S ribosomal protein L4 [Eucalyptus grandis]	gi|702499273|ref|XP_010037925.1|	1e-34
comp10964_c0	PREDICTED: 4-coumarate--CoA ligase-like 7 [Cucumis melo]	gi|573026036|gb|AHF81486.1|	4e-29
comp109642_c0	Rab GDP dissociation inhibitor alpha [Monoraphidium neglectum]	gi|659084104|ref|XP_008442710.1|	1e-93
comp1096626_c0	NADH dehydrogenase (ubiquinone) Fe-S protein 4 [Galdieria sulphuraria]	gi|545709938|ref|XP_005707278.1|	6e-12
comp1096821_c0	nucleoporin family protein [Galdieria sulphuraria]	gi|545709619|ref|XP_005707119.1|	5e-09
comp1097339_c0	PREDICTED: putative ribonuclease H protein At1g65750-like [Glycine max]	gi|571463050|ref|XP_006582462.1|	3e-06
comp1097588_c0	PREDICTED: pyruvate dehydrogenase (acetyl-transferring) kinase, mitochondrial-like [Cicer arietinum]	gi|502086351|ref|XP_004488190.1|	3e-20
comp10976_c1	NADH dehydrogenase [ubiquinone] 1 alpha subcomplex assembly factor 3 [Ostreococcus tauri]	gi|693500727|emb|CEF97100.1|	1e-07
comp10979_c0	unconventional myosin XI [Vallisneria natans]	gi|7243765|gb|AAF43440.1|AF233886_1	1e-32
comp1098037_c0	mitogen-activated protein kinase [Dunaliella salina]	gi|325149292|gb|ADY86687.1|	3e-25
comp109815_c0	hypothetical protein GlmaxMp43 (mitochondrion) [Glycine max]	gi|476507728|ref|YP_007516891.1|	7e-06
comp10982_c0	Dopamine beta-monooxygenase (ISS) [Ostreococcus tauri]	gi|308811693|ref|XP_003083154.1|	8e-12
comp10983_c1	endonuclease/exonuclease/phosphatase family protein [Medicago truncatula]	gi|657381812|gb|KEH25772.1|	2e-09
comp109853_c0	DnaJ domain protein [Medicago truncatula]	gi|657395260|gb|KEH35623.1|	1e-50
comp1098541_c0	PREDICTED: acetyl-CoA acetyltransferase, cytosolic 1-like [Musa acuminata subsp. malaccensis]	gi|694996806|ref|XP_009396114.1|	6e-20
comp1098769_c0	PREDICTED: zinc finger CCCH domain-containing protein 66 [Cicer arietinum]	gi|502129343|ref|XP_004500271.1|	7e-25
comp1099311_c0	P-glycoprotein, partial [Salix matsudana]	gi|168061447|ref|XP_001782700.1|	2e-37
comp1099946_c0	ATP-dependent DNA helicase PIF1, partial [Glycine soja]	gi|734399388|gb|KHN30859.1|	8e-07
comp11_c0	PREDICTED: L-aminoadipate-semialdehyde dehydrogenase-phosphopantetheinyl transferase-like isoform X1 [Nicotiana tomentosiformis]	gi|299471752|emb|CBN76973.1|	3e-41
comp110004_c0	3-isopropylmalate dehydrogenase [Morus notabilis]	gi|697153734|ref|XP_009631118.1|	9e-08
comp1100057_c0	PREDICTED: 60S ribosomal protein L7-2-like [Musa acuminata subsp. malaccensis]	gi|728832516|gb|KHG11959.1|	1e-16
comp110007_c0	PREDICTED: non-lysosomal glucosylceramidase-like isoform X3 [Zea mays]	gi|695017076|ref|XP_009395464.1|	3e-101
comp1100390_c0	serine dehydratase [Emiliania huxleyi CCMP1516]	gi|670378177|ref|XP_008670069.1|	8e-35
comp1100583_c0	phospholipid-transporting ATPase IIA [Chondrus crispus]	gi|551551032|ref|XP_005762992.1|	4e-23
comp1100622_c0	PREDICTED: proton pump-interactor 1-like [Cicer arietinum]	gi|546308706|ref|XP_005713777.1|	3e-17
comp1100799_c0	predicted protein [Micromonas sp. RCC299]	gi|828289848|ref|XP_004487376.2|	1e-18
comp1100881_c0	PREDICTED: sugar transport protein 5 isoform X2 [Camelina sativa]	gi|255082652|ref|XP_002504312.1|	8e-29
comp1101325_c0	dihydroflavonone isomerase [Brassica oleracea]	gi|727652158|ref|XP_010496807.1|	7e-08
comp1101403_c0	PREDICTED: ubiquitin carboxyl-terminal hydrolase 6-like [Oryza brachyantha]	gi|12655923|gb|AAK00657.1|AF229385_1	5e-07
comp110143_c0	26S proteasome ATP-dependent regulatory subunit [Chondrus crispus]	gi|573913185|ref|XP_006644280.1|	3e-107
comp11018_c0	pyridoxal-phosphate dependent enzyme, partial [Emiliania huxleyi CCMP1516]	gi|551617382|ref|XP_005789523.1|	1e-39
comp110181_c0	PREDICTED: ethylene-responsive transcription factor ERF053-like [Glycine max]	gi|546298444|ref|XP_005710517.1|	0
comp11019_c0	PREDICTED: tetratricopeptide repeat protein 4 homolog [Fragaria vesca subsp. vesca]	gi|571462590|ref|XP_003526286.2|	3e-25
comp1102_c0	hypothetical protein MTR_043s0014 [Medicago truncatula]	gi|778691832|ref|XP_011653360.1|	6e-32
comp1102_c1	animal RPA1 domain protein [Medicago truncatula]	gi|694364281|ref|XP_009361250.1|	3e-07
comp110206_c0	AMP-dependent synthetase and ligase family protein [Theobroma cacao]	gi|470107332|ref|XP_004290001.1|	8e-07
comp1102464_c0	peroxisome biosynthesis protein [Thalassiosira pseudonana CCMP1335]	gi|358344874|ref|XP_003636511.1|	1e-06
comp1102578_c0	Peroxisome biogenesis factor [Cucumis sativus]	gi|657373948|gb|KEH19553.1|	3e-06
comp11026_c0	PREDICTED: wall-associated receptor kinase 3-like [Nicotiana sylvestris]	gi|223993325|ref|XP_002286346.1|	5e-06
comp11026_c1	PREDICTED: UNC93-like protein 1 [Cucumis sativus]	gi|695073996|ref|XP_009384183.1|	6e-55
comp110263_c0	PREDICTED: UNC93-like protein 1 [Pyrus x bretschneideri]	gi|545711572|ref|XP_005708092.1|	2e-152
comp11029_c0	ABC-2 type transporter family protein [Theobroma cacao]	gi|698444329|ref|XP_009766040.1|	6e-07
comp11032_c0	PREDICTED: 60S ribosomal protein L7a-like [Jatropha curcas]	gi|802787210|ref|XP_012091869.1|	3e-93
comp1103254_c0	Prohibitin [Chondrus crispus]	gi|590584819|ref|XP_007015283.1|	7e-18
comp110347_c0	HSP20-like chaperones superfamily protein [Theobroma cacao]	gi|546301520|ref|XP_005711436.1|	3e-112
comp1103695_c0	cytochrome P450, partial [Echinochloa phyllopogon]	gi|590604184|ref|XP_007020190.1|	1e-06
comp11037_c0	similar to cytochrome b-c1 complex subunit 9-like [Lupinus angustifolius]	gi|702345759|ref|XP_010057042.1|	5e-15
comp1103897_c0	Glutamate dehydrogenase B [Auxenochlorella protothecoides]	gi|440583668|emb|CCH47174.1|	8e-07
comp11039_c0	GABAR1 G protein-coupled GABA receptor [Phaeodactylum tricornutum CCAP 1055/1]	gi|219114538|ref|XP_002176439.1|	1e-10
comp1103929_c0	NOP56-like pre RNA processing ribonucleoprotein [Arabidopsis thaliana]	gi|760440113|ref|XP_011397125.1|	1e-25
comp110426_c0	PREDICTED: uncharacterized protein LOC103440632 [Malus domestica]	gi|42564104|ref|NP_187892.2|	7e-160
comp1104537_c0	DEAD-domain-containing protein [Coccomyxa subellipsoidea C-169]	gi|657971523|ref|XP_008377550.1|	9e-08
comp11047_c0	Mitochondrial substrate carrier family protein W [Gossypium arboreum]	gi|545354653|ref|XP_005643160.1|	9e-22
comp11048_c0	Gag-pro-like protein [Theobroma cacao]	gi|590632393|ref|XP_007027827.1|	3e-30
comp1104838_c0	PREDICTED: splicing factor 3B subunit 3-like [Cicer arietinum]	gi|728819425|gb|KHG03180.1|	2e-26
comp110493_c0	ornithine transaminase [Chlamydomonas reinhardtii]	gi|502121426|ref|XP_004497315.1|	3e-63
comp11054_c0	ornithine aminotransferase [Galdieria sulphuraria]	gi|159488024|ref|XP_001702022.1|	3e-16
comp11054_c1	eukaryotic translation release factor [Brassica juncea]	gi|545708006|ref|XP_005706316.1|	1e-30
comp1105507_c0	PREDICTED: probable dolichyl-diphosphooligosaccharide--protein glycosyltransferase subunit 3B [Nelumbo nucifera]	gi|674933414|emb|CDY00188.1|	2e-35
comp110558_c0	hypothetical protein glysoja_028206 [Glycine soja]	gi|720077057|ref|XP_010240915.1|	7e-08
comp11057_c0	PREDICTED: ribonuclease P protein subunit p25-like protein [Gossypium raimondii]	gi|823251077|ref|XP_012458130.1|	4e-06
comp1105773_c0	40S ribosomal protein S24-2 [Auxenochlorella protothecoides]	gi|734368624|gb|KHN18837.1|	2e-22
comp11059_c0	predicted protein [Hordeum vulgare subsp. vulgare]	gi|760444747|ref|XP_011399442.1|	3e-30
comp1106034_c0	reverse transcriptase, partial [Brassica napus]	gi|326514836|dbj|BAJ99779.1|	2e-19
comp110605_c0	Rh-like protein/ammonium transporter [Coccomyxa subellipsoidea C-169]	gi|17221559|emb|CAD12894.1|	9e-22
comp1106076_c0	PREDICTED: primary amine oxidase-like isoform X2 [Glycine max]	gi|545369333|ref|XP_005649416.1|	6e-06
comp1106087_c0	Ulp1 protease family, carboxy-terminal domain protein, partial [Medicago truncatula]	gi|571567300|ref|XP_006606052.1|	3e-40
comp1106201_c0	PREDICTED: mannose-1-phosphate guanyltransferase alpha [Eucalyptus grandis]	gi|657382220|gb|KEH26148.1|	6e-07
comp110633_c0	hypothetical protein GUITHDRAFT_161669 [Guillardia theta CCMP2712]	gi|702498013|ref|XP_010037602.1|	3e-113
comp1106565_c0	PREDICTED: aldehyde dehydrogenase family 7 member B4-like isoform X1 [Citrus sinensis]	gi|551671047|ref|XP_005838281.1|	1e-16
comp11068_c0	antiquitin [Physcomitrella patens]	gi|568822969|ref|XP_006465897.1|	1e-50
comp11068_c1	BnaC03g54530D [Brassica napus]	gi|168051821|ref|XP_001778351.1|	3e-34
comp1106937_c0	T-complex protein 1, theta subunit [Ostreococcus tauri]	gi|674945469|emb|CDX87943.1|	2e-13
comp1107416_c0	20S proteasome subunit alpha type 3 [Guillardia theta CCMP2712]	gi|693500824|emb|CEF97197.1|	8e-29
comp11075_c0	predicted protein [Phaeodactylum tricornutum CCAP 1055/1]	gi|551660010|ref|XP_005832773.1|	3e-47
comp1107756_c0	PREDICTED: peptidyl-prolyl cis-trans isomerase FKBP12 isoform X1 [Nelumbo nucifera]	gi|219117307|ref|XP_002179448.1|	1e-13
comp11078_c0	PREDICTED: ankyrin repeat and ELMO domain-containing protein D-like isoform X1 [Camelina sativa]	gi|720054055|ref|XP_010272930.1|	9e-08
comp1107957_c0	26S proteasome regulatory particle non-ATPase subunit8 [Oryza sativa Japonica Group]	gi|403406140|dbj|BAM42646.1|	6e-07
comp1108294_c0	PREDICTED: amino-acid permease BAT1-like [Prunus mume]	gi|17297979|dbj|BAB78487.1|	2e-47
comp11088_c0	PREDICTED: amino-acid permease BAT1 homolog [Setaria italica]	gi|645225750|ref|XP_008219718.1|	3e-11
comp11088_c1	large subunit ribosomal protein L13Ae_2, cytoplasmic [Guillardia theta CCMP2712]	gi|835974921|ref|XP_012701530.1|	8e-09
comp1108953_c0	PREDICTED: vegetative cell wall protein gp1-like [Fragaria vesca subsp. vesca]	gi|551662137|ref|XP_005833834.1|	2e-38
comp1109275_c0	hypothetical protein GUITHDRAFT_90537 [Guillardia theta CCMP2712]	gi|764620128|ref|XP_011468459.1|	3e-10
comp11093_c0	alpha-1,2-glucosyltransferase-like protein [Selaginella moellendorffii]	gi|302780817|ref|XP_002972183.1|	4e-21
comp11093_c1	PREDICTED: dol-P-Glc:Glc(2)Man(9)GlcNAc(2)-PP-Dol alpha-1,2-glucosyltransferase isoform X1 [Jatropha curcas]	gi|802786266|ref|XP_012091632.1|	2e-07
comp1109331_c0	hypothetical protein Gasu_06890 [Galdieria sulphuraria]	gi|551636862|ref|XP_005821253.1|	2e-18
comp1109596_c0	PREDICTED: proline--tRNA ligase-like [Zea mays]	gi|545712994|ref|XP_005708801.1|	5e-06
comp1109651_c0	choline/ethanolamine kinase [Ectocarpus siliculosus]	gi|514799177|ref|XP_004974526.1|	2e-10
comp1109759_c0	wos2 protein, partial [Nannochloropsis gaditana CCMP526]	gi|299472462|emb|CBN79735.1|	4e-08
comp1109851_c0	PREDICTED: sm-like protein LSM36B [Cicer arietinum]	gi|553190853|ref|XP_005855276.1|	1e-23
comp110987_c0	probable fumerate reductase [Heterocapsa triquetra]	gi|502143787|ref|XP_004505465.1|	1e-19
comp1109895_c0	type IIB calcium ATPase [Medicago truncatula]	gi|58613585|gb|AAW79379.1|	1e-37
comp110996_c0	PREDICTED: ERAD-associated E3 ubiquitin-protein ligase HRD1B-like [Beta vulgaris subsp. vulgaris]	gi|16508162|gb|AAL17949.1|	0
comp111016_c0	PREDICTED: adenosine kinase 2 isoform X1 [Malus domestica]	gi|731321040|ref|XP_010671135.1|	2e-75
comp1110181_c0	predicted protein [Hordeum vulgare subsp. vulgare]	gi|658061596|ref|XP_008366671.1|	2e-21
comp11102_c1	3-oxoacyl-[acyl-carrier protein [Phaeodactylum tricornutum CCAP 1055/1]	gi|326526463|dbj|BAJ97248.1|	1e-45
comp1111_c0	PREDICTED: galactokinase [Camelina sativa]	gi|357507933|ref|XP_003624255.1|	7e-99
comp1111219_c0	PREDICTED: 60S ribosomal protein L18-2-like isoform X2 [Camelina sativa]	gi|159482821|ref|XP_001699466.1|	1e-12
comp111142_c0	alcohol dehydrogenase (NADP+) [Galdieria sulphuraria]	gi|727582613|ref|XP_010464233.1|	3e-90
comp1111634_c0	AT hook motif DNA-binding family protein [Medicago truncatula]	gi|57471708|gb|AAW50985.1|	8e-15
comp111197_c0	flagellar associated protein [Ectocarpus siliculosus]	gi|545702469|ref|XP_005703564.1|	3e-48
comp11120_c0	predicted protein [Thalassiosira pseudonana CCMP1335]	gi|298710441|emb|CBJ25505.1|	3e-09
comp11123_c0	PREDICTED: zinc finger protein 593 [Amborella trichopoda]	gi|224013454|ref|XP_002296391.1|	5e-08
comp11129_c0	Pre-mRNA-splicing factor ATP-dependent RNA helicase PRP16 [Aegilops tauschii]	gi|693498916|emb|CEG01563.1|	6e-66
comp11129_c1	PREDICTED: pre-mRNA-splicing factor ATP-dependent RNA helicase PRP16 [Vitis vinifera]	gi|359473576|ref|XP_002264955.2|	3e-44
comp1112919_c0	PREDICTED: serine/threonine-protein kinase HT1-like [Jatropha curcas]	gi|769806505|ref|XP_006848901.2|	2e-13
comp11133_c0	PREDICTED: peroxisome biogenesis protein 2-like [Oryza brachyantha]	gi|802724825|ref|XP_012085861.1|	1e-07
comp1113491_c0	mitochondrial import receptor subunit TOM40 [Zea mays]	gi|573943691|ref|XP_006654212.1|	7e-06
comp111370_c0	Os06g0687700, partial [Oryza sativa Japonica Group]	gi|195610654|gb|ACG27157.1|	4e-66
comp1114069_c0	Os07g0229900 [Oryza sativa Japonica Group]	gi|747040550|ref|XP_011086810.1|	3e-32
comp11145_c0	serine threonine-protein phosphatase pp1 [Nannochloropsis gaditana]	gi|553184953|ref|XP_005854177.1|	3e-52
comp1114598_c0	RecName: Full=Luminal-binding protein 8; Short=BiP 8; AltName: Full=78 kDa glucose-regulated protein homolog 8; Short=GRP-78-8, partial [Nicotiana tabacum]	gi|115471261|ref|NP_001059229.1|	3e-16
comp1114892_c0	PREDICTED: SRSF protein kinase 1-like [Nicotiana sylvestris]	gi|729624|sp|Q03686.1|BIP8_TOBAC	3e-34
comp111517_c0	protein serine/threonine phosphatase 2C [Coccomyxa subellipsoidea C-169]	gi|698493081|ref|XP_009792837.1|	4e-29
comp111525_c0	RING finger and CHY zinc finger domain-containing protein 1 [Glycine soja]	gi|545364442|ref|XP_005647282.1|	6e-64
comp111544_c0	homogentisate -dioxygenase [Nannochloropsis gaditana]	gi|734349179|gb|KHN12074.1|	4e-16
comp11155_c0	type III polyketide synthase [Coccomyxa subellipsoidea C-169]	gi|585110679|gb|EWM28330.1|	3e-39
comp1115685_c0	PREDICTED: aldo-keto reductase family 4 member C9 [Cucumis sativus]	gi|345548124|gb|AEO12146.1|	1e-16
comp111569_c0	PREDICTED: NADH dehydrogenase [ubiquinone] 1 alpha subcomplex subunit 9, mitochondrial isoform X2 [Pyrus x bretschneideri]	gi|778693526|ref|XP_011653652.1|	7e-13
comp1116076_c0	PREDICTED: U3 small nucleolar RNA-associated protein 15-like [Pyrus x bretschneideri]	gi|694314301|ref|XP_009370595.1|	6e-25
comp111611_c0	ribosomal protein S8e family protein [Galdieria sulphuraria]	gi|694450465|ref|XP_009350631.1|	0
comp1116128_c0	PREDICTED: succinyl-CoA ligase [ADP-forming] subunit alpha-2, mitochondrial [Nicotiana tomentosiformis]	gi|545701321|ref|XP_005702995.1|	6e-33
comp1116165_c0	prolyl-tRNA synthetase [Chondrus crispus]	gi|697138582|ref|XP_009623368.1|	2e-29
comp11162_c0	proliferating cell nuclear antigen, partial [Genlisea aurea]	gi|546309479|ref|XP_005714057.1|	2e-17
comp1116496_c0	PREDICTED: UDP-galactose transporter 1 [Vitis vinifera]	gi|527208721|gb|EPS73639.1|	7e-32
comp11166_c0	glutathione reductase [Nannochloropsis gaditana]	gi|225459544|ref|XP_002285850.1|	2e-07
comp111697_c0	ATP-dependent Clp protease ATP-binding subunit ClpB [Galdieria sulphuraria]	gi|585111940|gb|EWM29411.1|	4e-152
comp1117459_c0	polyprotein [Heterocapsa triquetra]	gi|545708984|ref|XP_005706803.1|	9e-75
comp1117508_c0	Succinyl-CoA ligase [Medicago truncatula]	gi|71000249|dbj|BAE07174.1|	3e-30
comp11176_c0	PREDICTED: isoflavone reductase homolog P3-like [Tarenaya hassleriana]	gi|302784056|ref|XP_002973800.1|	5e-31
comp111764_c0	rab family GTPase [Selaginella moellendorffii]	gi|729340484|ref|XP_010539895.1|	1e-12
comp1117644_c0	PREDICTED: uncharacterized WD repeat-containing protein C2A9.03 [Malus domestica]	gi|357499723|ref|XP_003620150.1|	1e-23
comp111772_c0	PREDICTED: 2-alkenal reductase (NADP(+)-dependent)-like isoform X2 [Brachypodium distachyon]	gi|657951673|ref|XP_008353961.1|	3e-53
comp1117834_c0	PREDICTED: eukaryotic translation initiation factor 3 subunit I-like [Elaeis guineensis]	gi|721682977|ref|XP_010238601.1|	2e-13
comp111798_c0	hypothetical protein THAOC_10190 [Thalassiosira oceanica]	gi|743801125|ref|XP_010926275.1|	4e-98
comp111799_c0	unknown [Picea sitchensis]	gi|397627778|gb|EJK68615.1|	2e-06
comp11180_c0	PREDICTED: DNA damage-inducible protein 1 [Sesamum indicum]	gi|148907647|gb|ABR16952.1|	2e-07
comp1118396_c0	glycoside hydrolase/deacetylase [Coccomyxa subellipsoidea C-169]	gi|747095462|ref|XP_011095608.1|	4e-12
comp1118397_c0	serine carboxypeptidase-like protein [Medicago truncatula]	gi|545373121|ref|XP_005650956.1|	2e-06
comp111842_c0	DUF4283 domain protein [Medicago truncatula]	gi|299473154|emb|CBN78730.2|	2e-54
comp11185_c0	BnaA09g24670D [Brassica napus]	gi|657392174|gb|KEH33193.1|	4e-27
comp1118714_c0	PREDICTED: non-specific phospholipase C2 [Jatropha curcas]	gi|674920939|emb|CDY12267.1|	1e-07
comp1118721_c0	PREDICTED: pathogenesis-related protein PRB1-2-like [Oryza brachyantha]	gi|802558919|ref|XP_012065897.1|	4e-12
comp1118827_c0	26S proteasome regulatory subunit N1 [Galdieria sulphuraria]	gi|573912976|ref|XP_006644187.1|	3e-07
comp111909_c0	cornichon family protein [Galdieria sulphuraria]	gi|545701943|ref|XP_005703303.1|	5e-73
comp111926_c0	PREDICTED: F-box/kelch-repeat protein At3g23880-like [Glycine max]	gi|545703247|ref|XP_005703950.1|	4e-24
comp1119284_c0	cytochrome P450-like protein [Tanacetum cinerariifolium]	gi|356555604|ref|XP_003546120.1|	8e-27
comp11194_c0	PREDICTED: F-box protein At1g61340-like [Glycine max]	gi|512502292|gb|AGO03799.1|	5e-15
comp11195_c0	tRNA-dihydrouridine synthase A [Glycine soja]	gi|356521299|ref|XP_003529294.1|	5e-32
comp112000_c0	PREDICTED: glucose-induced degradation protein 8 homolog isoform X2 [Cucumis melo]	gi|734308091|gb|KHM99199.1|	7e-40
comp112008_c0	T-complex protein, epsilon subunit [Coccomyxa subellipsoidea C-169]	gi|659067987|ref|XP_008442205.1|	8e-40
comp112025_c0	protein kinase domain protein, partial [Nannochloropsis gaditana CCMP526]	gi|545360195|ref|XP_005645496.1|	0
comp112029_c0	major intrinsic protein (MIP) family transporter [Medicago truncatula]	gi|657375335|gb|KEH20697.1|	4e-28
comp1120296_c0	pyruvate dehydrogenase E1 alpha subunit, mitochondrial precursor [Chondrus crispus]	gi|553195389|ref|XP_005856136.1|	6e-13
comp11203_c0	PREDICTED: short-chain dehydrogenase TIC 32, chloroplastic-like [Elaeis guineensis]	gi|546324394|ref|XP_005718358.1|	8e-81
comp112120_c0	26S proteasome regulatory subunit [Chlamydomonas reinhardtii]	gi|743841970|ref|XP_010937675.1|	6e-09
comp112131_c0	inorganic pyrophosphatase [Helicosporidium sp. ATCC 50920]	gi|159467022|ref|XP_001691697.1|	4e-38
comp11214_c0	PREDICTED: pumilio homolog 12-like [Fragaria vesca subsp. vesca]	gi|633912809|gb|KDD76581.1|	9e-20
comp1121618_c0	PREDICTED: eukaryotic peptide chain release factor subunit 1-3 [Vitis vinifera]	gi|764537442|ref|XP_004290945.2|	2e-08
comp11219_c1	unnamed protein product [Chondrus crispus]	gi|225460446|ref|XP_002271656.1|	2e-85
comp1122111_c0	RNA-directed DNA polymerase (Reverse transcriptase) [Medicago truncatula]	gi|546301447|ref|XP_005711414.1|	4e-06
comp1122402_c0	predicted protein [Micromonas pusilla CCMP1545]	gi|124361182|gb|ABN09154.1|	2e-08
comp1122595_c0	Dolichyl-diphosphooligosaccharide--protein glycosyltransferase subunit 1 [Gossypium arboreum]	gi|303275838|ref|XP_003057213.1|	5e-09
comp112261_c0	PREDICTED: LOW QUALITY PROTEIN: probable calcium-binding protein CML49 [Cicer arietinum]	gi|728848127|gb|KHG27570.1|	9e-50
comp11230_c0	Copia-like retrotransposon [Helianthus annuus]	gi|502179096|ref|XP_004516372.1|	6e-09
comp1123176_c0	PREDICTED: ATPase family AAA domain-containing protein 3-B-like [Nelumbo nucifera]	gi|295799979|emb|CAX68207.1|	5e-07
comp11234_c1	mitochondrial Rho GTP-binding protein Miro [Cyanidioschyzon merolae strain 10D]	gi|720067323|ref|XP_010276772.1|	2e-08
comp1123500_c0	Major facilitator superfamily protein [Theobroma cacao]	gi|544212191|ref|XP_005534815.1|	3e-24
comp11236_c0	hypothetical protein PHAVU_009G151000g [Phaseolus vulgaris]	gi|590583200|ref|XP_007014834.1|	2e-17
comp11239_c0	seryl-trna synthetase [Thalassiosira pseudonana CCMP1335]	gi|224006852|ref|XP_002292386.1|	1e-14
comp11239_c1	Seryl-tRNA synthetase [Aegilops tauschii]	gi|475624484|gb|EMT32634.1|	4e-27
comp1123973_c0	Conserved protein of unknown function [Ostreococcus lucimarinus CCE9901]	gi|593328604|ref|XP_007137729.1|	4e-06
comp1124018_c0	PREDICTED: uncharacterized protein LOC103942483 [Pyrus x bretschneideri]	gi|145343653|ref|XP_001416429.1|	2e-07
comp112407_c0	uncharacterized protein [Blastocystis hominis]	gi|694451646|ref|XP_009350945.1|	2e-24
comp1124088_c0	ABC transporter G family member 31 [Auxenochlorella protothecoides]	gi|855308409|ref|XP_012896512.1|	3e-06
comp1124200_c0	aldo/keto reductase [Coccomyxa subellipsoidea C-169]	gi|760443563|ref|XP_011398850.1|	5e-19
comp1124277_c0	cell division cycle protein 48 [Pseudochlorella pringsheimii]	gi|545376160|ref|XP_005652185.1|	9e-33
comp11243_c0	Enolase-phosphatase E1 [Nannochloropsis gaditana]	gi|585103139|gb|EWM22579.1|	2e-28
comp1124379_c0	PREDICTED: sorcin-like [Setaria italica]	gi|38455496|gb|AAR20845.1|	1e-37
comp1124700_c0	small nuclear ribonucleo protein polypeptide G [Guillardia theta CCMP2712]	gi|514822340|ref|XP_004985836.1|	1e-06
comp1124733_c0	polynucleotidyl transferase, ribonuclease H-like superfamily protein [Arabidopsis thaliana]	gi|551668744|ref|XP_005837131.1|	4e-24
comp11250_c0	ABC transporter component [Thalassiosira pseudonana CCMP1335]	gi|15225990|ref|NP_182169.1|	5e-06
comp1125117_c0	Ribosomal protein L37, component of cytosolic 80S ribosome and 60S large subunit [Ostreococcus lucimarinus CCE9901]	gi|223995385|ref|XP_002287376.1|	2e-13
comp11254_c1	PREDICTED: protein CHROMATIN REMODELING 4-like [Elaeis guineensis]	gi|743759451|ref|XP_010932331.1|	1e-07
comp1125485_c0	hypothetical protein MNEG_3789 [Monoraphidium neglectum]	gi|145348682|ref|XP_001418774.1|	5e-23
comp11255_c0	calcium binding protein [Euglena gracilis]	gi|761974013|gb|KIZ04171.1|	3e-18
comp1126143_c0	dynein light chain protein 1 [Aureococcus anophagefferens]	gi|227059902|gb|ACP18969.1|	2e-38
comp112623_c0	PREDICTED: actin-related protein 3-like isoform X1 [Brachypodium distachyon]	gi|585108890|gb|EWM26799.1|	3e-36
comp1126309_c0	PREDICTED: F-box/kelch-repeat protein At3g23880-like [Glycine max]	gi|357144556|ref|XP_003573334.1|	1e-08
comp11266_c0	F-box protein interaction domain protein [Medicago truncatula]	gi|571440809|ref|XP_006575264.1|	1e-34
comp11266_c1	PREDICTED: KRAB-A domain-containing protein 2-like [Malus domestica]	gi|657404889|gb|KEH43490.1|	1e-32
comp11271_c0	PREDICTED: methylthioalkylmalate synthase 3, chloroplastic-like [Camelina sativa]	gi|657997165|ref|XP_008390957.1|	4e-47
comp11272_c0	5'-3' exonuclease family protein [Medicago truncatula]	gi|727598141|ref|XP_010472038.1|	1e-26
comp1127636_c0	NADH dehydrogenase (ubiquinone) 1 alpha subcomplex 8 isoform 1 [Galdieria sulphuraria]	gi|657375345|gb|KEH20701.1|	6e-11
comp1127912_c0	Translation machinery-associated protein 22 [Glycine soja]	gi|545713833|ref|XP_005709219.1|	1e-06
comp112838_c0	hexokinase protein HXK6 [Physcomitrella patens]	gi|734385202|gb|KHN24604.1|	1e-36
comp112842_c0	26S proteasome regulatory subunit [Chlamydomonas reinhardtii]	gi|168020842|ref|XP_001762951.1|	4e-82
comp112847_c0	PREDICTED: sugar transporter ERD6 [Brassica rapa]	gi|159466984|ref|XP_001691678.1|	0
comp1129075_c0	hypothetical protein CARUB_v10010789mg, partial [Capsella rubella]	gi|685368887|ref|XP_009118334.1|	1e-08
comp112912_c0	fructose-1,6-biphosphate aldolase [Cyanidioschyzon merolae strain 10D]	gi|565491684|ref|XP_006303481.1|	6e-06
comp11292_c1	PREDICTED: LOW QUALITY PROTEIN: eukaryotic translation initiation factor 3 subunit A-like [Nicotiana sylvestris]	gi|544210490|ref|XP_005535646.1|	4e-23
comp1129334_c0	PREDICTED: probable xyloglucan endotransglucosylase/hydrolase protein 33 [Cucumis melo]	gi|698525582|ref|XP_009759609.1|	8e-32
comp112943_c0	Metallo-dependent phosphatase [Coccomyxa subellipsoidea C-169]	gi|659090824|ref|XP_008446221.1|	8e-14
comp1129571_c0	pol polyprotein, partial [Trifolium repens]	gi|545355724|ref|XP_005643638.1|	1e-16
comp1129761_c0	small GTP-binding protein [Triticum aestivum]	gi|116309017|emb|CAH66133.1|	1e-31
comp1130_c0	peptidyl-prolyl cis-trans isomerase, cyclophilin-type [Chlamydomonas reinhardtii]	gi|357481721|ref|XP_003611146.1|	9e-07
comp1130060_c0	dihydrolipoyl dehydrogenase [Euglena gracilis]	gi|57547575|gb|AAW52512.1|	4e-35
comp113014_c0	Maf1 negative regulator of RNA polymerase [Helicosporidium sp. ATCC 50920]	gi|159463970|ref|XP_001690215.1|	1e-98
comp1130333_c0	PREDICTED: cyclic pyranopterin monophosphate synthase accessory protein, mitochondrial-like [Camelina sativa]	gi|47600753|emb|CAF05589.1|	6e-37
comp113069_c0	hypothetical protein MTR_5g010810 [Medicago truncatula]	gi|633908763|gb|KDD74276.1|	6e-18
comp11309_c0	expressed protein [Chlorella variabilis]	gi|727569222|ref|XP_010457142.1|	1e-20
comp11310_c0	PREDICTED: LOW QUALITY PROTEIN: 3-oxoacyl-[acyl-carrier-protein] reductase, chloroplastic-like [Jatropha curcas]	gi|659087390|ref|XP_008444426.1|	2e-32
comp1131029_c0	endo-1,4-beta-glucanase [Medicago truncatula]	gi|552841731|ref|XP_005850387.1|	4e-09
comp1131431_c0	PREDICTED: protein PRD1-like isoform X2 [Glycine max]	gi|357473915|ref|XP_003607242.1|	6e-79
comp1131544_c0	PREDICTED: obg-like ATPase 1 [Cucumis sativus]	gi|571490261|ref|XP_006591439.1|	3e-64
comp11316_c0	PREDICTED: elicitor-responsive protein 3-like [Beta vulgaris subsp. vulgaris]	gi|449435526|ref|XP_004135546.1|	5e-35
comp1131771_c0	PREDICTED: 15 kDa selenoprotein-like [Musa acuminata subsp. malaccensis]	gi|731311927|ref|XP_010671812.1|	2e-07
comp1131871_c0	PREDICTED: 66 kDa stress protein [Tarenaya hassleriana]	gi|695046730|ref|XP_009411210.1|	7e-08
comp1132505_c0	PREDICTED: V-type proton ATPase subunit C [Solanum lycopersicum]	gi|729375751|ref|XP_010549075.1|	8e-26
comp113266_c0	Cycloartenol-C-24-methyltransferase [Medicago truncatula]	gi|460379085|ref|XP_004235295.1|	3e-64
comp113304_c0	predicted protein [Hordeum vulgare subsp. vulgare]	gi|357458199|ref|XP_003599380.1|	8e-104
comp11337_c0	PREDICTED: G-type lectin S-receptor-like serine/threonine-protein kinase SD2-5 isoform X1 [Cicer arietinum]	gi|502104423|ref|XP_004492535.1|	3e-38
comp11337_c1	Epidermis-specific secreted glycoprotein EP1 [Medicago truncatula]	gi|357506547|ref|XP_003623562.1|	1e-22
comp1133733_c0	senescence-associated protein [Medicago truncatula]	gi|326498909|dbj|BAK02440.1|	3e-12
comp113428_c0	RecName: Full=26S protease regulatory subunit 7; AltName: Full=26S proteasome AAA-ATPase subunit RPT1; AltName: Full=26S proteasome subunit 7; AltName: Full=Regulatory particle triple-A ATPase subunit 1 [Spinacia oleracea]	gi|657370960|gb|KEH16994.1|	4e-13
comp113459_c0	DltE [Monoraphidium neglectum]	gi|2492519|sp|Q41365.1|PRS7_SPIOL	0
comp11347_c0	Major facilitator superfamily protein [Theobroma cacao]	gi|761964746|gb|KIY96961.1|	2e-31
comp11350_c0	citrate synthase, mitochondrial precursor [Cyanidioschyzon merolae strain 10D]	gi|590720539|ref|XP_007051357.1|	2e-06
comp1135214_c0	peptidyl-prolyl cis-trans isomerase, cyclophilin-type [Chlamydomonas reinhardtii]	gi|544215960|ref|XP_005538125.1|	1e-22
comp1135522_c0	PREDICTED: 12-oxophytodienoate reductase 2-like [Prunus mume]	gi|159474722|ref|XP_001695474.1|	5e-25
comp1135534_c0	PREDICTED: citrate synthase 4, mitochondrial [Camelina sativa]	gi|645224348|ref|XP_008219067.1|	3e-13
comp113563_c0	PREDICTED: 40S ribosomal protein S20-1 [Phoenix dactylifera]	gi|727449404|ref|XP_010506355.1|	3e-157
comp11357_c0	dopamine beta-monooxygenase [Medicago truncatula]	gi|672141461|ref|XP_008794558.1|	2e-20
comp11360_c0	50S ribosomal protein L15 [Auxenochlorella protothecoides]	gi|657372951|gb|KEH18721.1|	3e-83
comp1136320_c0	2-amino-3-ketobutyrate coenzyme A ligase [Coccomyxa subellipsoidea C-169]	gi|760449615|ref|XP_011401876.1|	1e-14
comp1136465_c0	V-type ATP synthase, Subunit V0a [Chondrus crispus]	gi|545373859|ref|XP_005651253.1|	3e-30
comp1136587_c0	PREDICTED: hsp70-Hsp90 organizing protein 3-like [Nicotiana tomentosiformis]	gi|546299470|ref|XP_005710830.1|	9e-10
comp1136839_c0	ATP synthase subunit beta, mitochondrial [Gossypium arboreum]	gi|697191783|ref|XP_009604962.1|	4e-21
comp11370_c0	Cytochrome b5 [Gossypium arboreum]	gi|645270102|ref|XP_008240303.1|	9e-72
comp11375_c0	Os06g0644800 [Oryza sativa Japonica Group]	gi|728836273|gb|KHG15716.1|	1e-18
comp11376_c0	PLATZ transcription factor family protein isoform 1 [Theobroma cacao]	gi|590587705|ref|XP_007016035.1|	4e-83
comp113769_c0	calcium-transporting ATPase, endoplasimc reticulum type [Chondrus crispus]	gi|297725129|ref|NP_001174928.1|	4e-24
comp11377_c0	calmodulin [Sonneratia paracaseolaris]	gi|546314578|ref|XP_005715614.1|	3e-15
comp1137988_c0	serine/threonine protein kinase [Galdieria sulphuraria]	gi|19387124|gb|AAL87099.1|AF466266_1	2e-15
comp113838_c0	Receptor-like serine/threonine kinase [Medicago truncatula]	gi|545710581|ref|XP_005707598.1|	2e-121
comp1138399_c0	NifU-like protein 4, mitochondrial [Glycine soja]	gi|358345592|ref|XP_003636860.1|	5e-19
comp1138623_c0	PREDICTED: ornithine aminotransferase, mitochondrial, partial [Nelumbo nucifera]	gi|734373454|gb|KHN20300.1|	4e-30
comp11387_c0	alpha/beta-hydrolase superfamily protein [Medicago truncatula]	gi|695068698|ref|XP_009381301.1|	3e-28
comp113880_c0	long-chain acyl-CoA synthetase 1 [Helianthus annuus]	gi|828329673|ref|XP_012574308.1|	3e-43
comp11393_c0	acetohydroxyacid synthase small subunit [Cryptomonas paramecium]	gi|317373791|gb|ADV16378.1|	2e-08
comp113954_c0	COPB1, beta subunit of the coatomer [Emiliania huxleyi CCMP1516]	gi|283794870|ref|YP_003359223.1|	6e-24
comp114_c0	protein phosphatase 2a [Cyanidioschyzon merolae strain 10D]	gi|657383672|gb|AES93612.2|	1e-29
comp114041_c0	probable acyl-CoA dehydrogenase (ISS) [Ostreococcus tauri]	gi|544213573|ref|XP_005536934.1|	0
comp1140418_c0	hypothetical protein MTR_1g012950 [Medicago truncatula]	gi|551573544|ref|XP_005772571.1|	3e-25
comp114049_c0	PREDICTED: ubiquitin-associated domain-containing protein 2 isoform X2 [Amborella trichopoda]	gi|308810709|ref|XP_003082663.1|	1e-178
comp11407_c0	EamA transporter family isoform 3, partial [Theobroma cacao]	gi|657400738|gb|KEH39851.1|	6e-13
comp1140989_c0	alcohol dehydrogenase-like protein [Heterocapsa triquetra]	gi|720050493|ref|XP_010271794.1|	4e-07
comp1141132_c0	Receptor protein kinase-like protein [Medicago truncatula]	gi|590578726|ref|XP_007013589.1|	4e-09
comp11414_c0	Mitochondrial import inner membrane translocase subunit Tim9 family protein [Populus trichocarpa]	gi|719970388|ref|XP_010271245.1|	5e-13
comp1141738_c0	Acetoacetate--CoA ligase [Ectocarpus siliculosus]	gi|357447001|ref|XP_003593776.1|	4e-26
comp114177_c0	hypothetical protein glysoja_049789, partial [Glycine soja]	gi|224118052|ref|XP_002317720.1|	9e-15
comp1142_c0	PREDICTED: aldo-keto reductase family 4 member C9-like [Brassica rapa]	gi|144583301|gb|ABP01353.1|	1e-47
comp1142066_c0	Copia protein, partial [Glycine soja]	gi|298715417|emb|CBJ28028.1|	5e-11
comp1142115_c0	AAA-type ATPase [Galdieria sulphuraria]	gi|734358013|gb|KHN14696.1|	3e-06
comp114219_c0	Os03g0854100 [Oryza sativa Japonica Group]	gi|685284602|ref|XP_009133205.1|	7e-54
comp1142264_c0	PREDICTED: hsp70-Hsp90 organizing protein 2-like [Pyrus x bretschneideri]	gi|734329269|gb|KHN06176.1|	7e-15
comp114252_c0	Drug/Metabolite transporter superfamily [Micromonas pusilla CCMP1545]	gi|545704338|ref|XP_005704492.1|	7e-166
comp114253_c0	folylpolyglutamate synthetase [Triticum aestivum]	gi|115456669|ref|NP_001051935.1|	3e-50
comp1142638_c0	methionine adenosyltransferase, partial [Monomorphina pyrum]	gi|694450138|ref|XP_009350542.1|	1e-08
comp11427_c0	PREDICTED: momilactone A synthase-like [Camelina sativa]	gi|303280601|ref|XP_003059593.1|	1e-11
comp11430_c0	zinc finger, C3HC4 type (RING finger) protein [Medicago truncatula]	gi|747061678|ref|XP_011077317.1|	1e-26
comp1143116_c0	MATE efflux family protein [Medicago truncatula]	gi|357158783|ref|XP_003578239.1|	5e-08
comp11434_c0	carboxy-terminal domain cyclin [Medicago truncatula]	gi|657387284|gb|KEH29414.1|	5e-14
comp1143643_c0	PREDICTED: ketohexokinase-like, partial [Solanum lycopersicum]	gi|657383214|gb|KEH26966.1|	1e-33
comp1143751_c0	PUB domain, zinc finger protein Thioredoxin [Ectocarpus siliculosus]	gi|657394850|gb|KEH35322.1|	1e-38
comp1144151_c0	H+-or Na+-translocating f-type, v-type and A-type ATPase superfamily [Micromonas sp. RCC299]	gi|460416025|ref|XP_004253352.1|	2e-09
comp114436_c0	PREDICTED: endoplasmin homolog [Prunus mume]	gi|298714365|emb|CBJ27422.1|	2e-22
comp1144530_c0	ERD7 protein [Medicago truncatula]	gi|255080768|ref|XP_002503957.1|	5e-16
comp1144983_c0	PREDICTED: major facilitator superfamily domain-containing protein 12-like isoform X2 [Jatropha curcas]	gi|645228977|ref|XP_008221245.1|	5e-08
comp1145_c0	heat shock protein 101 [Nannochloropsis gaditana]	gi|657393569|gb|AES69564.2|	1e-63
comp11450_c1	ATPase [Bathycoccus prasinos]	gi|357517987|ref|XP_003629282.1|	3e-43
comp1145124_c0	precursor of oxidase acyl-coa oxidase [Phaeodactylum tricornutum CCAP 1055/1]	gi|802795776|ref|XP_012092591.1|	1e-07
comp11452_c0	PREDICTED: sister chromatid cohesion 1 protein 1 isoform X5 [Vitis vinifera]	gi|585102435|gb|EWM22024.1|	2e-40
comp11452_c1	PREDICTED: sister chromatid cohesion 1 protein 1 [Cicer arietinum]	gi|612397038|ref|XP_007514038.1|	8e-28
comp1145494_c0	Serine/Threonine kinase family protein [Medicago truncatula]	gi|219117708|ref|XP_002179644.1|	3e-16
comp11458_c0	Putative ribonuclease H protein [Glycine soja]	gi|731412090|ref|XP_002273379.3|	3e-22
comp11458_c1	serine/threonine protein kinase [Galdieria sulphuraria]	gi|502097713|ref|XP_004491059.1|	5e-49
comp1146671_c0	PREDICTED: protein MOTHER of FT and TF 1-like [Citrus sinensis]	gi|734330509|gb|KHN06723.1|	5e-09
comp1146840_c0	GTP-binding protein [Juniperus przewalskii]	gi|545713662|ref|XP_005709134.1|	1e-06
comp11469_c1	PREDICTED: serine/threonine protein phosphatase 2A 55 kDa regulatory subunit B alpha isoform isoform X2 [Setaria italica]	gi|568827113|ref|XP_006467912.1|	1e-10
comp1147107_c0	Serine/Threonine-kinase SAPK1-like protein [Medicago truncatula]	gi|585111581|gb|EWM29062.1|	8e-19
comp1147287_c0	Cytokinin dehydrogenase 3 [Glycine soja]	gi|514766742|ref|XP_004966071.1|	3e-06
comp114754_c0	PREDICTED: ER membrane protein complex subunit 6-like [Camelina sativa]	gi|571456016|ref|XP_006580257.1|	9e-58
comp11477_c0	hypothetical protein THAOC_33734 [Thalassiosira oceanica]	gi|379056394|ref|NP_001243813.1|	4e-40
comp114875_c0	EF-hand [Coccomyxa subellipsoidea C-169]	gi|727536685|ref|XP_010442421.1|	1e-08
comp11490_c0	Cation proton exchanger [Medicago truncatula]	gi|397570931|gb|EJK47538.1|	2e-43
comp1149550_c0	cysteine-rich receptor-kinase-like protein [Medicago truncatula]	gi|545363174|ref|XP_005646771.1|	6e-06
comp1149766_c0	Acyl-CoA N-acyltransferase [Ostreococcus tauri]	gi|357464691|ref|XP_003602627.1|	2e-35
comp1150_c0	small Arf-related GTPase [Volvox carteri f. nagariensis]	gi|743819891|ref|XP_010931650.1|	1e-36
comp115048_c0	nucleic acid binding protein [Galdieria sulphuraria]	gi|308814232|ref|XP_003084421.1|	4e-10
comp115090_c0	alpha/beta-Hydrolases superfamily protein [Arabidopsis thaliana]	gi|302840872|ref|XP_002951982.1|	9e-36
comp115091_c0	PREDICTED: translationally-controlled tumor protein homolog [Elaeis guineensis]	gi|729375476|ref|XP_010548981.1|	2e-08
comp1150911_c0	Choline transporter [Nannochloropsis gaditana]	gi|545706215|ref|XP_005705425.1|	2e-07
comp1151101_c0	PREDICTED: cullin-1 isoform X1 [Cicer arietinum]	gi|585112139|gb|EWM29568.1|	8e-12
comp115117_c0	UV excision repair protein Rad23 [Coccomyxa subellipsoidea C-169]	gi|502112494|ref|XP_004494349.1|	6e-30
comp11518_c0	PREDICTED: luminal-binding protein [Amborella trichopoda]	gi|586675673|ref|XP_006838409.1|	3e-18
comp1151834_c0	beta-glucosidase [Phaeodactylum tricornutum CCAP 1055/1]	gi|545361617|ref|XP_005646102.1|	2e-14
comp115191_c0	PREDICTED: elongation factor 1-gamma-like isoform X1 [Fragaria vesca subsp. vesca]	gi|219128657|ref|XP_002184524.1|	2e-63
comp1152_c0	Senescence-associated gene 12 [Theobroma cacao]	gi|545699562|ref|XP_005702271.1|	1e-37
comp11521_c0	Os04g0208200, partial [Oryza sativa Japonica Group]	gi|764638060|ref|XP_011470423.1|	2e-06
comp11522_c0	Alanine-tRNA ligase, class IIc,anti-codon-binding domain [Ostreococcus tauri]	gi|590623715|ref|XP_007025398.1|	5e-19
comp11522_c1	PREDICTED: superkiller viralicidic activity 2-like 2 [Nicotiana sylvestris]	gi|297602258|ref|NP_001052246.2|	5e-19
comp1152386_c0	PREDICTED: elongation factor Tu, mitochondrial-like [Populus euphratica]	gi|693499139|emb|CEF98677.1|	8e-09
comp1152478_c0	sphingolipid delta-4 desaturase [Galdieria sulphuraria]	gi|698549896|ref|XP_009768799.1|	1e-25
comp1152968_c0	TNP2 [Medicago truncatula]	gi|743943246|ref|XP_011016125.1|	1e-20
comp11530_c0	PREDICTED: short-chain dehydrogenase TIC 32, chloroplastic-like isoform X2 [Malus domestica]	gi|357504651|ref|XP_003622614.1|	1e-39
comp1153108_c0	Os10g0191000 [Oryza sativa Japonica Group]	gi|658056200|ref|XP_008363853.1|	3e-07
comp1153288_c0	hypothetical chloroplast RF2, partial [Fragaria moschata]	gi|297610205|ref|NP_001064277.2|	1e-31
comp1153329_c0	peptide/nitrate transporter plant [Medicago truncatula]	gi|772311270|ref|YP_009127154.1|	6e-37
comp1153433_c0	flagellar associated protein, transcriptional coactivator-like protein [Ectocarpus siliculosus]	gi|657376176|gb|KEH21351.1|	9e-44
comp11536_c0	PREDICTED: probable cyclic nucleotide-gated ion channel 16-like [Glycine max]	gi|299473287|emb|CBN77687.1|	3e-19
comp1153704_c0	V-type ATPase V1 subunit D [Cyanidioschyzon merolae strain 10D]	gi|356518985|ref|XP_003528155.1|	5e-36
comp1153890_c0	Protein secE/sec61-gamma protein; Rhomboid-like protein [Ectocarpus siliculosus]	gi|544209977|ref|XP_005535390.1|	3e-14
comp11541_c0	PREDICTED: phospholipase A(1) DAD1, chloroplastic-like [Eucalyptus grandis]	gi|702354809|ref|XP_010058502.1|	6e-07
comp1154150_c0	predicted protein [Physcomitrella patens]	gi|299471469|emb|CBN79420.1|	3e-15
comp115432_c0	mitochondrial protein translocase, MPT family [Galdieria sulphuraria]	gi|168034463|ref|XP_001769732.1|	9e-18
comp115463_c0	PREDICTED: prolyl 4-hydroxylase subunit alpha-1-like [Glycine max]	gi|545710286|ref|XP_005707451.1|	1e-47
comp1154730_c0	PREDICTED: probable methionine--tRNA ligase [Camelina sativa]	gi|356536125|ref|XP_003536590.1|	2e-26
comp1154820_c0	microsomal signal peptidase [Thalassiosira pseudonana CCMP1335]	gi|727652466|ref|XP_010496964.1|	5e-34
comp115486_c0	PREDICTED: trifunctional UDP-glucose 4,6-dehydratase/UDP-4-keto-6-deoxy-D-glucose 3,5-epimerase/UDP-4-keto-L-rhamnose-reductase RHM1-like [Cicer arietinum]	gi|224009546|ref|XP_002293731.1|	2e-49
comp11551_c0	PREDICTED: peptide methionine sulfoxide reductase B5-like [Cucumis melo]	gi|502155099|ref|XP_004509959.1|	7e-10
comp115542_c0	flagellar-associated protein 59 [Chlamydomonas reinhardtii]	gi|659110198|ref|XP_008455101.1|	7e-57
comp1156074_c0	alanine transaminase [Betaphycus philippinensis]	gi|723001868|dbj|BAP87095.1|	6e-23
comp115625_c0	Snf7 [Ostreococcus tauri]	gi|693501879|emb|CEF96883.1|	6e-39
comp1156254_c0	peroxisomal targeting sequence 1 receptor [Nicotiana tabacum]	gi|697993646|gb|AIT69946.1|	2e-40
comp11563_c1	NBS-LRR resistance protein [Medicago truncatula]	gi|568841601|ref|XP_006474746.1|	7e-46
comp1156623_c0	PREDICTED: coatomer subunit delta [Jatropha curcas]	gi|357490973|ref|XP_003615774.1|	4e-10
comp115678_c0	PREDICTED: ubiquitin-conjugating enzyme E2 32 [Tarenaya hassleriana]	gi|802613420|ref|XP_012074712.1|	3e-102
comp115681_c0	GTP-binding protein of Nug1 family [Cyanidioschyzon merolae strain 10D]	gi|729375521|ref|XP_010548995.1|	5e-53
comp1156860_c0	Mpv17/PMP22 [Nannochloropsis gaditana]	gi|544217923|ref|XP_005539105.1|	4e-08
comp115705_c0	PREDICTED: molybdenum cofactor sulfurase-like [Pyrus x bretschneideri]	gi|585107295|gb|EWM25529.1|	1e-19
comp11571_c0	ABC transporter [Stellaria longipes]	gi|702316801|ref|XP_010051995.1|	1e-16
comp11571_c1	ABC transporter [Thalassiosira pseudonana CCMP1335]	gi|224015413|ref|XP_002297361.1|	2e-33
comp115719_c0	4-hydroxyphenylpyruvate dioxygenase [Galdieria sulphuraria]	gi|694452975|ref|XP_009351315.1|	2e-96
comp115731_c0	methylsterol monooxygenase [Galdieria sulphuraria]	gi|545704129|ref|XP_005704388.1|	8e-138
comp11576_c0	Calcium-dependent protein kinase, isoform 2 (CDPK 2) Protein kinase domain containing protein [Ectocarpus siliculosus]	gi|357468511|ref|XP_003604540.1|	6e-45
comp115761_c0	Tir-nbs-lrr resistance protein [Medicago truncatula]	gi|545701002|ref|XP_005702838.1|	3e-58
comp1157639_c0	PREDICTED: LAG1 longevity assurance homolog 2 isoform X1 [Cicer arietinum]	gi|299471800|emb|CBN79468.1|	5e-26
comp11580_c0	BnaA09g27640D [Brassica napus]	gi|502143097|ref|XP_004505217.1|	1e-12
comp1158432_c0	Nod factor-binding lectin-nucleotide phosphohydrolase [Medicago truncatula]	gi|674905467|emb|CDY27643.1|	3e-65
comp115865_c0	hypothetical protein L484_009960 [Morus notabilis]	gi|657378979|gb|KEH23514.1|	2e-34
comp11588_c0	PREDICTED: purple acid phosphatase 2-like [Prunus mume]	gi|703134945|ref|XP_010105764.1|	3e-12
comp1159004_c0	BnaA01g14960D [Brassica napus]	gi|5302802|emb|CAB46043.1|	2e-07
comp11591_c0	component of cytosolic 80S ribosome and 40S small subunit [Volvox carteri f. nagariensis]	gi|674944211|emb|CDX89397.1|	3e-11
comp11591_c1	small nuclear riboprotein F [Chlamydomonas reinhardtii]	gi|302847253|ref|XP_002955161.1|	4e-23
comp115945_c0	chloroplast photosystem II type I chlorophyll a/b-binding protein [Arachis diogoi]	gi|159479232|ref|XP_001697697.1|	5e-25
comp116_c0	PREDICTED: lipoxygenase 6, chloroplastic [Musa acuminata subsp. malaccensis]	gi|300068299|dbj|BAJ10476.1|	3e-26
comp116023_c0	PREDICTED: H/ACA ribonucleoprotein complex subunit 4 [Jatropha curcas]	gi|358248490|ref|NP_001240146.1|	1e-26
comp11604_c0	PREDICTED: toll/interleukin-1 receptor-like protein [Fragaria vesca subsp. vesca]	gi|695037813|ref|XP_009406404.1|	4e-13
comp116084_c0	PREDICTED: cytochrome P450 71D9-like isoform X1 [Cicer arietinum]	gi|802640469|ref|XP_012078828.1|	0
comp1160951_c0	proton-dependent oligopeptide transport family protein [Medicago truncatula]	gi|764563812|ref|XP_011461661.1|	2e-18
comp1161146_c0	H+-transporting ATPase [Monoraphidium neglectum]	gi|734309663|gb|KHM99473.1|	9e-25
comp116137_c0	ribosomal protein S8E [Micromonas sp. RCC299]	gi|657369888|gb|KEH16161.1|	4e-14
comp11617_c1	eukaryotic translation initiation factor 2 alpha subunit [Thalassiosira pseudonana CCMP1335]	gi|761966085|gb|KIY97910.1|	2e-24
comp116218_c0	predicted protein [Hordeum vulgare subsp. vulgare]	gi|255085034|ref|XP_002504948.1|	9e-117
comp116220_c0	major facilitator superfamily [Micromonas sp. RCC299]	gi|224006540|ref|XP_002292230.1|	2e-118
comp1162420_c0	cathepsin D (lysosomal aspartyl protease) [Bathycoccus prasinos]	gi|326518664|dbj|BAJ92493.1|	3e-10
comp116245_c0	pyruvate kinase [Sargassum horneri]	gi|255074347|ref|XP_002500848.1|	2e-15
comp1162511_c0	clathrin heavy chain 1, partial [Nicotiana tabacum]	gi|612387762|ref|XP_007509401.1|	7e-18
comp1163441_c0	PREDICTED: LOW QUALITY PROTEIN: alpha-glucan phosphorylase, H isozyme-like [Elaeis guineensis]	gi|697993758|gb|AIT70002.1|	9e-34
comp1164003_c0	RNase Z (ISS) [Ostreococcus tauri]	gi|396580945|gb|AFN87702.1|	1e-28
comp11641_c0	PREDICTED: actin-related protein 3-like isoform X2 [Nicotiana sylvestris]	gi|743790326|ref|XP_010923139.1|	4e-50
comp1164201_c0	PREDICTED: acyl-CoA dehydrogenase family member 10 isoform X2 [Tarenaya hassleriana]	gi|308809015|ref|XP_003081817.1|	1e-16
comp11644_c0	LRR receptor-like kinase [Medicago truncatula]	gi|698457766|ref|XP_009780907.1|	5e-41
comp11645_c0	PREDICTED: probable polyol transporter 4 [Jatropha curcas]	gi|729458422|ref|XP_010524721.1|	9e-32
comp11649_c0	PREDICTED: FAM10 family protein At4g22670 [Sesamum indicum]	gi|357447003|ref|XP_003593777.1|	3e-66
comp1165034_c0	PREDICTED: eukaryotic translation initiation factor 5A-like [Beta vulgaris subsp. vulgaris]	gi|802783810|ref|XP_012091563.1|	5e-08
comp1165328_c0	BnaA01g03390D [Brassica napus]	gi|747040910|ref|XP_011069663.1|	6e-16
comp11660_c0	Villin villin [Ectocarpus siliculosus]	gi|731343825|ref|XP_010683085.1|	6e-36
comp1166270_c0	OSJNBb0012A12.6 [Oryza sativa Japonica Group]	gi|674957971|emb|CDX75363.1|	7e-07
comp11666_c1	PREDICTED: vesicle-associated membrane protein 713, partial [Malus domestica]	gi|298709187|emb|CBJ31130.1|	6e-10
comp1166756_c0	protein synthesis elongation factor Tu, partial (chloroplast) [Ochromonas danica]	gi|21743003|emb|CAD40096.1|	3e-09
comp11672_c0	Haloacid dehalogenase-like hydrolase (ISS) [Ostreococcus tauri]	gi|645225298|ref|XP_008219517.1|	5e-17
comp1167571_c0	PREDICTED: CBL-interacting protein kinase 24 [Musa acuminata subsp. malaccensis]	gi|836856|gb|AAA87696.1|	8e-42
comp1167974_c0	Casein kinase I isoform delta-like protein [Morus notabilis]	gi|693496609|emb|CEG00364.1|	2e-06
comp1168023_c0	PREDICTED: DEAD-box ATP-dependent RNA helicase 20 [Nelumbo nucifera]	gi|695067002|ref|XP_009380407.1|	1e-08
comp11681_c0	alternative oxidase [Bathycoccus prasinos]	gi|703112923|ref|XP_010100246.1|	4e-14
comp11682_c0	PREDICTED: GPI-anchor transamidase isoform X1 [Cucumis melo]	gi|802539740|ref|XP_012072496.1|	1e-61
comp11684_c0	PREDICTED: ABC transporter B family member 4-like [Oryza brachyantha]	gi|612386707|ref|XP_007508875.1|	3e-24
comp1168577_c0	pyruvate kinase, partial [Nannochloropsis gaditana CCMP526]	gi|659125496|ref|XP_008462711.1|	4e-29
comp1168791_c0	hypothetical protein GUITHDRAFT_85772 [Guillardia theta CCMP2712]	gi|573913709|ref|XP_006644534.1|	4e-15
comp1169167_c0	glyceraldehyde-3-phosphate dehydrogenase C subunit [Arabidopsis thaliana]	gi|224000389|ref|XP_002289867.1|	2e-34
comp11694_c0	muscular protein 20 [Nannochloropsis gaditana]	gi|551667225|ref|XP_005836373.1|	5e-06
comp1170122_c0	CM0216.420.nc [Lotus japonicus]	gi|298711984|emb|CBJ32925.1|	5e-13
comp11704_c1	PREDICTED: phospholipid-transporting ATPase 2 isoform X1 [Vitis vinifera]	gi|164564743|dbj|BAF98224.1|	4e-99
comp1170549_c0	PREDICTED: early endosome antigen 1-like [Glycine max]	gi|225446426|ref|XP_002276115.1|	7e-22
comp11706_c1	26S proteasome regulatory subunit N3 [Galdieria sulphuraria]	gi|571498267|ref|XP_006594170.1|	5e-40
comp117114_c0	G1 to S phase transition 2 [Monoraphidium neglectum]	gi|545710657|ref|XP_005707636.1|	2e-99
comp1171156_c0	GNA-like protein [Marchantia polymorpha]	gi|674913911|emb|CDY19192.1|	6e-10
comp11716_c0	Transcription factor MYB86 [Glycine soja]	gi|734408934|gb|KHN35041.1|	2e-160
comp117167_c0	histone H3 methyltransferase complex and RNA cleavage factor II complex, subunit SWD2 [Physcomitrella patens]	gi|163716519|gb|ABY40467.1|	2e-36
comp117196_c0	PREDICTED: probable mannitol dehydrogenase [Cicer arietinum]	gi|168033091|ref|XP_001769050.1|	8e-50
comp117197_c0	di-glucose binding, kinesin motor domain containing protein [Nannochloropsis gaditana]	gi|502162632|ref|XP_004512563.1|	4e-73
comp11724_c0	PREDICTED: PITH domain-containing protein At3g04780 [Fragaria vesca subsp. vesca]	gi|585108862|gb|EWM26774.1|	9e-14
comp11726_c0	heat shock protein 70, partial [Nicotiana attenuata]	gi|743942894|ref|XP_011015948.1|	4e-35
comp117267_c0	PREDICTED: 60S ribosomal protein L4 [Populus euphratica]	gi|470132335|ref|XP_004302039.1|	1e-21
comp1172689_c0	PREDICTED: uracil-DNA glycosylase [Populus euphratica]	gi|720030464|ref|XP_010265523.1|	8e-31
comp117270_c0	regulator of nonsense [Nannochloropsis gaditana]	gi|470123497|ref|XP_004297762.1|	3e-53
comp11730_c0	calcium-dependent phosphotriesterase [Coccomyxa subellipsoidea C-169]	gi|159463748|ref|XP_001690104.1|	4e-30
comp117302_c0	calcium-transporting ATPase [Chlamydomonas reinhardtii]	gi|545374095|ref|XP_005651358.1|	7e-50
comp1173025_c0	Protein of unknown function DUF1394 [Nannochloropsis gaditana]	gi|585102223|gb|EWM21879.1|	5e-21
comp11735_c0	B3 domain-containing protein [Medicago truncatula]	gi|585110018|gb|EWM27745.1|	5e-14
comp11738_c0	Predicted RNA-binding protein Pno1p interacting with Nob1p and involved in 26S proteasome assembly (ISS) [Ostreococcus tauri]	gi|357455499|ref|XP_003598030.1|	4e-27
comp1174005_c0	plant invertase/pectin methylesterase inhibitor [Medicago truncatula]	gi|308806143|ref|XP_003080383.1|	2e-62
comp11749_c0	PREDICTED: DEAD-box ATP-dependent RNA helicase 56 isoform X3 [Glycine max]	gi|657381478|gb|KEH25464.1|	1e-15
comp11750_c1	nicotinate-nucleotide pyrophosphorylase (carboxylating), partial [Nannochloropsis gaditana CCMP526]	gi|115437448|ref|NP_001043298.1|	2e-128
comp117525_c0	phosphoserine aminotransferase [Chlamydomonas reinhardtii]	gi|553192290|ref|XP_005855544.1|	9e-86
comp117550_c0	PREDICTED: DNA-directed RNA polymerases II, IV and V subunit 6A-like [Prunus mume]	gi|159464395|ref|XP_001690427.1|	2e-76
comp1175766_c0	glutathione-disulfide reductase [Phaeodactylum tricornutum CCAP 1055/1]	gi|645278266|ref|XP_008244153.1|	1e-19
comp11758_c0	Isoleucyl-tRNA Synthetase [Ectocarpus siliculosus]	gi|219127413|ref|XP_002183930.1|	1e-37
comp11759_c0	hypothetical protein MNEG_9370 [Monoraphidium neglectum]	gi|224007301|ref|XP_002292610.1|	7e-10
comp1175980_c0	chitooligosaccharide deacetylase [Thalassiosira pseudonana CCMP1335]	gi|298709584|emb|CBJ31410.1|	2e-14
comp1175994_c0	66 kDa stress protein [Triticum urartu]	gi|761967016|gb|KIY98592.1|	4e-06
comp1176470_c0	PREDICTED: 26S protease regulatory subunit 6B homolog [Cucumis melo]	gi|473980005|gb|EMS51512.1|	4e-40
comp117732_c0	PREDICTED: LOW QUALITY PROTEIN: probable methionine--tRNA ligase [Brachypodium distachyon]	gi|659112510|ref|XP_008456254.1|	0
comp11777_c1	PREDICTED: nucleolar GTP-binding protein 2 isoform X1 [Tarenaya hassleriana]	gi|729360189|ref|XP_010545813.1|	2e-45
comp1177712_c0	hypothetical protein MTR_1g079480 [Medicago truncatula]	gi|721660141|ref|XP_010234919.1|	2e-26
comp11787_c0	BnaA02g26140D [Brassica napus]	gi|674923897|emb|CDY09396.1|	3e-32
comp11787_c1	PREDICTED: glutamate decarboxylase 4-like [Camelina sativa]	gi|727497740|ref|XP_010424979.1|	1e-101
comp1178791_c0	PREDICTED: probable allantoinase isoform X2 [Musa acuminata subsp. malaccensis]	gi|357441251|ref|XP_003590903.1|	8e-09
comp117904_c0	Dihydrodipicolinate synthase, partial [Emiliania huxleyi CCMP1516]	gi|474213550|gb|EMS58955.1|	8e-87
comp11793_c0	(S)-2-haloacid dehalogenase IVA, putative [Ricinus communis]	gi|303275285|ref|XP_003056940.1|	3e-08
comp11793_c1	peroxisomal protein importer family [Micromonas pusilla CCMP1545]	gi|729338936|ref|XP_010539370.1|	6e-09
comp117932_c0	Peroxisome biogenesis 5 -like protein [Gossypium arboreum]	gi|551551707|ref|XP_005763275.1|	7e-14
comp117939_c0	eukaryotic translation elongation factor 1 alpha [Boodlea coacta]	gi|255595351|ref|XP_002536282.1|	7e-06
comp11803_c0	PREDICTED: serine carboxypeptidase-like 45 isoform X2 [Pyrus x bretschneideri]	gi|332887144|dbj|BAK23239.1|	2e-36
comp1180864_c0	26S proteasome regulatory ATPase subunit S10b [Vitis riparia]	gi|694328985|ref|XP_009355268.1|	1e-26
comp1181023_c0	arp1 actin-related protein 1 centractin beta [Nannochloropsis gaditana]	gi|356551904|ref|XP_003544312.1|	3e-90
comp1181026_c0	aaa-type atpase family protein [Nannochloropsis gaditana]	gi|585110634|gb|EWM28289.1|	6e-35
comp118142_c0	nascent polypeptide-associated complex subunit alpha-like protein [Micromonas sp. RCC299]	gi|585104846|gb|EWM23692.1|	4e-09
comp1181577_c0	PREDICTED: 26S proteasome non-ATPase regulatory subunit 1-like [Beta vulgaris subsp. vulgaris]	gi|255080172|ref|XP_002503666.1|	1e-18
comp1181774_c0	PREDICTED: ribose-phosphate pyrophosphokinase 2, chloroplastic-like [Populus euphratica]	gi|698500481|ref|XP_009795996.1|	5e-08
comp11825_c0	PREDICTED: ribose-phosphate pyrophosphokinase 1 [Populus euphratica]	gi|743940495|ref|XP_011014724.1|	8e-19
comp11825_c1	hypothetical protein PHAVU_004G122100g [Phaseolus vulgaris]	gi|743809898|ref|XP_011018616.1|	4e-31
comp1182600_c0	PREDICTED: uncharacterized protein LOC105037766 [Elaeis guineensis]	gi|593703883|ref|XP_007152344.1|	7e-09
comp11833_c0	PREDICTED: probable F-actin-capping protein subunit beta [Prunus mume]	gi|645263868|ref|XP_008237429.1|	6e-19
comp118334_c0	hypothetical protein VOLCADRAFT_116135 [Volvox carteri f. nagariensis]	gi|743893005|ref|XP_010911695.1|	6e-23
comp1183505_c0	Uncharacterized protein isoform 3, partial [Theobroma cacao]	gi|302830280|ref|XP_002946706.1|	4e-07
comp11836_c0	hypothetical protein CHLREDRAFT_154229 [Chlamydomonas reinhardtii]	gi|590655518|ref|XP_007034011.1|	8e-09
comp11839_c0	PREDICTED: actin-related protein 2/3 complex subunit 2A-like [Citrus sinensis]	gi|159488505|ref|XP_001702250.1|	1e-06
comp118402_c0	WD66_PHYPO66 kDa stress protein (p66) [Ectocarpus siliculosus]	gi|568828575|ref|XP_006468618.1|	4e-46
comp118408_c0	DJ-1/PfpI family protein [Helicosporidium sp. ATCC 50920]	gi|299470941|emb|CBN79925.1|	2e-119
comp118429_c0	L-Rhamnonate dehydratase [Emiliania huxleyi CCMP1516]	gi|633913246|gb|KDD76880.1|	3e-33
comp118463_c0	hypothetical protein BVRB_022340 [Beta vulgaris subsp. vulgaris]	gi|551576856|ref|XP_005774071.1|	2e-131
comp1184725_c0	DUF247 domain protein [Medicago truncatula]	gi|870832949|gb|KMS94345.1|	9e-07
comp1184900_c0	3-hydroxy-3-methylglutaryl-coenzyme A reductase, partial [Hevea brasiliensis]	gi|657371805|gb|KEH17777.1|	7e-17
comp1184935_c0	ornithine decarboxylase [Galdieria sulphuraria]	gi|641457656|gb|AIA62198.1|	2e-49
comp11851_c0	hypothetical LAGLIDADG-1 homing endonuclease (mitochondrion) [Chlorotetraedron incus]	gi|545702199|ref|XP_005703430.1|	5e-23
comp118528_c0	PREDICTED: neutral ceramidase-like isoform X1 [Glycine max]	gi|674840715|ref|YP_009054630.1|	6e-12
comp11856_c0	cytidylate kinase [Monoraphidium neglectum]	gi|356566222|ref|XP_003551333.1|	9e-23
comp118631_c0	flagellar associated protein [Ectocarpus siliculosus]	gi|761973068|gb|KIZ03376.1|	3e-57
comp11867_c0	PREDICTED: xaa-Pro dipeptidase-like [Citrus sinensis]	gi|299471092|emb|CBN78951.1|	2e-17
comp118702_c0	hypothetical protein GUITHDRAFT_156656, partial [Guillardia theta CCMP2712]	gi|568842970|ref|XP_006475398.1|	6e-80
comp118860_c0	Poly [ADP-ribose] polymerase 2 [Morus notabilis]	gi|551630452|ref|XP_005818160.1|	3e-29
comp118862_c0	aspartyl aminopeptidase-like protein, partial [Genlisea aurea]	gi|703068611|ref|XP_010088282.1|	1e-78
comp118878_c0	PREDICTED: probable nucleolar protein 5-2-like isoform X1 [Solanum tuberosum]	gi|527191027|gb|EPS62030.1|	2e-162
comp118886_c0	conserved unknown protein [Ectocarpus siliculosus]	gi|565392990|ref|XP_006362168.1|	2e-140
comp118890_c0	PREDICTED: NADH-cytochrome b5 reductase-like protein [Fragaria vesca subsp. vesca]	gi|298706216|emb|CBJ29257.1|	7e-21
comp1189_c0	PREDICTED: eukaryotic translation initiation factor 3 subunit H [Amborella trichopoda]	gi|720091077|ref|XP_010245311.1|	0
comp11892_c0	alanyl-trna synthetase [Nannochloropsis gaditana]	gi|764507797|ref|XP_011458275.1|	1e-06
comp118940_c0	ATP-dependent DNA helicase RecQ [Galdieria sulphuraria]	gi|769816194|ref|XP_011622063.1|	2e-65
comp1189630_c0	ribosomal protein S18 (chloroplast) [Cyclotella sp. L04_2]	gi|585102812|gb|EWM22315.1|	5e-34
comp118978_c0	large subunit ribosomal protein L27Ae, partial [Nannochloropsis gaditana CCMP526]	gi|545713002|ref|XP_005708805.1|	2e-102
comp118983_c0	PREDICTED: protein STABILIZED1 [Nelumbo nucifera]	gi|691189913|gb|AIR75427.1|	4e-07
comp11899_c0	eukaryotic initiation factor 4E [Ectocarpus siliculosus]	gi|553180480|ref|XP_005853411.1|	2e-31
comp119_c0	PREDICTED: FGGY carbohydrate kinase domain-containing protein [Beta vulgaris subsp. vulgaris]	gi|855301897|ref|XP_012894254.1|	9e-62
comp119004_c0	Ubiquitin [Medicago truncatula]	gi|299470423|emb|CBN80184.1|	1e-41
comp119084_c0	PREDICTED: obg-like ATPase 1 [Setaria italica]	gi|731354289|ref|XP_010688503.1|	3e-122
comp11909_c0	predicted protein [Physcomitrella patens]	gi|124359456|gb|ABN05900.1|	2e-18
comp11910_c0	PREDICTED: protein SDE2 homolog [Fragaria vesca subsp. vesca]	gi|514792676|ref|XP_004972629.1|	1e-90
comp1191496_c0	Retrovirus-related Pol polyprotein from transposon TNT 1-94, partial [Glycine soja]	gi|168019546|ref|XP_001762305.1|	7e-07
comp119173_c0	PREDICTED: dehydrodolichyl diphosphate synthase 6 [Cucumis sativus]	gi|470141931|ref|XP_004306677.1|	3e-08
comp11919_c0	atp-binding cassette superfamily [Nannochloropsis gaditana]	gi|658063994|ref|XP_008367932.1|	7e-17
comp1191999_c0	tripeptidyl-peptidase I, partial [Nannochloropsis gaditana CCMP526]	gi|734425887|gb|KHN43564.1|	3e-13
comp1192207_c0	PREDICTED: 60S ribosomal protein L9-1-like [Sesamum indicum]	gi|585108301|gb|EWM26296.1|	3e-24
comp11924_c0	ribosomal protein L5, component of cytosolic 80S ribosome and 60S large subunit [Chlamydomonas reinhardtii]	gi|553179603|ref|XP_005852727.1|	1e-08
comp1193_c0	PREDICTED: histone deacetylase 19 [Beta vulgaris subsp. vulgaris]	gi|731358818|ref|XP_010690952.1|	3e-105
comp11932_c0	glucose-1-phosphate adenylyltransferase [Galdieria sulphuraria]	gi|747059025|ref|XP_011075872.1|	3e-37
comp11934_c1	cation antiporter [Chlamydomonas reinhardtii]	gi|159463258|ref|XP_001689859.1|	1e-25
comp119408_c0	RecName: Full=Protein disulfide-isomerase; Short=PDI; Flags: Precursor [Ricinus communis]	gi|545705285|ref|XP_005704963.1|	5e-22
comp11941_c0	50S ribosomal protein L13 [Aureococcus anophagefferens]	gi|159474418|ref|XP_001695322.1|	9e-37
comp11943_c0	PREDICTED: dihydrolipoyllysine-residue acetyltransferase component 3 of pyruvate dehydrogenase complex, mitochondrial-like [Musa acuminata subsp. malaccensis]	gi|11133775|sp|Q43116.1|PDI_RICCO	1e-06
comp119517_c0	epidermal retinol dehydrogenase 2-like protein, partial [Nannochloropsis gaditana CCMP526]	gi|242620062|ref|YP_003002066.1|	8e-26
comp1195256_c0	PREDICTED: nitronate monooxygenase-like [Nelumbo nucifera]	gi|695064397|ref|XP_009420743.1|	8e-18
comp119532_c0	PREDICTED: F-box/FBD/LRR-repeat protein At1g13570-like [Cicer arietinum]	gi|553196376|ref|XP_005856330.1|	2e-29
comp11957_c0	ubiquitin-protein ligase, PUB59 [Selaginella moellendorffii]	gi|502094811|ref|XP_004490303.1|	7e-11
comp119575_c0	PREDICTED: probable nucleolar protein 5-1 [Zea mays]	gi|720047769|ref|XP_010270915.1|	7e-30
comp119590_c0	PREDICTED: probable aspartyl aminopeptidase-like [Citrus sinensis]	gi|302755384|ref|XP_002961116.1|	8e-78
comp1195999_c0	1-phosphatidylinositol-4,5-bisphosphate phosphodiesterase eta-1 [Gossypium arboreum]	gi|670382284|ref|XP_008671899.1|	9e-22
comp119604_c0	PREDICTED: probable glutathione peroxidase 2 isoform X2 [Nelumbo nucifera]	gi|568846307|ref|XP_006476998.1|	3e-101
comp11964_c0	PREDICTED: serine/threonine protein phosphatase 2A 57 kDa regulatory subunit B' theta isoform-like isoform X1 [Setaria italica]	gi|728833819|gb|KHG13262.1|	2e-27
comp11977_c0	66 kDa stress [Gossypium arboreum]	gi|823148228|ref|XP_012474021.1|	2e-21
comp11985_c0	PREDICTED: 66 kDa stress protein-like [Camelina sativa]	gi|514726290|ref|XP_004955943.1|	9e-06
comp11988_c0	PREDICTED: glutamate--tRNA ligase, cytoplasmic-like isoform X1 [Camelina sativa]	gi|823135068|ref|XP_012467310.1|	2e-19
comp11988_c1	PREDICTED: probable pyridoxal 5'-phosphate synthase subunit PDX1 [Jatropha curcas]	gi|727633322|ref|XP_010487720.1|	3e-14
comp119923_c0	PREDICTED: uncharacterized endoplasmic reticulum membrane protein C16E8.02-like [Vitis vinifera]	gi|727565308|ref|XP_010455010.1|	0
comp11993_c0	Protein TRANSPARENT TESTA [Medicago truncatula]	gi|802538289|ref|XP_012067529.1|	7e-55
comp11994_c0	Ribosomal protein L2 [Blastocystis hominis]	gi|357508987|ref|XP_003624782.1|	3e-11
comp119947_c0	Amidophosphoribosyltransferase [Ectocarpus siliculosus]	gi|225425640|ref|XP_002272016.1|	1e-33
comp12000_c0	hypothetical protein MtrDRAFT_AC160012g33v2 [Medicago truncatula]	gi|303286279|ref|XP_003062429.1|	5e-85
comp1200090_c0	proteasomal ATPase [Micromonas pusilla CCMP1545]	gi|124360792|gb|ABN08764.1|	6e-06
comp1200523_c0	PREDICTED: protein fluG-like [Brassica rapa]	gi|685363510|ref|XP_009116011.1|	3e-10
comp120082_c0	PREDICTED: mitochondrial carnitine/acylcarnitine carrier-like protein-like [Glycine max]	gi|571478535|ref|XP_006587591.1|	8e-15
comp120143_c0	PREDICTED: peroxisome biogenesis protein 16 isoform X1 [Nicotiana tomentosiformis]	gi|697100066|ref|XP_009589310.1|	7e-16
comp120239_c0	WD40-repeat containing protein [Chondrus crispus]	gi|546299267|ref|XP_005710767.1|	1e-28
comp12026_c0	BnaC09g18440D [Brassica napus]	gi|674903929|emb|CDY29118.1|	2e-09
comp1203_c0	PREDICTED: trifunctional UDP-glucose 4,6-dehydratase/UDP-4-keto-6-deoxy-D-glucose 3,5-epimerase/UDP-4-keto-L-rhamnose-reductase RHM3 [Tarenaya hassleriana]	gi|731321472|ref|XP_010671372.1|	1e-08
comp1203057_c0	delta tonoplast intrinsic protein TIP2;2 [Triticum aestivum]	gi|729326012|ref|XP_010535018.1|	1e-37
comp1203292_c0	PREDICTED: probable phenylalanine--tRNA ligase beta subunit [Eucalyptus grandis]	gi|42541152|gb|AAS19469.1|	3e-10
comp12038_c0	High mobility group box domain [Ostreococcus tauri]	gi|255087726|ref|XP_002505786.1|	5e-18
comp120387_c0	Cmp24/gp25L/p24 family protein [Chlamydomonas reinhardtii]	gi|702268442|ref|XP_010043107.1|	0
comp120398_c0	PREDICTED: centromere protein V-like [Beta vulgaris subsp. vulgaris]	gi|159485910|ref|XP_001700987.1|	7e-17
comp120452_c0	5,10-methylenetetrahydrofolate reductase [Monoraphidium neglectum]	gi|761978089|gb|KIZ07768.1|	6e-125
comp120465_c0	PREDICTED: hydroxyphenylpyruvate reductase [Sesamum indicum]	gi|747052495|ref|XP_011072370.1|	5e-56
comp12049_c1	predicted protein [Phaeodactylum tricornutum CCAP 1055/1]	gi|219120819|ref|XP_002185641.1|	1e-13
comp12050_c1	predicted protein [Micromonas sp. RCC299]	gi|255085670|ref|XP_002505266.1|	9e-07
comp120516_c0	mitochondrial Mn-superoxide dismutase-1 [Spirogyra sp. KG0101]	gi|426205854|dbj|BAM68574.1|	1e-63
comp120523_c0	PREDICTED: bifunctional aspartokinase/homoserine dehydrogenase 1, chloroplastic [Setaria italica]	gi|514795214|ref|XP_004973245.1|	3e-85
comp1205477_c0	PREDICTED: root meristem growth factor 2 [Cicer arietinum]	gi|502155096|ref|XP_004509958.1|	4e-14
comp1205755_c0	Ribosomal protein S30 [Ostreococcus tauri]	gi|693498707|emb|CEG01354.1|	2e-09
comp120702_c0	BnaA05g16040D [Brassica napus]	gi|674903678|emb|CDY29337.1|	5e-58
comp120721_c0	PREDICTED: serine--tRNA ligase [Beta vulgaris subsp. vulgaris]	gi|731336519|ref|XP_010679305.1|	1e-160
comp120759_c0	disease resistance protein (TIR-NBS-LRR class) [Medicago truncatula]	gi|657373208|gb|KEH18958.1|	6e-30
comp1207995_c0	adenylosuccinate synthetase [Cyanidioschyzon merolae strain 10D]	gi|544213812|ref|XP_005537053.1|	2e-28
comp12082_c0	BnaA01g15740D [Brassica napus]	gi|674944133|emb|CDX89319.1|	2e-10
comp120876_c0	small subunit ribosomal protein S15Ae, cytoplasmic [Guillardia theta CCMP2712]	gi|551660393|ref|XP_005832964.1|	1e-73
comp1208905_c0	hypothetical protein GUITHDRAFT_147945 [Guillardia theta CCMP2712]	gi|551635097|ref|XP_005820385.1|	2e-08
comp120897_c0	NADH dehydrogenase subunit 6, partial (mitochondrion) [Denhamia celastroides]	gi|133900428|gb|ABO41380.1|	2e-10
comp120911_c0	PREDICTED: fatty acid synthase subunit alpha-like [Pyrus x bretschneideri]	gi|694448809|ref|XP_009350202.1|	0
comp120921_c0	PREDICTED: ATP-dependent (S)-NAD(P)H-hydrate dehydratase [Amborella trichopoda]	gi|769794440|ref|XP_011628671.1|	2e-69
comp12093_c0	MFS transporter, SP family, sugar:H+ symporter [Galdieria sulphuraria]	gi|545713486|ref|XP_005709046.1|	1e-08
comp120968_c0	PREDICTED: COP9 signalosome complex subunit 2 [Populus euphratica]	gi|743897474|ref|XP_011042028.1|	6e-156
comp1210006_c0	Copia protein, partial [Glycine soja]	gi|734359876|gb|KHN15285.1|	1e-09
comp12103_c0	PREDICTED: keratin-associated protein 5-11-like [Pyrus x bretschneideri]	gi|694351635|ref|XP_009357594.1|	7e-46
comp12109_c0	calmodulin binding calcium-transporting ATPase [Chlamydomonas reinhardtii]	gi|159472827|ref|XP_001694546.1|	1e-21
comp12109_c1	PREDICTED: calcium-transporting ATPase 12, plasma membrane-type-like [Vitis vinifera]	gi|225451326|ref|XP_002274001.1|	3e-08
comp12111_c0	Retrovirus-related Pol polyprotein from transposon TNT 1-94, partial [Glycine soja]	gi|734360269|gb|KHN15377.1|	3e-08
comp12118_c0	PREDICTED: THO complex subunit 2-like isoform X1 [Tarenaya hassleriana]	gi|729292984|ref|XP_010531606.1|	7e-27
comp1211910_c0	PREDICTED: U-box domain-containing protein 33-like [Brachypodium distachyon]	gi|357125186|ref|XP_003564276.1|	7e-08
comp12127_c0	core histone H2A/H2B/H3/H4 [Medicago truncatula]	gi|657391253|gb|AES92317.2|	5e-12
comp1213077_c0	BnaA01g03680D [Brassica napus]	gi|674957942|emb|CDX75334.1|	1e-12
comp121366_c0	PREDICTED: universal stress protein A-like protein isoform X1 [Fragaria vesca subsp. vesca]	gi|470132766|ref|XP_004302246.1|	2e-10
comp121429_c0	PREDICTED: mitochondrial uncoupling protein 5-like [Camelina sativa]	gi|727482290|ref|XP_010417010.1|	2e-62
comp121449_c0	PREDICTED: importin beta-like SAD2 [Cicer arietinum]	gi|502121714|ref|XP_004497420.1|	4e-134
comp1214598_c0	ATP-dependent RNA helicase [Arabidopsis thaliana]	gi|586747887|ref|XP_006850962.1|	7e-42
comp12151_c0	PREDICTED: serine/threonine-protein kinase PBS1-like isoform X5 [Cicer arietinum]	gi|828298953|ref|XP_012569101.1|	3e-15
comp12151_c1	PREDICTED: serine/threonine-protein kinase PBS1-like isoform X5 [Cicer arietinum]	gi|502106630|ref|XP_004493003.1|	7e-39
comp12161_c0	PREDICTED: ornithine decarboxylase-like [Zea mays]	gi|670380033|ref|XP_008670801.1|	5e-19
comp12170_c0	cyclopropane fatty acid synthase [Coccomyxa subellipsoidea C-169]	gi|703131690|ref|XP_010104938.1|	4e-18
comp1217030_c0	Retrovirus-related Pol polyprotein from transposon TNT 1-94 [Morus notabilis]	gi|545367968|ref|XP_005648777.1|	6e-20
comp121766_c0	PREDICTED: DEAD-box ATP-dependent RNA helicase 28-like [Prunus mume]	gi|645228970|ref|XP_008221241.1|	1e-154
comp121836_c0	PREDICTED: elongation factor Tu, mitochondrial-like [Pyrus x bretschneideri]	gi|694453016|ref|XP_009351327.1|	0
comp121887_c0	PREDICTED: zinc finger CCCH domain-containing protein 11 [Vitis vinifera]	gi|672120770|ref|XP_008783661.1|	1e-59
comp1219_c0	PREDICTED: sugar transporter ERD6-like 6 isoform X1 [Solanum lycopersicum]	gi|743825218|ref|XP_011022462.1|	7e-87
comp121950_c0	PREDICTED: 54S ribosomal protein L12, mitochondrial [Vitis vinifera]	gi|723672270|ref|XP_010316370.1|	1e-48
comp121964_c0	ORF46e [Pinus koraiensis]	gi|225431267|ref|XP_002275239.1|	2e-29
comp121976_c0	hypothetical protein EMIHUDRAFT_67535 [Emiliania huxleyi CCMP1516]	gi|145408562|ref|YP_001152186.1|	2e-07
comp121992_c0	PREDICTED: LIMR family protein Os06g0128200-like [Musa acuminata subsp. malaccensis]	gi|551551857|ref|XP_005763350.1|	2e-09
comp1219945_c0	Cyclin-dependent kinase E-1, CDKE-1 [Chondrus crispus]	gi|695056178|ref|XP_009416300.1|	2e-14
comp122036_c0	PREDICTED: 60S acidic ribosomal protein P0-like [Glycine max]	gi|356539947|ref|XP_003538454.1|	1e-97
comp12205_c1	PREDICTED: sulfate transporter 4.1, chloroplastic-like [Glycine max]	gi|58613535|gb|AAW79354.1|	3e-07
comp122051_c0	chloroplast ribose-5-phosphate isomerase [Heterocapsa triquetra]	gi|356502440|ref|XP_003520027.1|	5e-65
comp122085_c0	aldo-keto reductase family 7, member A2 [Ectocarpus siliculosus]	gi|298712210|emb|CBJ33080.1|	3e-47
comp122095_c0	PREDICTED: coatomer subunit epsilon-1 [Amborella trichopoda]	gi|586757078|ref|XP_006853491.1|	6e-33
comp12214_c0	protein tyrosine/serine phosphatase [Monoraphidium neglectum]	gi|761968936|gb|KIZ00049.1|	5e-08
comp12215_c0	vacuolar proton-inorganic pyrophosphatase, partial [Triticum aestivum]	gi|545364284|ref|XP_005647206.1|	1e-40
comp12217_c1	carbonic anhydrase [Pyropia yezoensis]	gi|1395172|dbj|BAA12981.1|	3e-47
comp12219_c0	70 kDa heat shock protein [Leucocryptos marina]	gi|1885336|emb|CAA62478.1|	6e-11
comp12219_c1	PREDICTED: heat shock 70 kDa protein-like [Musa acuminata subsp. malaccensis]	gi|695024682|ref|XP_009399566.1|	1e-117
comp12222_c0	PREDICTED: cyclin-dependent kinase F-4-like [Nicotiana tomentosiformis]	gi|298708156|emb|CBJ30497.1|	7e-46
comp122222_c0	cryptochrome 1 [Ectocarpus siliculosus]	gi|697119772|ref|XP_009613848.1|	1e-11
comp12225_c0	PREDICTED: transmembrane 9 superfamily member 4-like [Camelina sativa]	gi|727506512|ref|XP_010429380.1|	2e-33
comp122264_c0	PREDICTED: FAD synthase [Vitis vinifera]	gi|225441189|ref|XP_002269812.1|	4e-40
comp12230_c0	p450 superfamily protein [Guillardia theta CCMP2712]	gi|551647610|ref|XP_005826589.1|	5e-16
comp1223347_c0	PREDICTED: ubiquitin carboxyl-terminal hydrolase 12-like [Fragaria vesca subsp. vesca]	gi|470118005|ref|XP_004295134.1|	3e-15
comp12234_c0	PREDICTED: adenosine kinase 2 [Amborella trichopoda]	gi|586711165|ref|XP_006846824.1|	1e-44
comp12243_c0	hypothetical protein [Zea mays]	gi|195618088|gb|ACG30874.1|	5e-07
comp122444_c0	PREDICTED: desmoplakin-like isoform X2 [Glycine max]	gi|571512039|ref|XP_006596506.1|	5e-79
comp12245_c0	PREDICTED: villin-2-like, partial [Camelina sativa]	gi|720030070|ref|XP_010265408.1|	3e-23
comp12250_c0	PREDICTED: cytochrome b-c1 complex subunit Rieske-4, mitochondrial-like [Tarenaya hassleriana]	gi|674942373|emb|CDX91123.1|	4e-36
comp12258_c0	PREDICTED: cation-chloride cotransporter 1-like isoform X2 [Nicotiana sylvestris]	gi|698541529|ref|XP_009766112.1|	1e-20
comp122626_c0	Oxidoreductase HTATIP2 [Auxenochlorella protothecoides]	gi|760440557|ref|XP_011397347.1|	5e-20
comp12263_c0	CCR4-NOT transcription complex subunit 3 [Monoraphidium neglectum]	gi|761974927|gb|KIZ04954.1|	5e-31
comp122659_c0	PREDICTED: interferon-related developmental regulator 1 isoform X1 [Phoenix dactylifera]	gi|672171233|ref|XP_008805681.1|	4e-10
comp12273_c0	PREDICTED: cytochrome P450 71A1-like [Fragaria vesca subsp. vesca]	gi|470126350|ref|XP_004299151.1|	2e-19
comp1227411_c0	pyridine nucleotide-dependent nitrate reductase [Physcomitrella patens]	gi|68532865|dbj|BAE06057.1|	4e-23
comp12275_c0	PREDICTED: lisH domain and HEAT repeat-containing protein KIAA1468-like [Glycine max]	gi|159466882|ref|XP_001691627.1|	2e-08
comp1227505_c0	flagellar associated protein [Chlamydomonas reinhardtii]	gi|356513973|ref|XP_003525682.1|	8e-35
comp1227610_c0	CS-like domain protein [Nannochloropsis gaditana]	gi|585112939|gb|EWM30280.1|	5e-15
comp1227698_c0	triose-phosphate isomerase (ISS), partial [Ostreococcus tauri]	gi|308807375|ref|XP_003080998.1|	2e-08
comp1227790_c0	PREDICTED: DUF21 domain-containing protein At4g33700 isoform X1 [Glycine max]	gi|356549461|ref|XP_003543112.1|	5e-48
comp12278_c0	glycine decarboxylase t-protein [Phaeodactylum tricornutum CCAP 1055/1]	gi|703155199|ref|XP_010111139.1|	7e-06
comp1227801_c0	PLATZ transcription factor family protein [Medicago truncatula]	gi|219120440|ref|XP_002180958.1|	2e-08
comp1227828_c0	Cysteine-rich RLK (RECEPTOR-like protein kinase) 8 [Theobroma cacao]	gi|657398366|gb|KEH37974.1|	2e-58
comp1227903_c0	conserved unknown protein [Ectocarpus siliculosus]	gi|299471433|emb|CBN79385.1|	2e-06
comp1228074_c0	replication protein A1, 70kDa [Guillardia theta CCMP2712]	gi|551635883|ref|XP_005820771.1|	7e-10
comp12282_c0	PREDICTED: protein IDA-LIKE 2-like [Glycine max]	gi|731331272|ref|XP_010676576.1|	6e-23
comp1228238_c0	cysteine protease 8 [Trifolium repens]	gi|571529073|ref|XP_006599498.1|	2e-16
comp1228284_c0	PREDICTED: bifunctional dTDP-4-dehydrorhamnose 3,5-epimerase/dTDP-4-dehydrorhamnose reductase [Beta vulgaris subsp. vulgaris]	gi|37780047|gb|AAP32196.1|	5e-38
comp1228328_c0	UPF0047 protein YjbQ [Auxenochlorella protothecoides]	gi|760445791|ref|XP_011399964.1|	7e-28
comp1228361_c0	GDP-4-keto-6-deoxy-D-mannose epimerase-reductase [Ectocarpus siliculosus]	gi|298710483|emb|CBJ25547.1|	2e-26
comp1228375_c0	PREDICTED: serine/threonine-protein kinase AtPK1/AtPK6 [Solanum lycopersicum]	gi|460391896|ref|XP_004241554.1|	8e-06
comp1228539_c0	Translation elongation factor EFTu/EF1A [Blastocystis hominis]	gi|855303980|ref|XP_012894927.1|	7e-26
comp12287_c0	PREDICTED: ornithine aminotransferase, mitochondrial, partial [Nelumbo nucifera]	gi|76904112|gb|ABA60373.1|	6e-14
comp1228718_c0	PREDICTED: aspartate aminotransferase, mitochondrial-like [Nelumbo nucifera]	gi|720090601|ref|XP_010245148.1|	4e-10
comp1228726_c0	UDP-N-acetylglucosamine diphosphorylase 2 [Auxenochlorella protothecoides]	gi|720027083|ref|XP_010264465.1|	2e-17
comp1228744_c0	PREDICTED: glycine--tRNA ligase 1, mitochondrial-like, partial [Phoenix dactylifera]	gi|760442521|ref|XP_011398329.1|	1e-12
comp1228763_c0	ribosomal protein L13 [Coccomyxa subellipsoidea C-169]	gi|672206887|ref|XP_008779554.1|	4e-26
comp1228793_c0	p23 [Dactylis glomerata]	gi|159479034|ref|XP_001697603.1|	3e-07
comp1228818_c0	PREDICTED: nucleolar MIF4G domain-containing protein 1 isoform X3 [Amborella trichopoda]	gi|769826372|ref|XP_011625312.1|	5e-07
comp1228948_c0	AP-2 complex subunit alpha-2 [Morus notabilis]	gi|703112627|ref|XP_010100166.1|	1e-06
comp12290_c0	PREDICTED: protein RAE1 [Tarenaya hassleriana]	gi|729334643|ref|XP_010537897.1|	2e-31
comp12290_c1	WD40 repeat-like protein [Coccomyxa subellipsoidea C-169]	gi|545363438|ref|XP_005646842.1|	2e-38
comp1229221_c0	AT1G20920-like protein, partial [Capsella grandiflora]	gi|674887974|emb|CDY44720.1|	2e-38
comp1229268_c0	PREDICTED: aldehyde dehydrogenase family 2 member C4-like [Elaeis guineensis]	gi|743797871|ref|XP_010925091.1|	8e-10
comp12293_c0	Isocitrate dehydrogenase, NAD-dependent [Chondrus crispus]	gi|326492305|dbj|BAK01936.1|	3e-19
comp1229334_c0	co-chaperone GrpE [Emiliania huxleyi CCMP1516]	gi|546296819|ref|XP_005709998.1|	3e-06
comp1229381_c0	PREDICTED: quinone oxidoreductase PIG3 isoform X2 [Jatropha curcas]	gi|551558077|ref|XP_005766047.1|	1e-15
comp1229392_c0	predicted protein [Hordeum vulgare subsp. vulgare]	gi|802782477|ref|XP_012091519.1|	9e-16
comp1229448_c0	DUF506 family protein [Medicago truncatula]	gi|657391422|gb|AES92702.2|	7e-16
comp1229475_c0	splicing factor, arginine/serine-rich 7 [Galdieria sulphuraria]	gi|545707031|ref|XP_005705831.1|	1e-08
comp1229493_c0	PREDICTED: isocitrate dehydrogenase [NAD] catalytic subunit 5, mitochondrial-like [Brachypodium distachyon]	gi|357148997|ref|XP_003574964.1|	2e-12
comp1229578_c0	cytochrome P450, C-22 desaturase [Galdieria sulphuraria]	gi|545703915|ref|XP_005704282.1|	1e-17
comp1229599_c0	40S ribosomal protein S7 [Monoraphidium neglectum]	gi|761955547|gb|KIY91546.1|	3e-13
comp1229681_c0	Feruloyl esterase B precursor, putative [Ricinus communis]	gi|255600812|ref|XP_002537541.1|	1e-05
comp1229766_c0	60S ribosomal protein L23A [Arabidopsis lyrata subsp. lyrata]	gi|297816820|ref|XP_002876293.1|	2e-11
comp12298_c0	Gag-pro-like protein [Theobroma cacao]	gi|590630969|ref|XP_007027433.1|	5e-06
comp1229948_c0	PREDICTED: probable mitochondrial-processing peptidase subunit beta-like [Oryza brachyantha]	gi|743837205|ref|XP_010936330.1|	9e-27
comp1229986_c0	PREDICTED: tubulin-folding cofactor B-like isoform X2 [Camelina sativa]	gi|727412438|ref|XP_010481706.1|	6e-07
comp1230096_c0	Signal peptidase complex subunit 3A [Arabidopsis thaliana]	gi|79313123|ref|NP_001030641.1|	4e-13
comp1230206_c0	PREDICTED: transposon Ty3-G Gag-Pol polyprotein isoform X5 [Solanum lycopersicum]	gi|113205348|gb|ABI34354.1|	8e-25
comp1230226_c0	ATP-binding cassette transporter [Monoraphidium neglectum]	gi|761964575|gb|KIY96840.1|	9e-17
comp1230312_c0	NAD(P)-binding protein [Coccomyxa subellipsoidea C-169]	gi|545362309|ref|XP_005646397.1|	1e-21
comp1230437_c0	PREDICTED: dolichyl-diphosphooligosaccharide--protein glycosyltransferase subunit 1A [Tarenaya hassleriana]	gi|729332657|ref|XP_010537216.1|	2e-11
comp12305_c0	PREDICTED: L-type lectin-domain containing receptor kinase S.6 [Cicer arietinum]	gi|502119076|ref|XP_004496496.1|	6e-40
comp12306_c0	succinyl-CoA synthetase alpha chain [Chondrus crispus]	gi|189032255|gb|ACD75053.1|	6e-22
comp1230600_c0	nadh-dependent fumarate reductase [Nannochloropsis gaditana]	gi|546320835|ref|XP_005717393.1|	1e-31
comp1230608_c0	PREDICTED: myosin-9-like [Glycine max]	gi|585109796|gb|EWM27529.1|	7e-08
comp1230650_c0	PREDICTED: ras-related protein RABF1-like [Setaria italica]	gi|571457813|ref|XP_006580899.1|	3e-19
comp1230695_c0	Ser/Thr protein kinase [Solanum chacoense]	gi|514822003|ref|XP_004985672.1|	3e-13
comp1230796_c0	acetolactate synthase, small subunit [Polytomella parva]	gi|159484278|ref|XP_001700185.1|	5e-06
comp1230874_c0	Ubiquitin carboxyl-terminal hydrolase family protein [Medicago truncatula]	gi|357513213|ref|XP_003626895.1|	3e-32
comp1230930_c0	PREDICTED: B3 domain-containing transcription factor VRN1-like [Glycine max]	gi|571475347|ref|XP_006586585.1|	4e-14
comp1231180_c0	50S ribosomal protein L35 [Paulinella chromatophora]	gi|194476904|ref|YP_002049083.1|	1e-14
comp1231259_c0	atp-binding cassette superfamily [Nannochloropsis gaditana]	gi|585110523|gb|EWM28178.1|	3e-14
comp123127_c0	PREDICTED: clathrin heavy chain 1 [Brachypodium distachyon]	gi|357161325|ref|XP_003579054.1|	0
comp123141_c0	Momilactone A synthase [Glycine soja]	gi|743876767|ref|XP_011035285.1|	1e-64
comp1231419_c0	PREDICTED: ubiquitin fusion degradation protein 1 homolog [Populus euphratica]	gi|734375937|gb|KHN21175.1|	2e-10
comp1231579_c0	reverse transcriptase family member [Glycine max]	gi|400131576|emb|CCH50976.1|	3e-06
comp1231616_c0	mitochondrial 3-ketoacyl-coA thiolase, partial [Isochrysis galbana]	gi|375271940|gb|AFA43560.1|	2e-10
comp1231653_c0	hypothetical protein AURANDRAFT_70798 [Aureococcus anophagefferens]	gi|676381605|ref|XP_009034081.1|	6e-06
comp12317_c0	subtilisin-like serine endopeptidase family protein [Medicago truncatula]	gi|657385557|gb|AES99459.2|	6e-21
comp1231855_c0	NADH dehydrogenase (ubiquinone), subunit 7 [Prototheca wickerhamii]	gi|11497462|ref|NP_042252.1|	1e-64
comp1232070_c0	PREDICTED: acetylornithine deacetylase-like [Cucumis melo]	gi|659131995|ref|XP_008465960.1|	4e-20
comp1232108_c0	p-type had subfamily ic, partial [Nannochloropsis gaditana CCMP526]	gi|553184533|ref|XP_005854105.1|	1e-08
comp1232136_c0	malate synthase [Coccomyxa subellipsoidea C-169]	gi|545360945|ref|XP_005645808.1|	4e-41
comp1232238_c0	stress responsive A/B barrel domain protein [Medicago truncatula]	gi|657370564|gb|KEH16664.1|	6e-26
comp1232273_c0	PREDICTED: ubiquitin carboxyl-terminal hydrolase isozyme L3-like isoform X1 [Nicotiana sylvestris]	gi|698501427|ref|XP_009796415.1|	1e-12
comp1232294_c0	pectinesterase/pectinesterase inhibitor [Medicago truncatula]	gi|657387245|gb|KEH29375.1|	1e-25
comp1232482_c0	phosphoenolpyruvate carboxylase kinase 4 [Zea mays]	gi|162464352|ref|NP_001105774.1|	2e-06
comp12325_c0	Methylmalonyl-CoA mutase [Blastocystis hominis]	gi|502175388|ref|XP_004515720.1|	4e-14
comp1232503_c0	PREDICTED: inactive rhomboid protein 1-like [Cicer arietinum]	gi|855310547|ref|XP_012897205.1|	2e-15
comp1232637_c0	ran-type small G protein [Thalassiosira pseudonana CCMP1335]	gi|223996187|ref|XP_002287767.1|	4e-51
comp1232660_c0	PREDICTED: SKP1-like protein 1B [Fragaria vesca subsp. vesca]	gi|470127999|ref|XP_004299943.1|	2e-08
comp12327_c1	PREDICTED: annexin D8-like [Cicer arietinum]	gi|357475871|ref|XP_003608221.1|	3e-08
comp1232723_c0	predicted protein [Physcomitrella patens]	gi|828288248|ref|XP_012569807.1|	7e-36
comp1232771_c0	F-box/LRR-repeat protein [Medicago truncatula]	gi|168008926|ref|XP_001757157.1|	3e-11
comp1232858_c0	PREDICTED: mitochondrial-processing peptidase subunit alpha [Nicotiana sylvestris]	gi|698520737|ref|XP_009757181.1|	7e-06
comp1232887_c0	PREDICTED: elongation factor Tu, mitochondrial-like [Cicer arietinum]	gi|828286525|ref|XP_012568005.1|	5e-20
comp1233105_c0	PREDICTED: transducin beta-like protein 3 [Brassica rapa]	gi|685270235|ref|XP_009126138.1|	9e-11
comp12332_c0	Cyclopropane-fatty-acyl-phospholipid synthase family [Chondrus crispus]	gi|573916410|ref|XP_006645853.1|	2e-22
comp1233205_c0	vacuolar H+-pyrophosphatase [Citrus sinensis]	gi|546310245|ref|XP_005714291.1|	3e-13
comp1233322_c0	PREDICTED: 3-ketoacyl-CoA synthase 4 [Nicotiana tomentosiformis]	gi|697145801|ref|XP_009627040.1|	2e-47
comp1233338_c0	T-complex protein 1 subunit beta [Glycine soja]	gi|734416932|gb|KHN38649.1|	2e-73
comp1233363_c0	ferritin 3 chloroplastic-like protein [Phaseolus vulgaris]	gi|543177483|gb|AGV54763.1|	1e-22
comp123339_c0	PREDICTED: eukaryotic translation initiation factor 3 subunit F [Phoenix dactylifera]	gi|672124058|ref|XP_008785406.1|	1e-53
comp12335_c1	solute carrier family member b3 [Nannochloropsis gaditana CCMP526]	gi|395146527|gb|AFN53681.1|	3e-19
comp1233527_c0	METM1m [Volvox carteri f. nagariensis]	gi|553192728|ref|XP_005855633.1|	6e-09
comp1233578_c0	PREDICTED: uncharacterized protein LOC102669127 [Glycine max]	gi|297592129|gb|ADI46913.1|	7e-29
comp1233580_c0	gag protein [Linum usitatissimum]	gi|571485583|ref|XP_006589931.1|	8e-07
comp12336_c0	E3 ubiquitin-protein ligase UPL6 [Morus notabilis]	gi|302836497|ref|XP_002949809.1|	1e-40
comp123362_c0	electron transfer flavo protein subunit alpha, mitochondrial [Emiliania huxleyi CCMP1516]	gi|551609012|ref|XP_005785741.1|	1e-97
comp1233624_c0	PREDICTED: 26S proteasome non-ATPase regulatory subunit 13 homolog B-like [Oryza brachyantha]	gi|703123841|ref|XP_010102911.1|	1e-10
comp123365_c0	serine/threonine-protein phosphatase PP2A-3 catalytic subunit [Arabidopsis thaliana]	gi|573913066|ref|XP_006644222.1|	2e-74
comp1233687_c0	component of cytosolic 80S ribosome and 40S small subunit [Volvox carteri f. nagariensis]	gi|223994389|ref|XP_002286878.1|	1e-32
comp1233835_c0	small subunit ribosomal protein S3Ae, cytoplasmic [Guillardia theta CCMP2712]	gi|551663431|ref|XP_005834480.1|	5e-24
comp1233922_c0	PREDICTED: ATP synthase subunit gamma, mitochondrial [Solanum tuberosum]	gi|565356548|ref|XP_006345126.1|	2e-21
comp1234084_c0	Os01g0511300 [Oryza sativa Japonica Group]	gi|115436936|ref|NP_001043172.1|	3e-10
comp1234103_c0	protein kinase [Micromonas sp. RCC299]	gi|255087882|ref|XP_002505864.1|	3e-06
comp1234252_c0	Vacuolar ATP synthase subunit C family protein [Populus trichocarpa]	gi|566152365|ref|XP_006369829.1|	5e-19
comp1234301_c0	ferric reductase [Ectocarpus siliculosus]	gi|298709081|emb|CBJ31029.1|	3e-08
comp1234360_c0	poly(ADP-ribose) polymerase domain protein [Medicago truncatula]	gi|657404559|gb|KEH43217.1|	2e-33
comp1234432_c0	BnaA05g16760D [Brassica napus]	gi|674922617|emb|CDY10686.1|	1e-13
comp1234440_c0	transporter ABC domain protein [Medicago truncatula]	gi|657394523|gb|AES71643.2|	2e-07
comp1234457_c0	PREDICTED: zinc finger CCCH domain-containing protein 30 isoform X2 [Gossypium raimondii]	gi|823141807|ref|XP_012470721.1|	5e-21
comp1234479_c0	FAD-linked oxidoreductase, partial [Coccomyxa subellipsoidea C-169]	gi|298709823|emb|CBJ31621.1|	5e-21
comp12345_c0	probable 1,4-benzoquinone reductase [Cyanidioschyzon merolae strain 10D]	gi|502091251|ref|XP_004489491.1|	4e-35
comp123454_c0	ribosomal protein L18 (ISS) [Ostreococcus tauri]	gi|544216194|ref|XP_005538242.1|	1e-72
comp1234586_c0	PREDICTED: probable serine/threonine-protein kinase NAK [Cicer arietinum]	gi|308807989|ref|XP_003081305.1|	1e-24
comp1234697_c0	hypothetical protein glysoja_007965 [Glycine soja]	gi|734436690|gb|KHN48296.1|	1e-20
comp1234712_c0	IaaM [Ipomoea batatas]	gi|673576661|gb|AIK35203.1|	2e-09
comp1234748_c0	Putative ribonuclease H protein, partial [Glycine soja]	gi|734406257|gb|KHN33900.1|	8e-08
comp1234859_c0	PREDICTED: GATA zinc finger domain-containing protein 9-like [Jatropha curcas]	gi|802550926|ref|XP_012093246.1|	7e-09
comp1234876_c0	PREDICTED: 2-oxoglutarate dehydrogenase, mitochondrial-like [Solanum tuberosum]	gi|565358249|ref|XP_006345940.1|	5e-27
comp1234904_c0	PREDICTED: V-type proton ATPase subunit G1-like [Cucumis melo]	gi|659084042|ref|XP_008442676.1|	2e-15
comp1235037_c0	Ycf2 [Saxifraga stolonifera]	gi|146261322|gb|ABQ14933.1|	6e-33
comp1235053_c0	kazal-type serine protease inhibitor domain protein [Nannochloropsis gaditana]	gi|585105537|gb|EWM24166.1|	4e-07
comp1235160_c0	PREDICTED: glutamate--cysteine ligase, chloroplastic-like [Cicer arietinum]	gi|502159917|ref|XP_004511574.1|	3e-35
comp1235196_c0	nitrate reductase, partial [Solanum ehrenbergii]	gi|205277904|gb|ACI01581.1|	8e-14
comp1235224_c0	laminin A, partial [Coccomyxa subellipsoidea C-169]	gi|545364488|ref|XP_005647301.1|	1e-09
comp1235228_c0	PREDICTED: vesicle-associated membrane protein 711 [Vitis vinifera]	gi|225430324|ref|XP_002285207.1|	2e-23
comp1235315_c0	26S proteasome non-ATPase regulatory subunit 7-like protein A [Auxenochlorella protothecoides]	gi|760442317|ref|XP_011398227.1|	4e-26
comp1235426_c0	Polygalacturonase-like protein [Medicago truncatula]	gi|357442057|ref|XP_003591306.1|	2e-06
comp12355_c0	t-complex protein 1 subunit zeta isoform a [Nannochloropsis gaditana]	gi|546324308|ref|XP_005718328.1|	2e-12
comp12355_c1	PREDICTED: acyl-CoA-binding protein [Setaria italica]	gi|802562786|ref|XP_012066555.1|	8e-07
comp1235515_c0	PREDICTED: protein argonaute 4B-like [Citrus sinensis]	gi|585100885|gb|EWM20929.1|	1e-67
comp1235563_c0	Fe-S cluster assembly protein DRE2 homolog, anamorsin, cytokine-induced anti-apoptosis inhibitor like protein, partial [Chondrus crispus]	gi|514759675|ref|XP_004964355.1|	5e-11
comp1235583_c0	PREDICTED: anamorsin homolog [Jatropha curcas]	gi|568834386|ref|XP_006471315.1|	2e-18
comp12357_c0	20S proteasome subunit PAA2 [Arabidopsis thaliana]	gi|553186128|ref|XP_005854366.1|	1e-11
comp1235734_c0	dep domain containing 5 [Nannochloropsis gaditana CCMP526]	gi|475538570|gb|EMT09268.1|	2e-29
comp12358_c0	manganese superoxide dismutase [Bruguiera gymnorhiza]	gi|674890084|emb|CDY42603.1|	8e-21
comp1235861_c0	IaaM [Ipomoea batatas]	gi|694311576|ref|XP_009358444.1|	6e-10
comp1235882_c0	PREDICTED: probable glycosyltransferase At3g07620 [Cicer arietinum]	gi|673576660|gb|AIK35202.1|	8e-07
comp1235892_c0	V-type H+-transporting ATPase subunit I [Monoraphidium neglectum]	gi|502137219|ref|XP_004503012.1|	1e-76
comp1235908_c0	hypothetical protein MTR_1g089420, partial [Medicago truncatula]	gi|357442641|ref|XP_003591598.1|	1e-18
comp1236015_c0	PREDICTED: 60S acidic ribosomal protein P2A-like isoform X1 [Citrus sinensis]	gi|568834517|ref|XP_006471373.1|	2e-24
comp1236089_c0	uncharacterized protein LOC100191583 [Zea mays]	gi|212275197|ref|NP_001130485.1|	8e-06
comp1236123_c0	PREDICTED: oxysterol-binding protein-related protein 4C-like [Camelina sativa]	gi|727539224|ref|XP_010443403.1|	7e-10
comp1236423_c0	PREDICTED: aspartic proteinase-like protein 2 [Malus domestica]	gi|658015895|ref|XP_008343287.1|	7e-06
comp1236496_c0	phosphomannomutase [Malpighia glabra]	gi|224549860|gb|ACN54046.1|	3e-11
comp1236498_c0	Glutaredoxin-C4 [Auxenochlorella protothecoides]	gi|760444057|ref|XP_011399097.1|	1e-13
comp12365_c0	polyadenylate-binding protein [Cyanidioschyzon merolae strain 10D]	gi|460393608|ref|XP_004242401.1|	1e-08
comp1236516_c0	PREDICTED: tropinone reductase homolog At1g07440-like [Solanum lycopersicum]	gi|544212541|ref|XP_005534990.1|	1e-18
comp1236637_c0	bromodomain-containing protein 3 [Galdieria sulphuraria]	gi|545710595|ref|XP_005707605.1|	9e-06
comp1236647_c0	PREDICTED: mannose-1-phosphate guanyltransferase alpha-B [Sesamum indicum]	gi|747051391|ref|XP_011071783.1|	2e-22
comp1236702_c0	guanine deaminase, partial [Nannochloropsis gaditana CCMP526]	gi|553192287|ref|XP_005855543.1|	9e-08
comp1236760_c0	wall-associated receptor kinase-like protein [Medicago truncatula]	gi|657394898|gb|KEH35370.1|	2e-06
comp1236868_c0	PREDICTED: 50S ribosomal protein L22, chloroplastic-like [Populus euphratica]	gi|115438596|ref|NP_001043578.1|	3e-07
comp1236948_c0	Splicing factor 3A subunit 3 [Glycine soja]	gi|734381789|gb|KHN23376.1|	1e-14
comp1237076_c0	Chaperonin Cpn60/TCP-1 [Nannochloropsis gaditana]	gi|585106126|gb|EWM24609.1|	7e-31
comp1237096_c0	PREDICTED: enolase 2 [Populus euphratica]	gi|743810900|ref|XP_011018872.1|	1e-39
comp1237331_c0	PREDICTED: probable mannose-1-phosphate guanylyltransferase 1 [Elaeis guineensis]	gi|743841528|ref|XP_010937548.1|	1e-22
comp1237508_c0	Capsular polysaccharide biosynthesis glycosyltransferase capM [Medicago truncatula]	gi|357484533|ref|XP_003612554.1|	7e-35
comp1237706_c0	L-galactose-1-phosphate phosphatase [Moringa oleifera]	gi|697651832|dbj|BAP75924.1|	8e-18
comp1237788_c0	PREDICTED: probable E3 ubiquitin-protein ligase ARI2 [Musa acuminata subsp. malaccensis]	gi|695024190|ref|XP_009399296.1|	1e-06
comp123781_c0	cyanate hydratase [Bathycoccus prasinos]	gi|612386733|ref|XP_007508888.1|	4e-19
comp1238068_c0	COP9-signalosome 5B [Theobroma cacao]	gi|590571424|ref|XP_007011590.1|	2e-08
comp1238141_c0	Os06g0192600 [Oryza sativa Japonica Group]	gi|115466876|ref|NP_001057037.1|	1e-19
comp1238151_c0	endonuclease [Galdieria sulphuraria]	gi|545703980|ref|XP_005704314.1|	8e-06
comp1238156_c0	cytochrome P450 family protein [Medicago truncatula]	gi|657383864|gb|KEH27443.1|	5e-58
comp1238186_c0	PREDICTED: probable receptor-like protein kinase At3g55450 [Elaeis guineensis]	gi|743769680|ref|XP_010915130.1|	2e-06
comp12382_c0	Clavaminate synthase-like protein [Coccomyxa subellipsoidea C-169]	gi|545358027|ref|XP_005644607.1|	3e-16
comp1238424_c0	PREDICTED: protein diaphanous homolog 1-like [Sesamum indicum]	gi|747045183|ref|XP_011092735.1|	3e-08
comp123843_c0	PREDICTED: actin-depolymerizing factor-like [Gossypium raimondii]	gi|823166671|ref|XP_012483287.1|	7e-40
comp1238516_c0	PREDICTED: uncharacterized protein LOC101509249 [Cicer arietinum]	gi|502098527|ref|XP_004491257.1|	7e-14
comp1238520_c0	PREDICTED: 5'-3' exoribonuclease 4 isoform X1 [Setaria italica]	gi|514813335|ref|XP_004981451.1|	8e-06
comp1238526_c0	PREDICTED: probable ATP-dependent RNA helicase DHX37 isoform X3 [Beta vulgaris subsp. vulgaris]	gi|731339135|ref|XP_010680690.1|	6e-42
comp1238651_c0	oxoprolinase [Emiliania huxleyi CCMP1516]	gi|551624303|ref|XP_005792390.1|	1e-21
comp1238814_c0	Uncharacterized RNA-binding protein [Morus notabilis]	gi|703071612|ref|XP_010089074.1|	5e-15
comp1238933_c0	OSJNBa0042D13.18 [Oryza sativa Japonica Group]	gi|38347289|emb|CAE02465.2|	2e-39
comp1238951_c0	PREDICTED: alpha-aminoadipic semialdehyde synthase-like isoform X2 [Citrus sinensis]	gi|568841211|ref|XP_006474553.1|	1e-12
comp1238962_c0	20S core proteasome subunit beta 6 [Chondrus crispus]	gi|546319133|ref|XP_005716935.1|	7e-20
comp1239068_c0	CK1a protein [Brassica oleracea]	gi|6635378|gb|AAF19801.1|	6e-30
comp1239117_c0	hypothetical protein VOLCADRAFT_116908 [Volvox carteri f. nagariensis]	gi|302834152|ref|XP_002948639.1|	5e-06
comp1239183_c0	hypothetical protein SELMODRAFT_140234 [Selaginella moellendorffii]	gi|302755826|ref|XP_002961337.1|	4e-06
comp12393_c0	Coatomer subunit delta-1 [Auxenochlorella protothecoides]	gi|548959560|dbj|BAN91670.1|	9e-45
comp12393_c1	Myosin-2 heavy chain [Monoraphidium neglectum]	gi|20086451|gb|AAM10509.1|	1e-29
comp1239380_c0	cinnamyl alcohol dehydrogenase 1 [Carthamus tinctorius]	gi|760446785|ref|XP_011400461.1|	2e-06
comp1239384_c0	cinnamyl alcohol dehydrogenase [Cedrus atlantica]	gi|761968397|gb|KIY99631.1|	9e-10
comp1239411_c0	Transmembrane 9 superfamily member 4 [Auxenochlorella protothecoides]	gi|760440967|ref|XP_011397552.1|	4e-08
comp1239416_c0	heat shock protein 90, partial [Dunaliella salina]	gi|388458917|gb|AFK31313.1|	1e-26
comp1239686_c0	tubular mastigoneme protein [Ochromonas danica]	gi|238231321|dbj|BAH60835.1|	3e-81
comp1239689_c0	cinnamyl alcohol dehydrogenase [Keteleeria evelyniana]	gi|20086463|gb|AAM10515.1|	1e-24
comp1239775_c0	PREDICTED: DCN1-like protein 2 [Setaria italica]	gi|514718008|ref|XP_004953884.1|	4e-15
comp1239783_c0	PREDICTED: ADP,ATP carrier protein 1, mitochondrial-like [Elaeis guineensis]	gi|743810321|ref|XP_010928866.1|	8e-36
comp1239803_c0	RNA-binding protein [Galdieria sulphuraria]	gi|545709038|ref|XP_005706830.1|	2e-07
comp1239805_c0	PREDICTED: LOW QUALITY PROTEIN: histone-lysine N-methyltransferase, H3 lysine-9 specific SUVH5-like [Nelumbo nucifera]	gi|720008799|ref|XP_010258733.1|	2e-41
comp1239970_c0	PREDICTED: 40S ribosomal protein S6-like [Populus euphratica]	gi|743904701|ref|XP_011045728.1|	3e-14
comp12401_c0	hypothetical protein MTR_8g099485 [Medicago truncatula]	gi|657376012|gb|KEH21228.1|	2e-18
comp1240494_c0	EsV-1-166 [Ectocarpus siliculosus]	gi|299116542|emb|CBN74730.1|	4e-06
comp1240496_c0	PREDICTED: uncharacterized mitochondrial protein AtMg00240-like [Glycine max]	gi|571512657|ref|XP_006596633.1|	2e-23
comp1240532_c0	receptor mediated endocytosis protein-like protein [Thalassiosira pseudonana CCMP1335]	gi|224009007|ref|XP_002293462.1|	1e-24
comp1240550_c0	Trehalose-phosphatase/synthase 9 [Theobroma cacao]	gi|590694303|ref|XP_007044571.1|	3e-13
comp1240839_c0	Eukaryotic translation initiation factor 5 [Glycine soja]	gi|734371837|gb|KHN19701.1|	4e-16
comp1241074_c0	kinase family protein [Arabidopsis lyrata subsp. lyrata]	gi|297792201|ref|XP_002863985.1|	2e-31
comp1241161_c0	PREDICTED: mRNA turnover protein 4 homolog [Eucalyptus grandis]	gi|702468845|ref|XP_010030088.1|	5e-09
comp12412_c0	Cyclin-U1-1 [Glycine soja]	gi|71534922|gb|AAZ32865.1|	4e-44
comp1241260_c0	PREDICTED: la-related protein 6A isoform X2 [Tarenaya hassleriana]	gi|734413108|gb|KHN36553.1|	1e-09
comp1241271_c0	thioredoxin h [Medicago sativa]	gi|729426044|ref|XP_010559250.1|	5e-10
comp1241331_c0	PREDICTED: splicing factor 3B subunit 6-like protein [Beta vulgaris subsp. vulgaris]	gi|731330951|ref|XP_010676406.1|	1e-34
comp1241422_c0	PREDICTED: phospholipase D delta-like [Cicer arietinum]	gi|502140380|ref|XP_004504195.1|	9e-41
comp1241450_c0	PREDICTED: elongation factor 2-like [Malus domestica]	gi|167245|gb|AAA33028.1|	3e-18
comp1241517_c0	SUMO-conjugating enzyme UBC9 [Medicago truncatula]	gi|357482783|ref|XP_003611678.1|	3e-47
comp1241611_c0	Copia protein, partial [Glycine soja]	gi|734309320|gb|KHM99415.1|	1e-48
comp12419_c0	POZ/BTB containing-protein AtPOB1 [Medicago truncatula]	gi|573925815|ref|XP_006650446.1|	2e-24
comp1241973_c0	HEAT repeat family protein, expressed [Oryza sativa Japonica Group]	gi|357512465|ref|XP_003626521.1|	6e-11
comp1242008_c0	PREDICTED: DEAD-box ATP-dependent RNA helicase 46 [Prunus mume]	gi|645233662|ref|XP_008223452.1|	1e-06
comp1242186_c0	Isopropylmalate dehydratase [Guillardia theta CCMP2712]	gi|551672481|ref|XP_005838997.1|	1e-30
comp1242259_c0	transketolase [Karlodinium veneficum]	gi|145105752|gb|ABP35605.1|	2e-29
comp1242407_c0	PREDICTED: protein DGCR14 [Sesamum indicum]	gi|747104739|ref|XP_011100618.1|	8e-12
comp124247_c0	BnaC01g17900D [Brassica napus]	gi|674939060|emb|CDX94394.1|	3e-85
comp124251_c0	PREDICTED: 40S ribosomal protein S30 [Beta vulgaris subsp. vulgaris]	gi|731319968|ref|XP_010670553.1|	4e-21
comp1242597_c0	short-chain dehydrogenase/reductase SDR [Monoraphidium neglectum]	gi|761973533|gb|KIZ03766.1|	3e-12
comp124264_c0	PREDICTED: short-chain dehydrogenase reductase 5-like [Elaeis guineensis]	gi|743892567|ref|XP_010911584.1|	1e-32
comp124272_c0	P protein-like [Oryza sativa Japonica Group]	gi|545358897|ref|XP_005644964.1|	3e-14
comp1242729_c0	UPF0187-domain-containing protein [Coccomyxa subellipsoidea C-169]	gi|186515763|ref|NP_001119106.1|	1e-20
comp1242821_c0	PREDICTED: cinnamoyl-CoA reductase 1-like [Tarenaya hassleriana]	gi|729419837|ref|XP_010557804.1|	2e-06
comp124284_c0	PREDICTED: 60S ribosomal protein L10a-2 [Phoenix dactylifera]	gi|672173669|ref|XP_008806967.1|	1e-93
comp1242850_c0	Helicase-like protein [Medicago truncatula]	gi|357488295|ref|XP_003614435.1|	5e-26
comp1242925_c0	PREDICTED: acetate--CoA ligase ACS, chloroplastic/glyoxysomal-like [Cucumis melo]	gi|659072360|ref|XP_008465301.1|	3e-16
comp1243068_c0	Os08g0368000 [Oryza sativa Japonica Group]	gi|159487505|ref|XP_001701763.1|	9e-29
comp1243081_c0	histone H2A [Micromonas sp. RCC299]	gi|255089318|ref|XP_002506581.1|	1e-21
comp12431_c0	40S ribosomal protein S14 [Arabidopsis lyrata subsp. lyrata]	gi|357438535|ref|XP_003589543.1|	7e-07
comp1243108_c0	antibiotic transport system ATP-binding protein, partial [Nannochloropsis gaditana CCMP526]	gi|297816550|ref|XP_002876158.1|	2e-30
comp1243194_c0	F-box/FBD/LRR-repeat protein [Medicago truncatula]	gi|553179804|ref|XP_005852765.1|	5e-06
comp1243544_c0	PREDICTED: protein STABILIZED1 [Tarenaya hassleriana]	gi|729448114|ref|XP_010522629.1|	9e-27
comp1243768_c0	Ethylene-responsive transcription factor RAP2-11 [Glycine soja]	gi|734329734|gb|KHN06389.1|	4e-25
comp1243815_c0	hypothetical protein THAOC_16229, partial [Thalassiosira oceanica]	gi|397614973|gb|EJK63132.1|	9e-09
comp12440_c0	PREDICTED: pre-mRNA-splicing factor 8 homolog [Camelina sativa]	gi|670437245|ref|XP_008659246.1|	3e-36
comp1244135_c0	BnaA02g17730D [Brassica napus]	gi|674886658|emb|CDY45947.1|	2e-21
comp1244161_c0	mannose-binding lectin [Zea mays]	gi|71370269|gb|AAZ30382.1|	3e-47
comp1244186_c0	PREDICTED: eukaryotic translation initiation factor NCBP-like [Pyrus x bretschneideri]	gi|694380698|ref|XP_009366462.1|	5e-26
comp1244283_c0	PREDICTED: proteasome subunit beta type-4-like [Eucalyptus grandis]	gi|702454636|ref|XP_010026530.1|	4e-23
comp1244557_c0	GTP-binding Rab2a-like protein, partial [Lumnitzera racemosa]	gi|568831938|ref|XP_006470203.1|	3e-29
comp1244810_c0	hypothetical protein VOLCADRAFT_89933 [Volvox carteri f. nagariensis]	gi|302835992|ref|XP_002949557.1|	4e-12
comp1245077_c0	polyketide synthase [Prorocentrum lima]	gi|194354500|gb|ACF54730.1|	2e-14
comp124519_c0	PREDICTED: isocitrate dehydrogenase [NAD] catalytic subunit 5, mitochondrial-like isoform X1 [Phoenix dactylifera]	gi|551591460|ref|XP_005779969.1|	0
comp1245193_c0	bifunctional phosphoribosylaminoimidazolecarboxamide formyltransferase [Emiliania huxleyi CCMP1516]	gi|672116866|ref|XP_008781604.1|	5e-28
comp1245387_c0	prohibitin [Chondrus crispus]	gi|546296493|ref|XP_005709885.1|	4e-11
comp1245447_c0	guanine nucleotide binding protein beta polypeptide 2-like 1 (Partial) [Ectocarpus siliculosus]	gi|299472701|emb|CBN79872.2|	1e-21
comp1245556_c0	ubiquitin-protein ligase E3, partial [Galdieria sulphuraria]	gi|545707700|ref|XP_005706164.1|	2e-26
comp1245772_c0	PREDICTED: probable cinnamyl alcohol dehydrogenase 1 [Fragaria vesca subsp. vesca]	gi|470136549|ref|XP_004304049.1|	2e-08
comp1245780_c0	Thiolase family protein isoform 1 [Theobroma cacao]	gi|590627207|ref|XP_007026385.1|	2e-41
comp1245833_c0	aconitate hydratase 1 isoform 1 [Galdieria sulphuraria]	gi|545709008|ref|XP_005706815.1|	5e-54
comp12459_c0	PREDICTED: serine/threonine-protein phosphatase 6 regulatory subunit 3 isoform X9 [Phoenix dactylifera]	gi|159464425|ref|XP_001690442.1|	2e-17
comp1245928_c0	hypothetical protein VOLCADRAFT_118667 [Volvox carteri f. nagariensis]	gi|672170287|ref|XP_008805199.1|	3e-06
comp1245942_c0	PREDICTED: dual specificity protein phosphatase 1 isoform X3 [Prunus mume]	gi|302845389|ref|XP_002954233.1|	7e-07
comp1245980_c0	oligsaccharyl transferase STT3 subunit [Chlamydomonas reinhardtii]	gi|645232729|ref|XP_008223002.1|	8e-15
comp12460_c0	hypothetical protein THAOC_30677 [Thalassiosira oceanica]	gi|147787712|emb|CAN74050.1|	3e-08
comp1246007_c0	hypothetical protein VITISV_040588 [Vitis vinifera]	gi|397576719|gb|EJK50366.1|	2e-06
comp1246106_c0	Retrovirus-related Pol polyprotein from transposon TNT 1-94, partial [Glycine soja]	gi|694331221|ref|XP_009356290.1|	6e-22
comp1246177_c0	phosphoribosylformylglycinamidine synthase [Cyanidioschyzon merolae strain 10D]	gi|544216222|ref|XP_005538256.1|	1e-07
comp1246260_c0	pyruvate dehydrogenase kinase [Thalassiosira pseudonana CCMP1335]	gi|224010273|ref|XP_002294094.1|	4e-07
comp1246457_c0	PREDICTED: uncharacterized protein LOC102662812 [Glycine max]	gi|571552037|ref|XP_006603499.1|	1e-13
comp1246654_c0	PREDICTED: ras-related protein RABB1b [Solanum lycopersicum]	gi|460372012|ref|XP_004231828.1|	3e-44
comp1246666_c0	predicted protein [Thalassiosira pseudonana CCMP1335]	gi|224010347|ref|XP_002294131.1|	9e-19
comp12467_c0	PREDICTED: 3-hydroxy-3-methylglutaryl-coenzyme A reductase 1-like [Prunus mume]	gi|302760155|ref|XP_002963500.1|	5e-69
comp1246737_c0	DNA-binding and zinc-finger protein [Medicago truncatula]	gi|645273936|ref|XP_008242115.1|	8e-29
comp1246758_c0	SNF1-related protein kinase, subfamily 1, 2, partial [Selaginella moellendorffii]	gi|657399483|gb|KEH38923.1|	3e-26
comp1246923_c0	DNAJ heat shock N-terminal domain-containing family protein [Populus trichocarpa]	gi|224057202|ref|XP_002299170.1|	7e-08
comp1246938_c0	aldo/keto reductase [Galdieria sulphuraria]	gi|545710169|ref|XP_005707393.1|	6e-11
comp1247011_c0	PREDICTED: ras-related protein Rab7A [Beta vulgaris subsp. vulgaris]	gi|731353735|ref|XP_010688212.1|	2e-10
[truncated: 35,364 more rows]
