# Supplementary material for: De novo Transcriptome Assembly of a Chinese Locoweed (Oxytropis ochrocephala) Species Provides Insights into Genes Associated with Drought, Salinity, and Cold Tolerance
Source: Front Plant Sci. 2015 Dec 2;6:1086. doi: 10.3389/fpls.2015.01086 (PMC4667070; doi:10.3389/fpls.2015.01086)
Supplement: Data Sheet 4 — DEG (differential expressed genes) with annotation against Nr. [file DataSheet4.XLSX]

## Sheet: COLDvsCK.DEGannot
gene_id	COLD_readcount	CK_readcount	log2FoldChange	pval	padj	Gene Length	NR GI	NR ID	NR Score	NR Evalue	NR Description	NT GI	NT ID	NT Score	NT Evalue	NT Description	KO ID	KO Name	KO Description	Http Link	Swissprot ID	Swissprot Score	Swissprot Evalue	Swissprot Description	PFAM ID	PFAM description	Gene Ontology Biological Pathway	BP Description	Gene Ontology Molecular Function	MF Description	Gene Ontology Cellular Component	CC Description	KOG ID	KOG Description
comp92977_c0	55.6464	0	13.2976	3.06093e-39	2.72245e-34	735	--	--	--	--	--	--	--	--	--	--	--	--	--	--	--	--	--	--	--	--	--	--	--	--	--	--	--	--
comp104116_c0	42.0958	0	12.8951	2.58708e-36	1.1505e-31	1463	590683744	XP_007041668.1	622	9.57124e-74	Basic chitinase [Theobroma cacao]>gi|508705603|gb|EOX97499.1| Basic chitinase [Theobroma cacao]	--	--	--	--	--	K01183	E3.2.1.14	chitinase	http://www.genome.jp/dbget-bin/www_bget?ko:K01183	Q41596	622	1.6445e-74	Endochitinase 1 OS=Theobroma cacao GN=CHIA1 PE=2 SV=1	PF00182//PF11808//PF06056	Chitinase class I//Domain of unknown function (DUF3329)//Putative ATPase subunit of terminase (gpP-like)	GO:0019069//GO:0016998//GO:0016310//GO:0006032	viral capsid assembly//cell wall macromolecule catabolic process//phosphorylation//chitin catabolic process	GO:0004673//GO:0004568//GO:0005524	protein histidine kinase activity//chitinase activity//ATP binding	GO:0009365	protein histidine kinase complex	KOG4742	Predicted chitinase
comp124192_c0	29.0126	0	12.3581	1.88229e-32	5.58048e-28	2727	--	--	--	--	--	--	--	--	--	--	--	--	--	--	--	--	--	--	--	--	--	--	--	--	--	--	--	--
comp101177_c0	19.7948	0	11.8067	1.41282e-28	3.14147e-24	1045	--	--	--	--	--	--	--	--	--	--	--	--	--	--	--	--	--	--	--	--	--	--	--	--	--	--	--	--
comp13803_c0	27.1435	0.138311	7.56031	2.35043e-28	4.18105e-24	2138	159488348	XP_001702176.1	387	3.9385e-50	hypothetical protein CHLREDRAFT_108167 [Chlamydomonas reinhardtii]>gi|158271361|gb|EDO97182.1| predicted protein [Chlamydomonas reinhardtii]	--	--	--	--	--	--	--	--	--	Q9USN4	655	6.41143e-98	Uncharacterized transporter C1529.01 OS=Schizosaccharomyces pombe (strain 972 / ATCC 24843) GN=SPCC1529.01 PE=3 SV=2	PF12822//PF06070//PF00083//PF07690	Protein of unknown function (DUF3816)//Herpesvirus large structural phosphoprotein UL32//Sugar (and other) transporter//Major Facilitator Superfamily	GO:0006810//GO:0055085	transport//transmembrane transport	GO:0005215//GO:0022857//GO:0005198	transporter activity//transmembrane transporter activity//structural molecule activity	GO:0016021	integral component of membrane	--	--
comp48857_c0	18.5205	0	11.7107	6.60186e-28	8.8617e-24	1438	--	--	--	--	--	--	--	--	--	--	--	--	--	--	--	--	--	--	PF01047//PF13463	MarR family//Winged helix DNA-binding domain	GO:0006355	regulation of transcription, DNA-templated	GO:0003700	sequence-specific DNA binding transcription factor activity	GO:0005667//GO:0005622	transcription factor complex//intracellular	--	--
comp63700_c0	18.478	0	11.7074	6.97442e-28	8.8617e-24	708	--	--	--	--	--	--	--	--	--	--	--	--	--	--	--	--	--	--	--	--	--	--	--	--	--	--	--	--
comp62380_c0	17.6709	0	11.643	1.91369e-27	2.12759e-23	1299	--	--	--	--	--	--	--	--	--	--	--	--	--	--	--	--	--	--	--	--	--	--	--	--	--	--	--	--
comp59869_c0	20.7293	0.0922073	7.72898	1.41491e-26	1.39828e-22	509	--	--	--	--	--	--	--	--	--	--	--	--	--	--	--	--	--	--	PF05739	SNARE domain	--	--	GO:0005515	protein binding	--	--	--	--
comp50278_c0	15.8868	0	11.4895	2.24828e-26	1.99966e-22	1264	--	--	--	--	--	--	--	--	--	--	--	--	--	--	--	--	--	--	PF11808	Domain of unknown function (DUF3329)	GO:0016310	phosphorylation	GO:0004673	protein histidine kinase activity	GO:0009365	protein histidine kinase complex	--	--
comp75721_c0	13.2957	0	11.2327	1.18028e-24	9.54328e-21	1027	255636925	ACU18795.1	237	2.87803e-22	unknown [Glycine max]	--	--	--	--	--	K05894	E1.3.1.42	12-oxophytodienoic acid reductase	http://www.genome.jp/dbget-bin/www_bget?ko:K05894	Q9FUP0	215	5.61137e-18	12-oxophytodienoate reductase 3 OS=Arabidopsis thaliana GN=OPR3 PE=1 SV=2	PF00724	NADH:flavin oxidoreductase / NADH oxidase family	GO:0055114	oxidation-reduction process	GO:0016491//GO:0010181	oxidoreductase activity//FMN binding	--	--	--	--
comp160236_c0	13.0408	0	11.2048	1.84731e-24	1.36919e-20	3934	--	--	--	--	--	--	--	--	--	--	--	--	--	--	--	--	--	--	PF01040//PF09074//PF04513//PF01442//PF04799//PF04333	UbiA prenyltransferase family//Mer2//Baculovirus polyhedron envelope protein, PEP, C terminus//Apolipoprotein A1/A4/E domain//fzo-like conserved region//VacJ like lipoprotein	GO:0007131//GO:0042157//GO:0008053//GO:0006184//GO:0006869	reciprocal meiotic recombination//lipoprotein metabolic process//mitochondrial fusion//GTP catabolic process//lipid transport	GO:0004659//GO:0005198//GO:0003924//GO:0008289	prenyltransferase activity//structural molecule activity//GTPase activity//lipid binding	GO:0000794//GO:0019028//GO:0016021//GO:0016020//GO:0005576//GO:0019031//GO:0005741	condensed nuclear chromosome//viral capsid//integral component of membrane//membrane//extracellular region//viral envelope//mitochondrial outer membrane	--	--
comp80695_c0	0	12.7707	-11.1747	3.14789e-24	2.15369e-20	1587	3970837	BAA34783.1	1697	0	RNA-dependent RNA polymerase [Pyrus pyrifolia]	407557	S63913.1	39	1.20006e-08	putative RNA-dependent RNA polymerase {double-stranded RNA2} [beet cryptic virus 3 BCV3, Genomic RNA, 1607 nt]	--	--	--	--	--	--	--	--	PF02123//PF00680	Viral RNA-directed RNA-polymerase//RNA dependent RNA polymerase	GO:0006144//GO:0006351	purine nucleobase metabolic process//transcription, DNA-templated	GO:0003968//GO:0003723	RNA-directed RNA polymerase activity//RNA binding	GO:0031379	RNA-directed RNA polymerase complex	--	--
comp111933_c0	11.8089	0	11.0617	1.67358e-23	1.06322e-19	659	--	--	--	--	--	--	--	--	--	--	--	--	--	--	--	--	--	--	--	--	--	--	--	--	--	--	--	--
comp67190_c0	11.2992	0	10.9981	4.20754e-23	2.49485e-19	633	--	--	--	--	--	--	--	--	--	--	--	--	--	--	--	--	--	--	--	--	--	--	--	--	--	--	--	--
comp45970_c0	10.8744	0	10.9429	1.00299e-22	5.57548e-19	2558	635359797	CCI11126.1	152	4.90747e-08	unnamed protein product [Albugo candida]	--	--	--	--	--	--	--	--	--	--	--	--	--	PF01284//PF05531//PF05130	Membrane-associating domain//Nucleopolyhedrovirus P10 protein//FlgN protein	GO:0044780	bacterial-type flagellum assembly	--	--	GO:0019028//GO:0016020	viral capsid//membrane	--	--
comp150408_c0	10.4496	0	10.8854	2.25127e-22	1.17784e-18	1463	300120270	CBK19824.2	129	5.49475e-06	TyrA protein [Blastocystis hominis]	--	--	--	--	--	--	--	--	--	P76536	194	4.27406e-15	Probable deferrochelatase/peroxidase YfeX OS=Escherichia coli (strain K12) GN=yfeX PE=1 SV=2	PF04261	Dyp-type peroxidase family	GO:0055114//GO:0006804//GO:0006979	oxidation-reduction process//peroxidase reaction//response to oxidative stress	GO:0004601//GO:0020037	peroxidase activity//heme binding	--	--	--	--
comp228825_c0	10.1523	0	10.8438	4.3014e-22	2.12542e-18	3973	326498639	BAK02305.1	1458	1.45404e-172	predicted protein [Hordeum vulgare subsp. vulgare]	--	--	--	--	--	K04424	ZAK, MLTK	sterile alpha motif and leucine zipper containing kinase AZK	http://www.genome.jp/dbget-bin/www_bget?ko:K04424	Q7T6Y2	1407	1.69372e-166	Putative serine/threonine-protein kinase/receptor R831 OS=Acanthamoeba polyphaga mimivirus GN=MIMI_R831 PE=3 SV=2	PF00211//PF07714//PF00069//PF01163//PF06293	Adenylate and Guanylate cyclase catalytic domain//Protein tyrosine kinase//Protein kinase domain//RIO1 family//Lipopolysaccharide kinase (Kdo/WaaP) family	GO:0006468//GO:0009190//GO:0009103//GO:0035556	protein phosphorylation//cyclic nucleotide biosynthetic process//lipopolysaccharide biosynthetic process//intracellular signal transduction	GO:0004672//GO:0005524//GO:0003824//GO:0016849//GO:0016773	protein kinase activity//ATP binding//catalytic activity//phosphorus-oxygen lyase activity//phosphotransferase activity, alcohol group as acceptor	GO:0016020	membrane	KOG0192	Tyrosine kinase specific for activated (GTP-bound) p21cdc42Hs
comp59972_c0	0.0424781	11.3415	-7.88491	9.22085e-22	4.31642e-18	901	--	--	--	--	--	--	--	--	--	--	--	--	--	--	--	--	--	--	--	--	--	--	--	--	--	--	--	--
comp70620_c0	9.47263	0	10.7439	2.01869e-21	8.97733e-18	1453	551566874	XP_005769707.1	191	1.6929e-13	hypothetical protein EMIHUDRAFT_419394 [Emiliania huxleyi CCMP1516]>gi|551569492|ref|XP_005770706.1| hypothetical protein EMIHUDRAFT_448002 [Emiliania huxleyi CCMP1516]>gi|485620754|gb|EOD17278.1| hypothetical protein EMIHUDRAFT_419394 [Emiliania huxleyi CCMP1516]>gi|485621834|gb|EOD18277.1| hypothetical protein EMIHUDRAFT_448002 [Emiliania huxleyi CCMP1516]	--	--	--	--	--	--	--	--	--	P28644	146	2.79865e-09	28 kDa ribonucleoprotein, chloroplastic OS=Spinacia oleracea PE=1 SV=1	PF00076//PF04928	RNA recognition motif. (a.k.a. RRM, RBD, or RNP domain)//Poly(A) polymerase central domain	GO:0043631	RNA polyadenylation	GO:0003676//GO:0004652	nucleic acid binding//polynucleotide adenylyltransferase activity	--	--	KOG4205	RNA-binding protein musashi/mRNA cleavage and polyadenylation factor I complex, subunit HRP1
comp82153_c0	497.929	21.5304	4.53114	2.37933e-21	1.00772e-17	1960	502096562	XP_004490782.1	1213	2.17866e-158	PREDICTED: uncharacterized protein LOC101488702 isoform X1 [Cicer arietinum]	357491776	XM_003616128.1	480	0	Medicago truncatula MYB transcription factor (MTR_5g076960) mRNA, complete cds	--	--	--	--	F4KGY6	407	4.08458e-42	Protein REVEILLE 1 OS=Arabidopsis thaliana GN=RVE1 PE=2 SV=1	PF03047//PF00249	COMC family//Myb-like DNA-binding domain	GO:0007165	signal transduction	GO:0003682//GO:0005186	chromatin binding//pheromone activity	GO:0000785	chromatin	--	--
comp72620_c0	9.30271	0	10.7178	2.72728e-21	1.10259e-17	356	338832770	AEJ20972.1	248	4.48718e-25	hypothetical protein [Caragana jubata]	--	--	--	--	--	--	--	--	--	--	--	--	--	PF02734//PF05478	DAK2 domain//Prominin	GO:0006071//GO:0046486	glycerol metabolic process//glycerolipid metabolic process	GO:0004371	glycerone kinase activity	GO:0016021	integral component of membrane	--	--
comp89848_c0	57.8552	2.12077	4.76617	5.0385e-21	1.94841e-17	1116	502148058	XP_004507021.1	723	2.67202e-91	PREDICTED: uncharacterized protein LOC101494931 [Cicer arietinum]	126566518	EF416008.1	81	3.75854e-32	Sesbania rostrata cDNA-AFLP fragment 035BT34M11-443.1 genomic sequence	--	--	--	--	Q9LJB7	240	4.82505e-22	B-box zinc finger protein 32 OS=Arabidopsis thaliana GN=BBX32 PE=1 SV=1	PF00643	B-box zinc finger	--	--	GO:0008270	zinc ion binding	GO:0005622	intracellular	--	--
comp84322_c0	10.2797	0.0461036	7.63813	7.01976e-21	2.60147e-17	896	502117948	XP_004496025.1	542	1.63562e-65	PREDICTED: dehydration-responsive element-binding protein 1E-like [Cicer arietinum]	330543474	JF683551.1	144	2.84965e-67	Caragana jubata CBF protein mRNA, partial cds	--	--	--	--	Q9LN86	409	1.28131e-46	Dehydration-responsive element-binding protein 1F OS=Arabidopsis thaliana GN=DREB1F PE=2 SV=1	PF00847	AP2 domain	GO:0006355	regulation of transcription, DNA-templated	GO:0003700	sequence-specific DNA binding transcription factor activity	GO:0005667	transcription factor complex	--	--
comp142351_c0	8.79298	0	10.6365	9.43413e-21	3.35636e-17	1053	695368921	XP_009513921.1	830	1.19222e-106	hypothetical protein PHYSODRAFT_353332 [Phytophthora sojae]>gi|348686832|gb|EGZ26646.1| hypothetical protein PHYSODRAFT_353332 [Phytophthora sojae]	--	--	--	--	--	K02941	RP-LP0, RPLP0	large subunit ribosomal protein LP0	http://www.genome.jp/dbget-bin/www_bget?ko:K02941	P22685	786	4.64816e-101	60S acidic ribosomal protein P0 OS=Dictyostelium discoideum GN=rplp0 PE=1 SV=2	PF00466//PF04546//PF00428	Ribosomal protein L10//Sigma-70, non-essential region//60s Acidic ribosomal protein	GO:0006355//GO:0006414//GO:0006352//GO:0042254//GO:0009987	regulation of transcription, DNA-templated//translational elongation//DNA-templated transcription, initiation//ribosome biogenesis//cellular process	GO:0003700//GO:0016987//GO:0003735//GO:0003677	sequence-specific DNA binding transcription factor activity//sigma factor activity//structural constituent of ribosome//DNA binding	GO:0005667//GO:0005622//GO:0005840//GO:0030529	transcription factor complex//intracellular//ribosome//ribonucleoprotein complex	KOG0815	60S acidic ribosomal protein P0
comp67825_c0	8.62306	0	10.6084	1.44703e-20	4.95008e-17	770	--	--	--	--	--	--	--	--	--	--	--	--	--	--	--	--	--	--	PF05162	Ribosomal protein L41	GO:0006412//GO:0042254	translation//ribosome biogenesis	GO:0003735	structural constituent of ribosome	GO:0005840	ribosome	--	--
comp20893_c0	7.94341	0	10.49	7.70791e-20	2.5391e-16	1126	326503088	BAJ99169.1	1037	5.28532e-138	predicted protein [Hordeum vulgare subsp. vulgare]	225710687	BT076766.1	129	7.86976e-59	Caligus rogercresseyi clone crog-evp-502-182 40S ribosomal protein S2 putative mRNA, complete cds	K02981	RP-S2e, RPS2	small subunit ribosomal protein S2e	http://www.genome.jp/dbget-bin/www_bget?ko:K02981	P49688	923	1.50719e-121	40S ribosomal protein S2-3 OS=Arabidopsis thaliana GN=RPS2C PE=1 SV=2	PF03719//PF00333	Ribosomal protein S5, C-terminal domain//Ribosomal protein S5, N-terminal domain	GO:0042254//GO:0006412	ribosome biogenesis//translation	GO:0003723//GO:0003735	RNA binding//structural constituent of ribosome	GO:0005840	ribosome	KOG0877	40S ribosomal protein S2/30S ribosomal protein S5
comp49497_c0	108.617	5.1175	4.40618	9.60097e-20	3.04975e-16	901	357514307	XP_003627442.1	886	1.3007e-117	hypothetical protein MTR_8g023060 [Medicago truncatula]>gi|355521464|gb|AET01918.1| tubby C 2 protein [Medicago truncatula]>gi|388510226|gb|AFK43179.1| unknown [Medicago truncatula]	502156619	XM_004510508.1	364	0	PREDICTED: Cicer arietinum protein LURP-one-related 11-like (LOC101515063), mRNA	--	--	--	--	Q9LUM1	385	7.48539e-43	Protein LURP-one-related 11 OS=Arabidopsis thaliana GN=At3g14260 PE=2 SV=1	--	--	GO:0044237	cellular metabolic process	--	--	--	--	--	--
comp69960_c0	0	7.83762	-10.4707	1.09208e-19	3.34938e-16	1426	587918456	EXC05962.1	318	4.42374e-29	hypothetical protein L484_014231 [Morus notabilis]	--	--	--	--	--	--	--	--	--	--	--	--	--	--	--	--	--	--	--	--	--	--	--
comp89729_c4	288.044	15.2142	4.2423	2.79662e-19	8.29123e-16	4416	356517440	XP_003527395.1	763	8.02461e-87	PREDICTED: uncharacterized protein LOC100788155 [Glycine max]	502131135	XM_004500830.1	397	0	PREDICTED: Cicer arietinum uncharacterized LOC101489430 (LOC101489430), mRNA	--	--	--	--	P0C2F6	162	1.05584e-09	Putative ribonuclease H protein At1g65750 OS=Arabidopsis thaliana GN=At1g65750 PE=3 SV=1	--	--	--	--	--	--	--	--	--	--
comp88322_c0	48.5525	2.30518	4.3933	1.09217e-18	3.13354e-15	1545	502133689	XP_004501856.1	1660	0	PREDICTED: cytochrome P450 71A1-like [Cicer arietinum]	388491657	BT134100.1	270	4.51954e-137	Lotus japonicus clone JCVI-FLLj-19A12 unknown mRNA	--	--	--	--	P24465	1112	8.48121e-145	Cytochrome P450 71A1 OS=Persea americana GN=CYP71A1 PE=1 SV=2	PF00067//PF00895	Cytochrome P450//ATP synthase protein 8	GO:0015992//GO:0055114//GO:0015986	proton transport//oxidation-reduction process//ATP synthesis coupled proton transport	GO:0015078//GO:0016705//GO:0005506//GO:0020037	hydrogen ion transmembrane transporter activity//oxidoreductase activity, acting on paired donors, with incorporation or reduction of molecular oxygen//iron ion binding//heme binding	GO:0000276	mitochondrial proton-transporting ATP synthase complex, coupling factor F(o)	KOG0156	Cytochrome P450 CYP2 subfamily
comp35884_c0	0	6.91555	-10.2903	1.44905e-18	4.02755e-15	1444	587918456	EXC05962.1	210	1.78009e-15	hypothetical protein L484_014231 [Morus notabilis]	--	--	--	--	--	--	--	--	--	--	--	--	--	--	--	--	--	--	--	--	--	--	--
comp212134_c0	6.49916	0	10.2007	4.78997e-18	1.25303e-14	1903	--	--	--	--	--	--	--	--	--	--	--	--	--	--	--	--	--	--	PF01956//PF11770	Integral membrane protein DUF106//GRB2-binding adapter (GAPT)	--	--	--	--	GO:0016020//GO:0016021	membrane//integral component of membrane	--	--
comp80924_c2	148.928	8.71359	4.09435	4.74902e-18	1.25303e-14	7060	147791774	CAN66051.1	2182	0	hypothetical protein VITISV_018870 [Vitis vinifera]	663673455	HG975449.1	241	2.77689e-120	Solanum pennellii chromosome ch10, complete genome	--	--	--	--	P03554	809	4.23307e-90	Enzymatic polyprotein OS=Cauliflower mosaic virus (strain Strasbourg) GN=ORF V PE=3 SV=1	PF04218//PF04977//PF00098//PF00078	CENP-B N-terminal DNA-binding domain//Septum formation initiator//Zinc knuckle//Reverse transcriptase (RNA-dependent DNA polymerase)	GO:0007049//GO:0006278	cell cycle//RNA-dependent DNA replication	GO:0008270//GO:0003676//GO:0003677//GO:0003964//GO:0003723	zinc ion binding//nucleic acid binding//DNA binding//RNA-directed DNA polymerase activity//RNA binding	--	--	KOG0017	FOG: Transposon-encoded proteins with TYA, reverse transcriptase, integrase domains in various combinations
comp173928_c0	6.4142	0	10.1818	6.29765e-18	1.55591e-14	1296	--	--	--	--	--	--	--	--	--	--	--	--	--	--	--	--	--	--	PF04706	Dickkopf N-terminal cysteine-rich region	GO:0007275//GO:0030178	multicellular organismal development//negative regulation of Wnt signaling pathway	--	--	GO:0005576	extracellular region	--	--
comp90036_c0	16.1842	0.50714	4.98091	6.2869e-18	1.55591e-14	1237	--	--	--	--	--	--	--	--	--	--	--	--	--	--	--	--	--	--	--	--	--	--	--	--	--	--	--	--
comp84440_c1	6.32924	0	10.1626	8.30504e-18	1.9964e-14	825	502117948	XP_004496025.1	577	6.13484e-71	PREDICTED: dehydration-responsive element-binding protein 1E-like [Cicer arietinum]	--	--	--	--	--	--	--	--	--	Q9SGJ6	431	1.31747e-50	Dehydration-responsive element-binding protein 1E OS=Arabidopsis thaliana GN=DREB1E PE=2 SV=1	PF00847	AP2 domain	GO:0006355	regulation of transcription, DNA-templated	GO:0003700	sequence-specific DNA binding transcription factor activity	GO:0005667	transcription factor complex	--	--
comp30254_c1	6.11685	0	10.1134	1.45794e-17	3.41242e-14	2503	669160786	XP_008615955.1	679	2.27176e-74	hypothetical protein SDRG_11684 [Saprolegnia diclina VS20]>gi|530732387|gb|EQC30629.1| hypothetical protein SDRG_11684 [Saprolegnia diclina VS20]	--	--	--	--	--	--	--	--	--	A8QL59	131	2.4323e-06	Zinc metalloproteinase-disintegrin-like NaMP OS=Naja atra PE=2 SV=1	PF04684//PF00646//PF03121	BAF1 / ABF1 chromatin reorganising factor//F-box domain//Herpesviridae UL52/UL70 DNA primase	GO:0006260//GO:0006351//GO:0006269//GO:0006338	DNA replication//transcription, DNA-templated//DNA replication, synthesis of RNA primer//chromatin remodeling	GO:0005515//GO:0003677//GO:0003896	protein binding//DNA binding//DNA primase activity	GO:0005634//GO:0005730//GO:0005657	nucleus//nucleolus//replication fork	KOG3607	Meltrins, fertilins and related Zn-dependent metalloproteinases of the ADAMs family
comp160060_c0	5.94694	0	10.0728	2.59284e-17	5.91313e-14	1406	552818355	XP_005845171.1	1602	0	eukaryotic initiation factor 4A (ATP-dependent RNA helicase eIF4A) [Chlorella variabilis]>gi|307104817|gb|EFN53069.1| eukaryotic initiation factor 4A (ATP-dependent RNA helicase eIF4A) [Chlorella variabilis]	695540681	XM_009544782.1	236	3.26679e-118	Heterobasidion irregulare TC 32-1 hypothetical protein mRNA	K03257	EIF4A	translation initiation factor 4A	http://www.genome.jp/dbget-bin/www_bget?ko:K03257	P41382	1589	0	Eukaryotic initiation factor 4A-10 OS=Nicotiana tabacum PE=1 SV=1	PF00579//PF00270//PF00271//PF04851	tRNA synthetases class I (W and Y)//DEAD/DEAH box helicase//Helicase conserved C-terminal domain//Type III restriction enzyme, res subunit	GO:0006446//GO:0006418//GO:0006413	regulation of translational initiation//tRNA aminoacylation for protein translation//translational initiation	GO:0003743//GO:0003677//GO:0016787//GO:0008026//GO:0004386//GO:0003676//GO:0005524//GO:0000166//GO:0004812	translation initiation factor activity//DNA binding//hydrolase activity//ATP-dependent helicase activity//helicase activity//nucleic acid binding//ATP binding//nucleotide binding//aminoacyl-tRNA ligase activity	GO:0005840	ribosome	KOG0327	Translation initiation factor 4F, helicase subunit (eIF-4A) and related helicases
comp79197_c0	108.489	6.82334	3.98983	3.17091e-17	7.05068e-14	3246	--	--	--	--	--	--	--	--	--	--	--	--	--	--	--	--	--	--	--	--	--	--	--	--	--	--	--	--
comp189382_c0	5.77703	0	10.031	4.67429e-17	1.014e-13	1254	--	--	--	--	--	--	--	--	--	--	--	--	--	--	--	--	--	--	PF06316	Enterobacterial Ail/Lom protein	--	--	--	--	GO:0009279	cell outer membrane	--	--
comp77583_c0	63.8022	4.14933	3.94086	1.85158e-16	3.92103e-13	1237	502083145	XP_004487373.1	513	5.32856e-61	PREDICTED: uncharacterized protein LOC101493990 [Cicer arietinum]	502083144	XM_004487316.1	230	6.20032e-115	PREDICTED: Cicer arietinum uncharacterized LOC101493990 (LOC101493990), mRNA	--	--	--	--	Q9LJB7	158	6.23911e-11	B-box zinc finger protein 32 OS=Arabidopsis thaliana GN=BBX32 PE=1 SV=1	PF00643	B-box zinc finger	--	--	GO:0008270	zinc ion binding	GO:0005622	intracellular	--	--
comp85977_c0	1.95399	33.4251	-4.0926	1.98836e-16	4.11277e-13	2006	502123468	XP_004498122.1	1538	0	PREDICTED: uncharacterized protein LOC101499169 [Cicer arietinum]	357438880	XM_003589669.1	603	0	Medicago truncatula Chaperone protein dnaJ (MTR_1g038430) mRNA, complete cds	--	--	--	--	Q8G6C6	138	1.50942e-07	Chaperone protein DnaJ OS=Bifidobacterium longum (strain NCC 2705) GN=dnaJ PE=3 SV=1	PF12838//PF01529//PF00037//PF05434//PF12797	4Fe-4S dicluster domain//DHHC palmitoyltransferase//4Fe-4S binding domain//TMEM9//4Fe-4S binding domain	--	--	GO:0051536//GO:0008270	iron-sulfur cluster binding//zinc ion binding	GO:0016021	integral component of membrane	KOG0716	Molecular chaperone (DnaJ superfamily)
comp86618_c0	415.181	30.9355	3.74617	3.70327e-16	7.48582e-13	3250	657373428	AET02446.2	513	1.57519e-56	hypothetical protein MTR_8g040640 [Medicago truncatula]	502158234	XM_004511020.1	179	3.71466e-86	PREDICTED: Cicer arietinum uncharacterized LOC101508928 (LOC101508928), mRNA	--	--	--	--	--	--	--	--	--	--	--	--	--	--	--	--	--	--
comp51305_c1	5.13986	0	9.86254	4.13369e-16	8.17019e-13	663	--	--	--	--	--	--	--	--	--	--	--	--	--	--	--	--	--	--	--	--	--	--	--	--	--	--	--	--
comp91351_c0	68.3473	4.84088	3.81801	8.68532e-16	1.67933e-12	1249	502120784	XP_004497081.1	651	1.95526e-79	PREDICTED: uncharacterized protein LOC101495542 [Cicer arietinum]	--	--	--	--	--	--	--	--	--	--	--	--	--	PF00813//PF13748	FliP family//ABC transporter transmembrane region	GO:0055085//GO:0009306//GO:0006810	transmembrane transport//protein secretion//transport	GO:0005524//GO:0042626	ATP binding//ATPase activity, coupled to transmembrane movement of substances	GO:0016021//GO:0016020	integral component of membrane//membrane	--	--
comp48444_c0	4.88499	0	9.78925	1.11893e-15	2.11744e-12	1136	673049593	XP_008878757.1	1294	8.7662e-176	hypothetical protein H310_13148 [Aphanomyces invadans]>gi|574465685|gb|ETV92721.1| hypothetical protein H310_13148 [Aphanomyces invadans]	--	--	--	--	--	K01915	glnA, GLUL	glutamine synthetase	http://www.genome.jp/dbget-bin/www_bget?ko:K01915	O00088	1222	1.20123e-165	Glutamine synthetase OS=Agaricus bisporus GN=glnA PE=3 SV=1	PF00120//PF03951	Glutamine synthetase, catalytic domain//Glutamine synthetase, beta-Grasp domain	GO:0006807//GO:0009252//GO:0006542	nitrogen compound metabolic process//peptidoglycan biosynthetic process//glutamine biosynthetic process	GO:0004356	glutamate-ammonia ligase activity	--	--	KOG0683	Glutamine synthetase
comp78912_c0	1641.36	133.147	3.62374	1.67461e-15	3.10299e-12	1819	502100902	XP_004491770.1	1590	0	PREDICTED: S-adenosylmethionine decarboxylase proenzyme-like isoform X1 [Cicer arietinum]>gi|502100905|ref|XP_004491771.1| PREDICTED: S-adenosylmethionine decarboxylase proenzyme-like isoform X2 [Cicer arietinum]	502100904	XM_004491714.1	785	0	PREDICTED: Cicer arietinum S-adenosylmethionine decarboxylase proenzyme-like (LOC101491737), transcript variant X2, mRNA	K01611	speD, AMD1	S-adenosylmethionine decarboxylase	http://www.genome.jp/dbget-bin/www_bget?ko:K01611	Q96471	1327	5.93576e-178	S-adenosylmethionine decarboxylase proenzyme OS=Ipomoea nil GN=SAMDC PE=3 SV=1	PF01536	Adenosylmethionine decarboxylase	GO:0006560//GO:0006597//GO:0006525//GO:0008295	proline metabolic process//spermine biosynthetic process//arginine metabolic process//spermidine biosynthetic process	GO:0004014	adenosylmethionine decarboxylase activity	--	--	KOG0788	S-adenosylmethionine decarboxylase
comp74708_c0	1.18939	20.2856	-4.08587	2.97226e-15	5.39508e-12	1121	502098953	XP_004491356.1	1043	2.25294e-139	PREDICTED: uncharacterized protein LOC101488254 [Cicer arietinum]	502098952	XM_004491299.1	429	0	PREDICTED: Cicer arietinum uncharacterized LOC101488254 (LOC101488254), mRNA	--	--	--	--	Q4UJB1	166	2.55591e-12	Small heat shock protein C4 OS=Rickettsia felis (strain ATCC VR-1525 / URRWXCal2) GN=hspc4-1 PE=3 SV=1	--	--	--	--	--	--	--	--	--	--
comp201116_c0	4.54516	0	9.68535	4.50469e-15	7.85601e-12	1206	--	--	--	--	--	--	--	--	--	--	--	--	--	--	--	--	--	--	--	--	--	--	--	--	--	--	--	--
comp36076_c0	4.54516	0	9.68535	4.50469e-15	7.85601e-12	822	--	--	--	--	--	--	--	--	--	--	--	--	--	--	--	--	--	--	--	--	--	--	--	--	--	--	--	--
comp74926_c0	0.509738	11.1571	-4.43722	5.4822e-15	9.37688e-12	467	--	--	--	--	--	--	--	--	--	--	--	--	--	--	--	--	--	--	--	--	--	--	--	--	--	--	--	--
comp35103_c0	4.4602	0	9.65816	6.46118e-15	1.08428e-11	1921	695416871	XP_009526956.1	623	1.6917e-72	hypothetical protein PHYSODRAFT_503773 [Phytophthora sojae]>gi|348678081|gb|EGZ17898.1| hypothetical protein PHYSODRAFT_503773 [Phytophthora sojae]	--	--	--	--	--	--	--	--	--	--	--	--	--	--	--	--	--	--	--	--	--	--	--
comp46016_c0	4.41773	0	9.64437	7.75341e-15	1.27704e-11	737	--	--	--	--	--	--	--	--	--	--	--	--	--	--	--	--	--	--	--	--	--	--	--	--	--	--	--	--
comp187686_c0	4.33277	0	9.61639	1.12102e-14	1.78046e-11	928	--	--	--	--	--	--	--	--	--	--	--	--	--	--	--	--	--	--	PF05818	Enterobacterial TraT complement resistance protein	GO:0046999	regulation of conjugation	--	--	GO:0019867	outer membrane	--	--
comp44095_c0	4.33277	0	9.61639	1.12102e-14	1.78046e-11	849	695013215	XP_009393384.1	674	1.129e-85	PREDICTED: 60S ribosomal protein L10a-1 [Musa acuminata subsp. malaccensis]>gi|695063971|ref|XP_009420513.1| PREDICTED: 60S ribosomal protein L10a-1 [Musa acuminata subsp. malaccensis]	573954900	XM_006659628.1	117	2.75207e-52	PREDICTED: Oryza brachyantha 60S ribosomal protein L10a-1-like (LOC102720820), mRNA	K02865	RP-L10Ae, RPL10A	large subunit ribosomal protein L10Ae	http://www.genome.jp/dbget-bin/www_bget?ko:K02865	P59231	639	4.46248e-81	60S ribosomal protein L10a-3 OS=Arabidopsis thaliana GN=RPL10AC PE=2 SV=1	--	--	--	--	--	--	--	--	KOG1570	60S ribosomal protein L10A
comp115682_c0	4.29029	0	9.6022	1.35074e-14	2.03623e-11	338	--	--	--	--	--	--	--	--	--	--	--	--	--	--	--	--	--	--	--	--	--	--	--	--	--	--	--	--
comp214900_c0	4.29029	0	9.6022	1.35074e-14	2.03623e-11	1914	326531476	BAJ97742.1	1175	5.51463e-151	predicted protein [Hordeum vulgare subsp. vulgare]	--	--	--	--	--	--	--	--	--	Q55G75	1068	4.1039e-136	PH domain-containing protein DDB_G0267786 OS=Dictyostelium discoideum GN=DDB_G0267786 PE=3 SV=1	--	--	--	--	--	--	--	--	--	--
comp292105_c0	4.29029	0	9.6022	1.35074e-14	2.03623e-11	2007	--	--	--	--	--	--	--	--	--	--	--	--	--	--	Q85056	238	2.07112e-19	Capsid protein OS=Atkinsonella hypoxylon virus (isolate 2H) PE=3 SV=1	PF09175	Domain of unknown function (DUF1944)	GO:0006869	lipid transport	GO:0005319	lipid transporter activity	--	--	--	--
comp144011_c0	4.24781	0	9.58786	1.62982e-14	2.41599e-11	499	--	--	--	--	--	--	--	--	--	--	--	--	--	--	--	--	--	--	--	--	--	--	--	--	--	--	--	--
comp244329_c0	4.20534	0	9.57338	1.96936e-14	2.87146e-11	1846	--	--	--	--	--	--	--	--	--	--	--	--	--	--	--	--	--	--	PF00023	Ankyrin repeat	--	--	GO:0005515	protein binding	--	--	--	--
comp68313_c0	115.286	10.1428	3.50597	2.74085e-14	3.93188e-11	985	502086321	XP_004488180.1	813	2.22479e-106	PREDICTED: guanine deaminase-like isoform X1 [Cicer arietinum]>gi|502086324|ref|XP_004488181.1| PREDICTED: guanine deaminase-like isoform X2 [Cicer arietinum]	502086323	XM_004488124.1	430	0	PREDICTED: Cicer arietinum guanine deaminase-like (LOC101498112), transcript variant X2, mRNA	--	--	--	--	O34598	288	2.0231e-29	Guanine deaminase OS=Bacillus subtilis (strain 168) GN=guaD PE=1 SV=1	PF03925//PF00383//PF08210	SeqA protein//Cytidine and deoxycytidylate deaminase zinc-binding region//APOBEC-like N-terminal domain	GO:0032297//GO:0006807	negative regulation of DNA-dependent DNA replication initiation//nitrogen compound metabolic process	GO:0016787//GO:0003677//GO:0008270//GO:0016814	hydrolase activity//DNA binding//zinc ion binding//hydrolase activity, acting on carbon-nitrogen (but not peptide) bonds, in cyclic amidines	--	--	KOG1018	Cytosine deaminase FCY1 and related enzymes
comp43645_c0	4.12038	0	9.54398	2.88799e-14	4.0772e-11	632	2500261	P93099.1	548	6.00438e-68	RecName: Full=60S ribosomal protein L13a [Cyanophora paradoxa]>gi|1743007|emb|CAA71090.1| ribosomal protein L13a [Cyanophora paradoxa]	--	--	--	--	--	K02872	RP-L13Ae, RPL13A	large subunit ribosomal protein L13Ae	http://www.genome.jp/dbget-bin/www_bget?ko:K02872	P93099	548	1.02076e-68	60S ribosomal protein L13a OS=Cyanophora paradoxa PE=2 SV=1	PF00572	Ribosomal protein L13	GO:0042254//GO:0006412	ribosome biogenesis//translation	GO:0003735	structural constituent of ribosome	GO:0005840	ribosome	KOG3204	60S ribosomal protein L13a
comp69033_c0	4.03542	0	9.51396	3.50508e-14	4.87107e-11	940	--	--	--	--	--	--	--	--	--	--	--	--	--	--	--	--	--	--	--	--	--	--	--	--	--	--	--	--
comp64006_c0	3.95047	0	9.48331	5.18668e-14	6.97297e-11	709	--	--	--	--	--	--	--	--	--	--	--	--	--	--	--	--	--	--	PF00170	bZIP transcription factor	GO:0006355	regulation of transcription, DNA-templated	GO:0043565//GO:0003700	sequence-specific DNA binding//sequence-specific DNA binding transcription factor activity	GO:0005667	transcription factor complex	--	--
comp80715_c0	17.586	1.19869	3.8687	5.25273e-14	6.97297e-11	882	326488241	BAJ93789.1	430	6.8469e-49	predicted protein [Hordeum vulgare subsp. vulgare]	--	--	--	--	--	--	--	--	--	--	--	--	--	PF09594	Protein of unknown function (DUF2029)	--	--	GO:0016758	transferase activity, transferring hexosyl groups	--	--	--	--
comp995_c0	3.95047	0	9.48331	5.18668e-14	6.97297e-11	1766	326498757	BAK02364.1	1680	0	predicted protein [Hordeum vulgare subsp. vulgare]	--	--	--	--	--	--	--	--	--	Q10327	170	3.45598e-11	Uncharacterized protein C32A11.02c OS=Schizosaccharomyces pombe (strain 972 / ATCC 24843) GN=SPAC32A11.02c PE=4 SV=1	PF03938//PF01442//PF06303	Outer membrane protein (OmpH-like)//Apolipoprotein A1/A4/E domain//Organiser of macrodomain of Terminus of chromosome	GO:0042157//GO:0006869	lipoprotein metabolic process//lipid transport	GO:0051082//GO:0043565//GO:0008289	unfolded protein binding//sequence-specific DNA binding//lipid binding	GO:0005576	extracellular region	--	--
comp72021_c0	0.509738	9.91228	-4.26664	5.70704e-14	7.46464e-11	2191	--	--	--	--	--	--	--	--	--	--	--	--	--	--	--	--	--	--	--	--	--	--	--	--	--	--	--	--
comp68101_c0	3.90799	0	9.46773	6.32411e-14	8.15186e-11	314	--	--	--	--	--	--	--	--	--	--	--	--	--	--	P11113	111	5.4393e-06	Spherulin-4 OS=Physarum polycephalum PE=2 SV=1	--	--	--	--	--	--	--	--	--	--
comp72119_c0	9.26023	0.414933	4.46187	7.46138e-14	9.48043e-11	618	502077603	XP_004485699.1	186	8.92719e-16	PREDICTED: uncharacterized protein LOC101496682 [Cicer arietinum]	657975451	XR_530412.1	42	9.72931e-11	PREDICTED: Malus x domestica uncharacterized LOC103442552 (LOC103442552), misc_RNA	--	--	--	--	--	--	--	--	--	--	--	--	--	--	--	--	--	--
comp238493_c0	3.86551	0	9.45199	7.72324e-14	9.54057e-11	1727	--	--	--	--	--	--	--	--	--	--	--	--	--	--	--	--	--	--	--	--	--	--	--	--	--	--	--	--
comp28775_c0	3.86551	0	9.45199	7.72324e-14	9.54057e-11	1348	326512432	BAJ99571.1	1286	1.09193e-172	predicted protein [Hordeum vulgare subsp. vulgare]	--	--	--	--	--	--	--	--	--	A4ILT6	393	3.06224e-41	N-acetyldiaminopimelate deacetylase OS=Geobacillus thermodenitrificans (strain NG80-2) GN=GTNG_0912 PE=3 SV=1	PF01546//PF11722	Peptidase family M20/M25/M40//CCCH zinc finger in TRM13 protein	GO:0008152	metabolic process	GO:0016787//GO:0008168	hydrolase activity//methyltransferase activity	--	--	--	--
comp86783_c1	38.8675	3.31946	3.54735	9.30996e-14	1.13431e-10	2308	--	--	--	--	--	--	--	--	--	--	--	--	--	--	--	--	--	--	PF00895//PF02167	ATP synthase protein 8//Cytochrome C1 family	GO:0015986//GO:0006118//GO:0015992	ATP synthesis coupled proton transport//electron transport//proton transport	GO:0005506//GO:0020037//GO:0009055//GO:0015078	iron ion binding//heme binding//electron carrier activity//hydrogen ion transmembrane transporter activity	GO:0000276	mitochondrial proton-transporting ATP synthase complex, coupling factor F(o)	--	--
comp161758_c0	3.82303	0	9.43607	9.44718e-14	1.13547e-10	665	586672170	XP_006837338.1	672	1.65439e-86	hypothetical protein AMTR_s00111p00086580 [Amborella trichopoda]>gi|548839956|gb|ERN00192.1| hypothetical protein AMTR_s00111p00086580 [Amborella trichopoda]	168037345	XM_001771113.1	62	7.99582e-22	Physcomitrella patens subsp. patens predicted protein (PHYPADRAFT_189538) mRNA, complete cds	K02877	RP-L15e, RPL15	large subunit ribosomal protein L15e	http://www.genome.jp/dbget-bin/www_bget?ko:K02877	O82528	646	2.80597e-83	60S ribosomal protein L15 OS=Petunia hybrida GN=RPL15 PE=2 SV=1	PF00827	Ribosomal L15	GO:0006412//GO:0042254	translation//ribosome biogenesis	GO:0003735	structural constituent of ribosome	GO:0005840	ribosome	KOG1678	60s ribosomal protein L15
comp85609_c1	125.438	11.8486	3.40357	9.87268e-14	1.17079e-10	1451	502093882	XP_004490083.1	808	1.1153e-100	PREDICTED: cyclic dof factor 3-like [Cicer arietinum]	357487078	XM_003613779.1	131	7.88596e-60	Medicago truncatula Dof zinc finger protein (MTR_5g041420) mRNA, complete cds	--	--	--	--	Q8W1E3	541	6.98394e-63	Cyclic dof factor 1 OS=Arabidopsis thaliana GN=CDF1 PE=1 SV=2	PF02701	Dof domain, zinc finger	GO:0006355	regulation of transcription, DNA-templated	GO:0003677	DNA binding	--	--	--	--
comp88600_c0	35.5117	2.99674	3.5644	1.04461e-13	1.2225e-10	2182	357441619	XP_003591087.1	978	0	BTB/POZ domain-containing protein [Medicago truncatula]>gi|355480135|gb|AES61338.1| phototropic-responsive NPH3 family protein [Medicago truncatula]	357441618	XM_003591039.1	672	0	Medicago truncatula BTB/POZ domain-containing protein (MTR_1g082690) mRNA, complete cds	--	--	--	--	Q9LFU0	439	7.60389e-69	Putative BTB/POZ domain-containing protein DOT3 OS=Arabidopsis thaliana GN=DOT3 PE=3 SV=1	PF00651//PF02609	BTB/POZ domain//Exonuclease VII small subunit	GO:0007165//GO:0009416//GO:0006308	signal transduction//response to light stimulus//DNA catabolic process	GO:0004871//GO:0005515//GO:0008855	signal transducer activity//protein binding//exodeoxyribonuclease VII activity	GO:0009318	exodeoxyribonuclease VII complex	--	--
comp29676_c0	3.73808	0	9.40369	1.42056e-13	1.64087e-10	1161	--	--	--	--	--	--	--	--	--	--	--	--	--	--	--	--	--	--	--	--	--	--	--	--	--	--	--	--
comp39739_c0	3.65312	0	9.37058	2.15063e-13	2.45232e-10	1818	--	--	--	--	--	--	--	--	--	--	--	--	--	--	--	--	--	--	--	--	--	--	--	--	--	--	--	--
comp228607_c0	3.61064	0	9.35373	2.65311e-13	2.987e-10	956	413918895	AFW58827.1	181	1.00759e-12	putative RING zinc finger domain superfamily protein [Zea mays]>gi|413918896|gb|AFW58828.1| putative RING zinc finger domain superfamily protein [Zea mays]	--	--	--	--	--	K16283	SDIR1	E3 ubiquitin-protein ligase SDIR1	http://www.genome.jp/dbget-bin/www_bget?ko:K16283	Q9Y6U7	163	2.69095e-11	RING finger protein 215 OS=Homo sapiens GN=RNF215 PE=2 SV=2	PF04423//PF00097//PF14634//PF12861//PF13639//PF12678	Rad50 zinc hook motif//Zinc finger, C3HC4 type (RING finger)//zinc-RING finger domain//Anaphase-promoting complex subunit 11 RING-H2 finger//Ring finger domain//RING-H2 zinc finger	GO:0006281//GO:0016567	DNA repair//protein ubiquitination	GO:0005515//GO:0004518//GO:0004842//GO:0046872//GO:0005524//GO:0008270	protein binding//nuclease activity//ubiquitin-protein transferase activity//metal ion binding//ATP binding//zinc ion binding	GO:0005680	anaphase-promoting complex	KOG0800	FOG: Predicted E3 ubiquitin ligase
comp96008_c0	11.8089	0.737658	3.99069	2.81e-13	3.12408e-10	318	--	--	--	--	--	--	--	--	--	--	--	--	--	--	--	--	--	--	--	--	--	--	--	--	--	--	--	--
comp85130_c0	1476.75	155.231	3.24989	3.78917e-13	4.1607e-10	2160	356511157	XP_003524296.1	2392	0	PREDICTED: beta-amylase 3, chloroplastic-like [Glycine max]	502152554	XM_004508923.1	971	0	PREDICTED: Cicer arietinum beta-amylase 3, chloroplastic-like (LOC101504547), mRNA	K01177	E3.2.1.2	beta-amylase	http://www.genome.jp/dbget-bin/www_bget?ko:K01177	O23553	2041	0	Beta-amylase 3, chloroplastic OS=Arabidopsis thaliana GN=BAM3 PE=1 SV=3	PF01373	Glycosyl hydrolase family 14	GO:0005985//GO:0000272//GO:0005982	sucrose metabolic process//polysaccharide catabolic process//starch metabolic process	GO:0016161	beta-amylase activity	--	--	--	--
comp150455_c0	3.52569	0	9.31943	4.05952e-13	4.35015e-10	494	115487356	NP_001066165.1	431	1.08893e-51	Os12g0150100 [Oryza sativa Japonica Group]>gi|582044907|pdb|3J61|Y Chain Y, Localization Of The Large Subunit Ribosomal Proteins Into A 5.5 A Cryo-em Map Of Triticum Aestivum Translating 80s Ribosome>gi|77553015|gb|ABA95811.1| 60S ribosomal protein L26-1, putative, expressed [Oryza sativa Japonica Group]>gi|113648672|dbj|BAF29184.1| Os12g0150100 [Oryza sativa Japonica Group]>gi|125535782|gb|EAY82…	--	--	--	--	--	K02898	RP-L26e, RPL26	large subunit ribosomal protein L26e	http://www.genome.jp/dbget-bin/www_bget?ko:K02898	Q9FJX2	402	3.67844e-48	60S ribosomal protein L26-2 OS=Arabidopsis thaliana GN=RPL26B PE=2 SV=1	--	--	GO:0006412//GO:0042254	translation//ribosome biogenesis	GO:0003735	structural constituent of ribosome	GO:0005840//GO:0015934//GO:0005739	ribosome//large ribosomal subunit//mitochondrion	KOG3401	60S ribosomal protein L26
comp156363_c0	3.52569	0	9.31943	4.05952e-13	4.35015e-10	645	--	--	--	--	--	--	--	--	--	--	--	--	--	--	--	--	--	--	--	--	--	--	--	--	--	--	--	--
comp71773_c0	3.44073	36.468	-3.40375	5.48213e-13	5.80467e-10	1091	502129973	XP_004500487.1	437	2.98911e-50	PREDICTED: protein EARLY FLOWERING 4-like [Cicer arietinum]	--	--	--	--	--	--	--	--	--	O04211	289	7.09948e-30	Protein EARLY FLOWERING 4 OS=Arabidopsis thaliana GN=ELF4 PE=1 SV=1	PF07851//PF04336	TMPIT-like protein//Protein of unknown function, DUF479	GO:0006633//GO:0015940	fatty acid biosynthetic process//pantothenate biosynthetic process	GO:0008770	[acyl-carrier-protein] phosphodiesterase activity	GO:0016021	integral component of membrane	--	--
comp87683_c0	12.6585	0.875969	3.84464	5.83226e-13	6.10274e-10	1181	388509526	AFK42829.1	1223	3.17007e-165	unknown [Lotus japonicus]	388509525	BT143035.1	252	3.48321e-127	Lotus japonicus clone JCVI-FLLj-1L1 unknown mRNA	K01365	CTSL	cathepsin L	http://www.genome.jp/dbget-bin/www_bget?ko:K01365	Q26636	947	4.51547e-124	Cathepsin L OS=Sarcophaga peregrina PE=1 SV=1	PF00112//PF03051	Papain family cysteine protease//Peptidase C1-like family	GO:0006508	proteolysis	GO:0008234//GO:0004197	cysteine-type peptidase activity//cysteine-type endopeptidase activity	--	--	KOG1543	Cysteine proteinase Cathepsin L
comp35040_c0	3.44073	0	9.2843	6.25755e-13	6.47162e-10	1212	--	--	--	--	--	--	--	--	--	--	--	--	--	--	--	--	--	--	--	--	--	--	--	--	--	--	--	--
comp85910_c0	25.7842	2.30518	3.48039	6.8812e-13	7.0348e-10	846	326488241	BAJ93789.1	653	2.34342e-82	predicted protein [Hordeum vulgare subsp. vulgare]	326488240	AK362585.1	740	0	Hordeum vulgare subsp. vulgare mRNA for predicted protein, complete cds, clone: NIASHv2008H07	--	--	--	--	--	--	--	--	PF04513	Baculovirus polyhedron envelope protein, PEP, C terminus	--	--	GO:0005198	structural molecule activity	GO:0019028//GO:0019031	viral capsid//viral envelope	--	--
comp45992_c0	3.35577	0	9.24828	9.71979e-13	9.71346e-10	775	673017858	XP_008862890.1	940	6.10562e-123	60S ribosomal protein [Aphanomyces invadans]>gi|574482093|gb|ETW09085.1| 60S ribosomal protein [Aphanomyces invadans]	119481240	XM_001260648.1	115	3.23679e-51	Neosartorya fischeri NRRL 181 60S ribosomal protein L3, partial mRNA	K02925	RP-L3e, RPL3	large subunit ribosomal protein L3e	http://www.genome.jp/dbget-bin/www_bget?ko:K02925	Q8NKF4	910	6.76985e-120	60S ribosomal protein L3 OS=Neosartorya fumigata (strain ATCC MYA-4609 / Af293 / CBS 101355 / FGSC A1100) GN=rpl3 PE=1 SV=2	PF00297	Ribosomal protein L3	GO:0006412//GO:0042254	translation//ribosome biogenesis	GO:0003735	structural constituent of ribosome	GO:0005840//GO:0005622	ribosome//intracellular	KOG0746	60S ribosomal protein L3 and related proteins
comp50950_c0	12.7434	0.922073	3.78073	9.65876e-13	9.71346e-10	1324	--	--	--	--	--	--	--	--	--	--	--	--	--	--	--	--	--	--	--	--	--	--	--	--	--	--	--	--
comp291729_c0	3.3133	0	9.22994	1.21497e-12	1.1875e-09	1263	--	--	--	--	--	--	--	--	--	--	--	--	--	--	--	--	--	--	PF01442//PF10729	Apolipoprotein A1/A4/E domain//Cell division activator CedA	GO:0042157//GO:0051301//GO:0006869	lipoprotein metabolic process//cell division//lipid transport	GO:0003677//GO:0008289	DNA binding//lipid binding	GO:0005576	extracellular region	KOG1836	Extracellular matrix glycoprotein Laminin subunits alpha and gamma
comp44243_c0	3.3133	0	9.22994	1.21497e-12	1.1875e-09	702	--	--	--	--	--	--	--	--	--	--	--	--	--	--	--	--	--	--	--	--	--	--	--	--	--	--	--	--
comp84181_c0	61.7207	6.40841	3.2666	1.35693e-12	1.31182e-09	1254	593800263	XP_007163169.1	423	3.54195e-47	hypothetical protein PHAVU_001G212300g [Phaseolus vulgaris]>gi|561036633|gb|ESW35163.1| hypothetical protein PHAVU_001G212300g [Phaseolus vulgaris]	--	--	--	--	--	--	--	--	--	--	--	--	--	--	--	--	--	--	--	--	--	--	--
comp116185_c0	3.27082	0	9.21135	1.52179e-12	1.42474e-09	239	--	--	--	--	--	--	--	--	--	--	--	--	--	--	--	--	--	--	--	--	--	--	--	--	--	--	--	--
comp202583_c0	3.27082	0	9.21135	1.52179e-12	1.42474e-09	981	--	--	--	--	--	--	--	--	--	--	--	--	--	--	--	--	--	--	--	--	--	--	--	--	--	--	--	--
comp63644_c0	3.27082	0	9.21135	1.52179e-12	1.42474e-09	716	--	--	--	--	--	--	--	--	--	--	--	--	--	--	--	--	--	--	--	--	--	--	--	--	--	--	--	--
comp90147_c0	3.82303	0.0461036	6.21243	1.5943e-12	1.47708e-09	1436	--	--	--	--	--	115450972	NM_001055622.1	34	6.51977e-06	Oryza sativa Japonica Group Os03g0168100 (Os03g0168100) mRNA, complete cds	--	--	--	--	--	--	--	--	PF02112	cAMP phosphodiesterases class-II	GO:0006198	cAMP catabolic process	GO:0004115	3',5'-cyclic-AMP phosphodiesterase activity	--	--	KOG4744	Uncharacterized conserved protein
comp88779_c0	35.9365	3.54998	3.33754	1.78162e-12	1.63361e-09	1646	657378532	KEH23261.1	1460	0	CBL-interacting kinase [Medicago truncatula]	502104457	XM_004492489.1	583	0	PREDICTED: Cicer arietinum CBL-interacting serine/threonine-protein kinase 14-like (LOC101493164), mRNA	--	--	--	--	O22932	1049	8.45556e-136	CBL-interacting serine/threonine-protein kinase 11 OS=Arabidopsis thaliana GN=CIPK11 PE=1 SV=1	PF00069//PF06293//PF03822//PF07714	Protein kinase domain//Lipopolysaccharide kinase (Kdo/WaaP) family//NAF domain//Protein tyrosine kinase	GO:0006468//GO:0009103//GO:0007165	protein phosphorylation//lipopolysaccharide biosynthetic process//signal transduction	GO:0004672//GO:0016773//GO:0005524	protein kinase activity//phosphotransferase activity, alcohol group as acceptor//ATP binding	GO:0016020	membrane	KOG0583	Serine/threonine protein kinase
comp168826_c0	3.22834	0	9.19252	1.91e-12	1.71595e-09	668	168037416	XP_001771200.1	587	9.71118e-74	predicted protein [Physcomitrella patens]>gi|162677580|gb|EDQ64049.1| predicted protein [Physcomitrella patens]	--	--	--	--	--	K02993	RP-S7e, RPS7	small subunit ribosomal protein S7e	http://www.genome.jp/dbget-bin/www_bget?ko:K02993	Q9XET4	548	1.04591e-68	40S ribosomal protein S7 OS=Secale cereale GN=RPS7 PE=2 SV=1	PF01251	Ribosomal protein S7e	GO:0042254//GO:0006412	ribosome biogenesis//translation	GO:0003735	structural constituent of ribosome	GO:0005840//GO:0005622	ribosome//intracellular	KOG3320	40S ribosomal protein S7
comp176897_c0	3.22834	0	9.19252	1.91e-12	1.71595e-09	834	567221540	XP_006414399.1	557	3.18388e-68	hypothetical protein EUTSA_v10026243mg [Eutrema salsugineum]>gi|557115569|gb|ESQ55852.1| hypothetical protein EUTSA_v10026243mg [Eutrema salsugineum]	--	--	--	--	--	K02885	RP-L19e, RPL19	large subunit ribosomal protein L19e	http://www.genome.jp/dbget-bin/www_bget?ko:K02885	Q9SRX2	549	1.17928e-67	60S ribosomal protein L19-1 OS=Arabidopsis thaliana GN=RPL19A PE=2 SV=1	PF01280	Ribosomal protein L19e	GO:0042254//GO:0006412	ribosome biogenesis//translation	GO:0003735	structural constituent of ribosome	GO:0005840//GO:0005622	ribosome//intracellular	KOG1696	60s ribosomal protein L19
comp175466_c0	3.18586	0	9.17345	2.40226e-12	2.05444e-09	611	116785567	ABK23775.1	599	4.63471e-76	unknown [Picea sitchensis]	530669523	HE580439.1	51	9.54512e-16	Sipunculus nudus mRNA for ribosomal protein l17 (rpl17 gene)	K02880	RP-L17e, RPL17	large subunit ribosomal protein L17e	http://www.genome.jp/dbget-bin/www_bget?ko:K02880	Q09JW2	584	1.89989e-74	60S ribosomal protein L17 OS=Argas monolakensis GN=RpL17 PE=2 SV=1	PF00237	Ribosomal protein L22p/L17e	GO:0006412//GO:0042254	translation//ribosome biogenesis	GO:0003735	structural constituent of ribosome	GO:0005840	ribosome	KOG3353	60S ribosomal protein L22
comp260499_c0	3.18586	0	9.17345	2.40226e-12	2.05444e-09	1512	--	--	--	--	--	--	--	--	--	--	--	--	--	--	--	--	--	--	--	--	--	--	--	--	--	--	--	--
comp45672_c0	3.18586	0	9.17345	2.40226e-12	2.05444e-09	760	326497323	BAK02246.1	554	7.18867e-68	predicted protein [Hordeum vulgare subsp. vulgare]	--	--	--	--	--	--	--	--	--	O60952	484	1.83237e-58	LIM domain-containing protein E OS=Dictyostelium discoideum GN=limE PE=1 SV=1	PF00412	LIM domain	--	--	GO:0008270	zinc ion binding	--	--	KOG1700	Regulatory protein MLP and related LIM proteins
comp46254_c0	3.18586	0	9.17345	2.40226e-12	2.05444e-09	689	--	--	--	--	--	--	--	--	--	--	--	--	--	--	--	--	--	--	--	--	--	--	--	--	--	--	--	--
comp80256_c0	89.6714	9.82007	3.19012	2.31942e-12	2.05444e-09	635	351726956	NP_001237144.1	330	1.54374e-36	uncharacterized protein LOC100305819 precursor [Glycine max]>gi|255626695|gb|ACU13692.1| unknown [Glycine max]	217075195	BT053298.1	152	7.09551e-72	Medicago truncatula clone MTYFP_FQ_FR_FS1G-B-22 unknown mRNA	--	--	--	--	Q93X17	262	2.5686e-27	Snakin-2 OS=Solanum tuberosum GN=SN2 PE=1 SV=1	--	--	--	--	--	--	--	--	--	--
comp86537_c0	5.81951	0.276622	4.36774	4.85345e-12	4.07241e-09	543	--	--	--	--	--	--	--	--	--	--	--	--	--	--	--	--	--	--	--	--	--	--	--	--	--	--	--	--
comp92886_c0	20.0922	172.382	-3.10055	4.84126e-12	4.07241e-09	696	--	--	--	--	--	--	--	--	--	--	--	--	--	--	--	--	--	--	--	--	--	--	--	--	--	--	--	--
comp88771_c1	46.556	5.0714	3.19711	5.3172e-12	4.41984e-09	1338	502170425	XP_004514828.1	910	5.09979e-115	PREDICTED: cyclic dof factor 3-like [Cicer arietinum]	388493057	BT134800.1	164	3.28567e-78	Medicago truncatula clone JCVI-FLMt-12H19 unknown mRNA	--	--	--	--	Q8LFV3	585	4.37517e-68	Cyclic dof factor 3 OS=Arabidopsis thaliana GN=CDF3 PE=1 SV=2	PF00628//PF08273//PF02701	PHD-finger//Zinc-binding domain of primase-helicase//Dof domain, zinc finger	GO:0006269//GO:0006355//GO:0006351	DNA replication, synthesis of RNA primer//regulation of transcription, DNA-templated//transcription, DNA-templated	GO:0003896//GO:0008270//GO:0004386//GO:0005515//GO:0003677	DNA primase activity//zinc ion binding//helicase activity//protein binding//DNA binding	GO:0005657//GO:0005730	replication fork//nucleolus	--	--
comp130031_c0	4.92746	0.184415	4.69883	5.57932e-12	4.59478e-09	462	--	--	--	--	--	--	--	--	--	--	--	--	--	--	--	--	--	--	--	--	--	--	--	--	--	--	--	--
comp292202_c0	3.01595	0	9.09452	6.14343e-12	5.01292e-09	1054	--	--	--	--	--	--	--	--	--	--	--	--	--	--	--	--	--	--	--	--	--	--	--	--	--	--	--	--
comp78697_c0	3.99295	0.0922073	5.35444	6.51983e-12	5.2717e-09	1193	--	--	--	--	--	--	--	--	--	--	--	--	--	--	--	--	--	--	--	--	--	--	--	--	--	--	--	--
comp79690_c2	11.8089	0.968176	3.60093	7.5787e-12	6.07266e-09	1034	388514439	AFK45281.1	373	3.76243e-39	unknown [Lotus japonicus]	388514438	BT145487.1	216	3.12396e-107	Lotus japonicus clone JCVI-FLLj-3C17 unknown mRNA	--	--	--	--	Q9SAH7	277	1.53125e-26	Probable WRKY transcription factor 40 OS=Arabidopsis thaliana GN=WRKY40 PE=1 SV=1	PF03106	WRKY DNA -binding domain	GO:0006355	regulation of transcription, DNA-templated	GO:0043565//GO:0003700	sequence-specific DNA binding//sequence-specific DNA binding transcription factor activity	GO:0005667	transcription factor complex	--	--
comp72762_c0	2.93099	0	9.05337	7.81283e-12	6.20437e-09	569	--	--	--	--	--	--	--	--	--	--	--	--	--	--	--	--	--	--	--	--	--	--	--	--	--	--	--	--
comp89477_c0	13.4656	1.19869	3.48369	9.62312e-12	7.57433e-09	1458	356571789	XP_003554055.1	757	1.20108e-91	PREDICTED: cyclic dof factor 3-like [Glycine max]	593702222	XM_007151459.1	144	4.70258e-67	Phaseolus vulgaris hypothetical protein (PHAVU_004G054000g) mRNA, complete cds	--	--	--	--	Q8LFV3	379	1.63729e-38	Cyclic dof factor 3 OS=Arabidopsis thaliana GN=CDF3 PE=1 SV=2	PF02701	Dof domain, zinc finger	GO:0006355	regulation of transcription, DNA-templated	GO:0003677	DNA binding	--	--	--	--
comp124251_c0	2.88851	0	9.03235	9.95922e-12	7.70255e-09	248	--	--	--	--	--	--	--	--	--	--	--	--	--	--	--	--	--	--	PF04758	Ribosomal protein S30	GO:0006412//GO:0042254	translation//ribosome biogenesis	GO:0003735	structural constituent of ribosome	GO:0005840//GO:0005622	ribosome//intracellular	KOG0009	Ubiquitin-like/40S ribosomal S30 protein fusion
comp213388_c0	2.88851	0	9.03235	9.95922e-12	7.70255e-09	777	--	--	--	--	--	--	--	--	--	--	--	--	--	--	--	--	--	--	PF05656//PF01384//PF04103//PF13903	Protein of unknown function (DUF805)//Phosphate transporter family//CD20-like family//PMP-22/EMP/MP20/Claudin tight junction	GO:0006817	phosphate ion transport	GO:0005315	inorganic phosphate transmembrane transporter activity	GO:0016020//GO:0016021	membrane//integral component of membrane	--	--
comp201836_c0	3.44073	0.0461036	6.06066	1.01587e-11	7.72255e-09	827	--	--	--	--	--	--	--	--	--	--	--	--	--	--	--	--	--	--	PF01442	Apolipoprotein A1/A4/E domain	GO:0006869//GO:0042157	lipid transport//lipoprotein metabolic process	GO:0008289	lipid binding	GO:0005576	extracellular region	--	--
comp89703_c0	3.44073	0.0461036	6.06066	1.01587e-11	7.72255e-09	1320	--	--	--	--	--	--	--	--	--	--	--	--	--	--	--	--	--	--	PF02443	Circovirus capsid protein	GO:0019069	viral capsid assembly	--	--	GO:0042025	host cell nucleus	--	--
comp67034_c0	10.4496	0.829865	3.64562	1.09716e-11	8.26977e-09	452	--	--	--	--	--	32972527	AK062509.1	371	0	Oryza sativa Japonica Group cDNA clone:001-104-B11, full insert sequence	--	--	--	--	--	--	--	--	--	--	--	--	--	--	--	--	--	--
comp62701_c0	24.2975	2.5357	3.25754	1.33206e-11	9.956e-09	797	--	--	--	--	--	--	--	--	--	--	--	--	--	--	--	--	--	--	--	--	--	--	--	--	--	--	--	--
comp91314_c0	44.3897	5.1175	3.11533	1.57327e-11	1.16608e-08	2163	502127351	XP_004499669.1	1865	0	PREDICTED: probable leucine-rich repeat receptor-like protein kinase At1g35710-like [Cicer arietinum]	502127350	XM_004499612.1	713	0	PREDICTED: Cicer arietinum probable leucine-rich repeat receptor-like protein kinase At1g35710-like (LOC101508558), mRNA	--	--	--	--	Q00874	422	4.24152e-44	DNA-damage-repair/toleration protein DRT100 OS=Arabidopsis thaliana GN=DRT100 PE=2 SV=2	PF00560//PF01557	Leucine Rich Repeat//Fumarylacetoacetate (FAA) hydrolase family	GO:0008152	metabolic process	GO:0003824//GO:0005515	catalytic activity//protein binding	--	--	--	--
comp70566_c0	2.80356	0	8.98936	1.63003e-11	1.19817e-08	495	--	--	--	--	--	628180924	XM_007708114.1	37	4.62437e-08	Bipolaris zeicola 26-R-13 hypothetical protein partial mRNA	--	--	--	--	--	--	--	--	--	--	--	--	--	--	--	--	--	--
comp90759_c2	25.2745	2.72011	3.21333	1.79695e-11	1.31004e-08	2664	85001723	ABC68415.1	999	3.038e-125	cytochrome P450 monooxygenase CYP707A16 [Glycine max]	502153873	XM_004509435.1	425	0	PREDICTED: Cicer arietinum abscisic acid 8'-hydroxylase 1-like (LOC101505927), mRNA	K09843	E1.14.13.93	(+)-abscisic acid 8'-hydroxylase	http://www.genome.jp/dbget-bin/www_bget?ko:K09843	Q949P1	884	5.45314e-107	Abscisic acid 8'-hydroxylase 1 OS=Arabidopsis thaliana GN=CYP707A1 PE=2 SV=1	PF00067	Cytochrome P450	GO:0055114	oxidation-reduction process	GO:0016705//GO:0005506//GO:0020037	oxidoreductase activity, acting on paired donors, with incorporation or reduction of molecular oxygen//iron ion binding//heme binding	--	--	--	--
comp168899_c0	2.76108	0	8.96738	2.09311e-11	1.50133e-08	701	552810196	XP_005843140.1	557	9.22651e-68	hypothetical protein CHLNCDRAFT_37575 [Chlorella variabilis]>gi|307102770|gb|EFN51038.1| hypothetical protein CHLNCDRAFT_37575 [Chlorella variabilis]	--	--	--	--	--	K02932	RP-L5e, RPL5	large subunit ribosomal protein L5e	http://www.genome.jp/dbget-bin/www_bget?ko:K02932	Q8L4L4	527	6.51917e-64	60S ribosomal protein L5-2 OS=Oryza sativa subsp. japonica GN=RPL5B PE=3 SV=1	PF00861//PF00625	Ribosomal L18p/L5e family//Guanylate kinase	GO:0042254//GO:0006412	ribosome biogenesis//translation	GO:0005515//GO:0003735	protein binding//structural constituent of ribosome	GO:0005840//GO:0005622	ribosome//intracellular	KOG0875	60S ribosomal protein L5
comp44105_c0	2.76108	0	8.96738	2.09311e-11	1.50133e-08	1573	--	--	--	--	--	--	--	--	--	--	--	--	--	--	--	--	--	--	--	--	--	--	--	--	--	--	--	--
comp80049_c0	0.127434	4.19543	-4.98164	2.33274e-11	1.65983e-08	1889	502159218	XP_004511432.1	612	7.21641e-66	PREDICTED: exportin-1-like [Cicer arietinum]	--	--	--	--	--	K14290	XPO1, CRM1	exportin-1	http://www.genome.jp/dbget-bin/www_bget?ko:K14290	P14068	341	7.64077e-32	Exportin-1 OS=Schizosaccharomyces pombe (strain 972 / ATCC 24843) GN=xpo1 PE=1 SV=3	--	--	--	--	--	--	--	--	KOG2020	Nuclear transport receptor CRM1/MSN5 (importin beta superfamily)
comp178012_c0	2.7186	0	8.94506	2.69457e-11	1.88709e-08	614	326524259	BAK00513.1	339	2.67001e-37	predicted protein [Hordeum vulgare subsp. vulgare]	--	--	--	--	--	K02896	RP-L24e, RPL24	large subunit ribosomal protein L24e	http://www.genome.jp/dbget-bin/www_bget?ko:K02896	Q92354	304	6.04268e-33	60S ribosomal protein L24-A OS=Schizosaccharomyces pombe (strain 972 / ATCC 24843) GN=rpl24a PE=3 SV=1	PF10152//PF01499	Predicted coiled-coil domain-containing protein (DUF2360)//Herpesvirus UL25 family	GO:0019072	viral genome packaging	--	--	GO:0071203//GO:0042025	WASH complex//host cell nucleus	KOG1722	60s ribosomal protein L24
comp231461_c0	2.7186	0	8.94506	2.69457e-11	1.88709e-08	1044	--	--	--	--	--	--	--	--	--	--	--	--	--	--	--	--	--	--	--	--	--	--	--	--	--	--	--	--
comp163973_c0	0.0424781	3.22725	-6.07344	3.02494e-11	2.10191e-08	818	--	--	--	--	--	--	--	--	--	--	--	--	--	--	--	--	--	--	--	--	--	--	--	--	--	--	--	--
comp77429_c0	1.61417	15.4447	-3.25383	4.55557e-11	3.14094e-08	1752	657396973	KEH36806.1	2209	0	glycoside hydrolase family 1 protein [Medicago truncatula]	502079028	XM_004486074.1	860	0	PREDICTED: Cicer arietinum beta-glucosidase 47-like (LOC101492242), mRNA	K05350	bglB	beta-glucosidase	http://www.genome.jp/dbget-bin/www_bget?ko:K05350	Q9SVS1	1652	0	Beta-glucosidase 47 OS=Arabidopsis thaliana GN=BGLU47 PE=3 SV=2	PF00232//PF00150	Glycosyl hydrolase family 1//Cellulase (glycosyl hydrolase family 5)	GO:0005975	carbohydrate metabolic process	GO:0004553	hydrolase activity, hydrolyzing O-glycosyl compounds	--	--	--	--
comp81338_c0	21.409	2.39739	3.15573	4.67226e-11	3.19662e-08	482	--	--	--	--	--	301170726	FP700158.3	53	5.732e-17	Medicago truncatula chromosome 5 clone mth2-77e10, COMPLETE SEQUENCE	--	--	--	--	--	--	--	--	--	--	--	--	--	--	--	--	--	--
comp62522_c0	14.9523	1.52142	3.29218	5.50029e-11	3.7344e-08	867	694419792	XP_009337833.1	551	4.53098e-67	PREDICTED: protein LURP-one-related 8-like [Pyrus x bretschneideri]	189163258	AP010492.1	35	1.07819e-06	Lotus japonicus genomic DNA, chromosome 3, clone: LjT06E12, TM0704, complete sequence	--	--	--	--	Q9ZVI6	405	2.6573e-46	Protein LURP-one-related 8 OS=Arabidopsis thaliana GN=At2g38640 PE=2 SV=1	--	--	--	--	--	--	--	--	--	--
comp219432_c0	2.59117	0	8.87594	5.8403e-11	3.87931e-08	636	--	--	--	--	--	--	--	--	--	--	--	--	--	--	--	--	--	--	PF12131	Protein of unknown function (DUF3586)	GO:0006508	proteolysis	GO:0004197	cysteine-type endopeptidase activity	--	--	--	--
comp40739_c0	2.59117	0	8.87594	5.8403e-11	3.87931e-08	786	--	--	--	--	--	--	--	--	--	--	--	--	--	--	--	--	--	--	--	--	--	--	--	--	--	--	--	--
comp88323_c0	30.6692	3.64219	3.07199	5.84457e-11	3.87931e-08	1220	502141581	XP_004504552.1	258	6.64611e-25	PREDICTED: uncharacterized protein LOC101503541 [Cicer arietinum]	502141580	XM_004504495.1	111	8.66899e-49	PREDICTED: Cicer arietinum uncharacterized LOC101503541 (LOC101503541), mRNA	--	--	--	--	--	--	--	--	--	--	--	--	--	--	--	--	--	--
comp87491_c0	42.3507	5.25581	3.00907	6.07061e-11	3.9995e-08	1592	593693902	XP_007147472.1	1468	0	hypothetical protein PHAVU_006G127400g [Phaseolus vulgaris]>gi|561020695|gb|ESW19466.1| hypothetical protein PHAVU_006G127400g [Phaseolus vulgaris]	357448546	XM_003594501.1	554	0	Medicago truncatula MtN19 protein (MTR_2g030470) mRNA, complete cds	--	--	--	--	--	--	--	--	--	--	--	--	--	--	--	--	--	--
comp69006_c0	63.5898	8.16034	2.96124	6.56739e-11	4.29498e-08	1101	593686838	XP_007144090.1	615	1.30654e-75	hypothetical protein PHAVU_007G127800g [Phaseolus vulgaris]>gi|561017280|gb|ESW16084.1| hypothetical protein PHAVU_007G127800g [Phaseolus vulgaris]	388506275	BT141410.1	226	9.20239e-113	Medicago truncatula clone JCVI-FLMt-9L1 unknown mRNA	K14516	ERF1	ethylene-responsive transcription factor 1	http://www.genome.jp/dbget-bin/www_bget?ko:K14516	Q8LDC8	470	8.46955e-55	Ethylene-responsive transcription factor 1B OS=Arabidopsis thaliana GN=ERF1B PE=1 SV=2	PF00847	AP2 domain	GO:0006355	regulation of transcription, DNA-templated	GO:0003700	sequence-specific DNA binding transcription factor activity	GO:0005667	transcription factor complex	--	--
comp78513_c0	10.8319	1.01428	3.40966	6.68582e-11	4.34051e-08	881	657378897	AES80613.2	402	5.35324e-46	hypothetical protein MTR_7g082730 [Medicago truncatula]	357508212	XM_003624347.1	140	4.6855e-65	Medicago truncatula hypothetical protein (MTR_7g082730) mRNA, complete cds	--	--	--	--	--	--	--	--	PF07932	D-aminopeptidase, domain C	--	--	GO:0004177	aminopeptidase activity	--	--	--	--
comp85605_c0	2.20886	19.6863	-3.15261	7.08617e-11	4.56708e-08	3252	657390488	KEH32009.1	4107	0	ATP-dependent chaperone ClpB [Medicago truncatula]	502151933	XM_004508627.1	1648	0	PREDICTED: Cicer arietinum chaperone protein ClpB1-like (LOC101489671), mRNA	K03695	clpB	ATP-dependent Clp protease ATP-binding subunit ClpB	http://www.genome.jp/dbget-bin/www_bget?ko:K03695	P42730	3844	0	Chaperone protein ClpB1 OS=Arabidopsis thaliana GN=CLPB1 PE=1 SV=2	PF00004//PF00437//PF02367//PF07728//PF01695//PF05496//PF00910//PF00158//PF06414//PF07724//PF07726//PF01544//PF06309//PF01637//PF01926//PF01078//PF02861//PF10662//PF04851//PF03193//PF00005	ATPase family associated with various cellular activities (AAA)//Type II/IV secretion system protein//Uncharacterised P-loop hydrolase UPF0079//AAA domain (dynein-related subfamily)//IstB-like ATP binding protein//Holliday junction DNA helicase ruvB N-terminus//RNA helicase//Sigma-54 interaction domain//Zeta toxin//AAA domain (Cdc48 subfamily)//ATPase family associated with various cellular activ…	GO:0006576//GO:0006281//GO:0006355//GO:0015979//GO:0006810//GO:0055085//GO:0070526//GO:0019538//GO:0015995//GO:0015994//GO:0030001//GO:0006310//GO:0051085	cellular biogenic amine metabolic process//DNA repair//regulation of transcription, DNA-templated//photosynthesis//transport//transmembrane transport//threonylcarbamoyladenosine biosynthetic process//protein metabolic process//chlorophyll biosynthetic process//chlorophyll metabolic process//metal ion transport//DNA recombination//chaperone mediated protein folding requiring cofactor	GO:0046873//GO:0005525//GO:0003924//GO:0008134//GO:0003677//GO:0003723//GO:0005524//GO:0009378//GO:0003724//GO:0016787//GO:0016301//GO:0016851//GO:0016887	metal ion transmembrane transporter activity//GTP binding//GTPase activity//transcription factor binding//DNA binding//RNA binding//ATP binding//four-way junction helicase activity//RNA helicase activity//hydrolase activity//kinase activity//magnesium chelatase activity//ATPase activity	GO:0010007//GO:0016020//GO:0005657//GO:0005667//GO:0009379	magnesium chelatase complex//membrane//replication fork//transcription factor complex//Holliday junction helicase complex	KOG1051	Chaperone HSP104 and related ATP-dependent Clp proteases
comp66346_c0	3.05843	0.0461036	5.89102	7.50284e-11	4.76893e-08	658	--	--	--	--	--	--	--	--	--	--	--	--	--	--	--	--	--	--	PF04888//PF02865	Secretion system effector C (SseC) like family//STAT protein, protein interaction domain	GO:0006355//GO:0009405//GO:0007165	regulation of transcription, DNA-templated//pathogenesis//signal transduction	GO:0003700//GO:0004871	sequence-specific DNA binding transcription factor activity//signal transducer activity	GO:0005667	transcription factor complex	--	--
comp76324_c0	0.424781	6.08568	-3.82328	7.50658e-11	4.76893e-08	1043	571511573	XP_006596439.1	647	4.17966e-80	PREDICTED: protein CHLOROPLAST IMPORT APPARATUS 2-like isoform X2 [Glycine max]	502096180	XM_004490595.1	256	1.83113e-129	PREDICTED: Cicer arietinum protein CHLOROPLAST IMPORT APPARATUS 2-like (LOC101495184), transcript variant X1, mRNA	--	--	--	--	Q9LU68	217	4.55187e-18	Protein CHLOROPLAST IMPORT APPARATUS 2 OS=Arabidopsis thaliana GN=CIA2 PE=2 SV=1	PF06203	CCT motif	--	--	GO:0005515	protein binding	--	--	--	--
comp323416_c0	0	2.5818	-8.87073	7.59943e-11	4.79368e-08	1155	--	--	--	--	--	--	--	--	--	--	--	--	--	--	--	--	--	--	PF03547//PF00642	Membrane transport protein//Zinc finger C-x8-C-x5-C-x3-H type (and similar)	GO:0055085	transmembrane transport	GO:0046872	metal ion binding	GO:0016021	integral component of membrane	--	--
comp89842_c0	12.0213	1.19869	3.32008	8.14757e-11	5.10325e-08	2803	567920742	XP_006452377.1	2428	0	hypothetical protein CICLE_v10007338mg [Citrus clementina]>gi|568842252|ref|XP_006475065.1| PREDICTED: aconitate hydratase 2, mitochondrial-like [Citrus sinensis]>gi|557555603|gb|ESR65617.1| hypothetical protein CICLE_v10007338mg [Citrus clementina]>gi|641843833|gb|KDO62731.1| hypothetical protein CISIN_1g001863mg [Citrus sinensis]	357441072	XM_003590766.1	609	0	Medicago truncatula Aconitate hydratase (MTR_1g075520) mRNA, complete cds	K01681	ACO, acnA	aconitate hydratase	http://www.genome.jp/dbget-bin/www_bget?ko:K01681	P49608	2381	0	Aconitate hydratase, cytoplasmic OS=Cucurbita maxima PE=2 SV=1	PF00330//PF00694	Aconitase family (aconitate hydratase)//Aconitase C-terminal domain	GO:0008152	metabolic process	--	--	--	--	KOG0452	RNA-binding translational regulator IRP (aconitase superfamily)
comp179496_c0	2.50621	0	8.82795	9.91633e-11	5.91932e-08	492	--	--	--	--	--	--	--	--	--	--	--	--	--	--	--	--	--	--	--	--	--	--	--	--	--	--	--	--
comp246424_c0	2.50621	0	8.82795	9.91633e-11	5.91932e-08	717	--	--	--	--	--	--	--	--	--	--	--	--	--	--	--	--	--	--	PF00734//PF09478	Fungal cellulose binding domain//Carbohydrate binding domain CBM49	GO:0005975	carbohydrate metabolic process	GO:0030246//GO:0030248//GO:0004553	carbohydrate binding//cellulose binding//hydrolase activity, hydrolyzing O-glycosyl compounds	GO:0005576	extracellular region	--	--
comp272668_c0	2.50621	0	8.82795	9.91633e-11	5.91932e-08	1289	--	--	--	--	--	--	--	--	--	--	--	--	--	--	--	--	--	--	PF08157	NUC129 domain	--	--	--	--	GO:0005634	nucleus	--	--
comp290124_c0	2.50621	0	8.82795	9.91633e-11	5.91932e-08	1046	--	--	--	--	--	--	--	--	--	--	--	--	--	--	--	--	--	--	--	--	--	--	--	--	--	--	--	--
comp302646_c0	2.50621	0	8.82795	9.91633e-11	5.91932e-08	1253	--	--	--	--	--	--	--	--	--	--	--	--	--	--	--	--	--	--	PF00515	Tetratricopeptide repeat	--	--	GO:0005515	protein binding	--	--	--	--
comp43290_c0	2.50621	0	8.82795	9.91633e-11	5.91932e-08	466	115483480	NP_001065410.1	428	1.30294e-51	Os10g0564300 [Oryza sativa Japonica Group]>gi|582044893|pdb|3J61|Z Chain Z, Localization Of The Large Subunit Ribosomal Proteins Into A 5.5 A Cryo-em Map Of Triticum Aestivum Translating 80s Ribosome>gi|12597895|gb|AAG60203.1|AC084763_23 putative ribosomal protein L27 [Oryza sativa Japonica Group]>gi|31433546|gb|AAP55044.1| 60S ribosomal protein L27, putative, expressed [Oryza sativa Japonica Gro…	685264314	XM_009110833.1	35	5.60651e-07	PREDICTED: Brassica rapa 60S ribosomal protein L27-3 (LOC103834749), mRNA	K02901	RP-L27e, RPL27	large subunit ribosomal protein L27e	http://www.genome.jp/dbget-bin/www_bget?ko:K02901	Q7ZV82	413	3.13034e-50	60S ribosomal protein L27 OS=Danio rerio GN=rpl27 PE=2 SV=3	PF01777	Ribosomal L27e protein family	GO:0042254//GO:0006412	ribosome biogenesis//translation	GO:0003735	structural constituent of ribosome	GO:0022626//GO:0005739//GO:0005840//GO:0005622	cytosolic ribosome//mitochondrion//ribosome//intracellular	KOG3418	60S ribosomal protein L27
comp89640_c0	7.64607	0.599347	3.66105	9.86611e-11	5.91932e-08	1775	326503870	BAK02721.1	136	2.10787e-06	predicted protein [Hordeum vulgare subsp. vulgare]	--	--	--	--	--	--	--	--	--	--	--	--	--	PF10591//PF13202//PF13405//PF00036//PF13499	Secreted protein acidic and rich in cysteine Ca binding region//EF hand//EF-hand domain//EF hand//EF-hand domain pair	GO:0007165	signal transduction	GO:0005509	calcium ion binding	GO:0005578	proteinaceous extracellular matrix	--	--
comp77804_c0	4.88499	0.276622	4.11546	1.02136e-10	6.05611e-08	866	326526817	BAK00797.1	1385	0	predicted protein [Hordeum vulgare subsp. vulgare]	326526816	AK369596.1	768	0	Hordeum vulgare subsp. vulgare mRNA for predicted protein, complete cds, clone: NIASHv2094C23	K09637	TMPRSS6	transmembrane protease, serine 6	http://www.genome.jp/dbget-bin/www_bget?ko:K09637	Q9JIQ8	446	1.77444e-49	Transmembrane protease serine 2 OS=Mus musculus GN=Tmprss2 PE=2 SV=3	PF00089	Trypsin	GO:0006508	proteolysis	GO:0004252	serine-type endopeptidase activity	--	--	KOG3627	Trypsin
comp85064_c0	1.52921	14.1538	-3.20569	1.05947e-10	6.24047e-08	1563	--	--	--	--	--	--	--	--	--	--	--	--	--	--	--	--	--	--	--	--	--	--	--	--	--	--	--	--
comp69413_c0	0.127434	3.7805	-4.8316	1.25818e-10	7.36095e-08	845	--	--	--	--	--	--	--	--	--	--	--	--	--	--	--	--	--	--	--	--	--	--	--	--	--	--	--	--
comp87215_c0	417.135	58.5977	2.83148	1.26625e-10	7.36095e-08	2834	502124983	XP_004498750.1	2560	0	PREDICTED: myosin-11-like [Cicer arietinum]	502124982	XM_004498693.1	1270	0	PREDICTED: Cicer arietinum myosin-11-like (LOC101489838), mRNA	--	--	--	--	--	--	--	--	--	--	--	--	--	--	--	--	--	--
comp142627_c0	2.46373	0	8.80334	1.29769e-10	7.39868e-08	388	224009634	XP_002293775.1	379	2.05672e-45	RS27, ribosomal protein 27 40S small ribosomal subunit [Thalassiosira pseudonana CCMP1335]>gi|220970447|gb|EED88784.1| RS27, ribosomal protein 27 40S small ribosomal subunit [Thalassiosira pseudonana CCMP1335]	--	--	--	--	--	K02978	RP-S27e, RPS27	small subunit ribosomal protein S27e	http://www.genome.jp/dbget-bin/www_bget?ko:K02978	Q9M2F1	352	5.94627e-42	40S ribosomal protein S27-2 OS=Arabidopsis thaliana GN=RPS27B PE=2 SV=2	PF01667//PF01485	Ribosomal protein S27//IBR domain	GO:0042254//GO:0006412	ribosome biogenesis//translation	GO:0003735//GO:0008270	structural constituent of ribosome//zinc ion binding	GO:0005840//GO:0005622	ribosome//intracellular	KOG1779	40s ribosomal protein S27
comp1611_c0	2.46373	0	8.80334	1.29769e-10	7.39868e-08	756	--	--	--	--	--	--	--	--	--	--	--	--	--	--	--	--	--	--	--	--	--	--	--	--	--	--	--	--
comp179991_c0	2.46373	0	8.80334	1.29769e-10	7.39868e-08	491	299470330	CBN78380.1	213	9.94157e-19	conserved unknown protein [Ectocarpus siliculosus]	--	--	--	--	--	--	--	--	--	--	--	--	--	--	--	--	--	--	--	--	--	--	--
comp46171_c0	4.41773	0.230518	4.22797	1.65287e-10	9.36364e-08	770	--	--	--	--	--	--	--	--	--	--	--	--	--	--	--	--	--	--	--	--	--	--	--	--	--	--	--	--
comp40951_c0	2.42125	0	8.77831	1.70322e-10	9.52754e-08	568	--	--	--	--	--	--	--	--	--	--	--	--	--	--	--	--	--	--	--	--	--	--	--	--	--	--	--	--
comp72667_c0	2.42125	0	8.77831	1.70322e-10	9.52754e-08	592	--	--	--	--	--	--	--	--	--	--	--	--	--	--	--	--	--	--	--	--	--	--	--	--	--	--	--	--
comp81920_c0	211.796	30.244	2.80773	2.14222e-10	1.19083e-07	1343	356549986	XP_003543371.1	395	3.21339e-42	PREDICTED: uncharacterized protein LOC100801024 [Glycine max]	--	--	--	--	--	--	--	--	--	Q9C9F4	129	1.10338e-06	Putative zinc finger protein At1g68190 OS=Arabidopsis thaliana GN=At1g68190 PE=2 SV=1	PF04147//PF00643//PF03896//PF02724//PF06213//PF04546	Nop14-like family//B-box zinc finger//Translocon-associated protein (TRAP), alpha subunit//CDC45-like protein//Cobalamin biosynthesis protein CobT//Sigma-70, non-essential region	GO:0009236//GO:0006352//GO:0006355//GO:0006270	cobalamin biosynthetic process//DNA-templated transcription, initiation//regulation of transcription, DNA-templated//DNA replication initiation	GO:0003677//GO:0003700//GO:0016987//GO:0008270	DNA binding//sequence-specific DNA binding transcription factor activity//sigma factor activity//zinc ion binding	GO:0005667//GO:0032040//GO:0005622//GO:0005783	transcription factor complex//small-subunit processome//intracellular//endoplasmic reticulum	--	--
comp173386_c0	2.37878	0	8.75283	2.24222e-10	1.23178e-07	382	--	--	--	--	--	--	--	--	--	--	--	--	--	--	--	--	--	--	--	--	--	--	--	--	--	--	--	--
comp71093_c0	1405.6	204.331	2.78217	2.24358e-10	1.23178e-07	1747	61611678	AAX47172.1	1068	7.90666e-138	CONSTANS-LIKE a [Pisum sativum]	351726326	NM_001248914.1	350	0	Glycine max zinc finger protein CONSTANS-LIKE 2 (COL2c), mRNA >gnl|BL_ORD_ID|6891018 Glycine max zinc finger protein CONSTANS-LIKE 2 (COL2c) mRNA, complete cds	--	--	--	--	Q96502	633	1.03818e-74	Zinc finger protein CONSTANS-LIKE 2 OS=Arabidopsis thaliana GN=COL2 PE=1 SV=1	PF00643//PF06203	B-box zinc finger//CCT motif	--	--	GO:0008270//GO:0005515	zinc ion binding//protein binding	GO:0005622	intracellular	--	--
comp21494_c0	264.724	1796.52	-2.76262	2.87328e-10	1.55869e-07	1086	593698316	XP_007149631.1	1317	0	hypothetical protein PHAVU_005G085800g [Phaseolus vulgaris]>gi|561022895|gb|ESW21625.1| hypothetical protein PHAVU_005G085800g [Phaseolus vulgaris]	357452426	XM_003596442.1	555	0	Medicago truncatula Chlorophyll a/b-binding protein (MTR_2g081090) mRNA, complete cds	K08914	LHCB3	light-harvesting complex II chlorophyll a/b binding protein 3	http://www.genome.jp/dbget-bin/www_bget?ko:K08914	P27489	1256	1.66717e-172	Chlorophyll a-b binding protein 13, chloroplastic OS=Solanum lycopersicum GN=CAB13 PE=1 SV=1	PF02706	Chain length determinant protein	GO:0009103	lipopolysaccharide biosynthetic process	--	--	GO:0016020	membrane	--	--
comp85590_c0	75.3137	10.6038	2.82768	2.87406e-10	1.55869e-07	2282	502145157	XP_004505905.1	2412	0	PREDICTED: uncharacterized protein LOC101512865 [Cicer arietinum]	357454066	XM_003597266.1	56	6.16119e-18	Medicago truncatula Exocyst complex component (MTR_2g096230) mRNA, complete cds	K07195	EXOC7, EXO70	exocyst complex component 7	http://www.genome.jp/dbget-bin/www_bget?ko:K07195	Q9LZD3	651	8.50666e-73	Exocyst complex component EXO70A1 OS=Arabidopsis thaliana GN=EXO70A1 PE=1 SV=1	PF03081	Exo70 exocyst complex subunit	GO:0006887	exocytosis	--	--	GO:0000145	exocyst	KOG2344	Exocyst component protein and related proteins
comp32897_c0	2.3363	0	8.7269	2.96087e-10	1.58642e-07	876	--	--	--	--	--	--	--	--	--	--	--	--	--	--	--	--	--	--	--	--	--	--	--	--	--	--	--	--
comp48937_c0	2.3363	0	8.7269	2.96087e-10	1.58642e-07	242	--	--	--	--	--	--	--	--	--	--	--	--	--	--	--	--	--	--	--	--	--	--	--	--	--	--	--	--
comp68356_c0	2.76108	0.0461036	5.74374	3.12669e-10	1.66524e-07	839	--	--	--	--	--	--	--	--	--	--	--	--	--	--	--	--	--	--	--	--	--	--	--	--	--	--	--	--
comp71722_c0	1.3593	12.0792	-3.14639	3.16931e-10	1.67789e-07	1135	388502670	AFK39401.1	466	2.33678e-54	unknown [Lotus japonicus]	388502669	BT139606.1	183	7.60487e-89	Lotus japonicus clone JCVI-FLLj-8I14 unknown mRNA	--	--	--	--	--	--	--	--	PF00684	DnaJ central domain	--	--	GO:0051082//GO:0031072	unfolded protein binding//heat shock protein binding	--	--	--	--
comp60707_c0	189.155	27.7544	2.76854	3.58406e-10	1.88623e-07	2133	502143656	XP_004505416.1	1193	4.75634e-154	PREDICTED: cyclic dof factor 2-like [Cicer arietinum]	502143655	XM_004505359.1	246	1.37863e-123	PREDICTED: Cicer arietinum cyclic dof factor 2-like (LOC101511051), mRNA	--	--	--	--	Q8LFV3	437	1.59356e-45	Cyclic dof factor 3 OS=Arabidopsis thaliana GN=CDF3 PE=1 SV=2	PF02701	Dof domain, zinc finger	GO:0006355	regulation of transcription, DNA-templated	GO:0003677	DNA binding	--	--	--	--
comp202190_c0	2.29382	0	8.70049	3.9222e-10	2.02819e-07	541	514802082	XP_004975938.1	374	3.96674e-42	PREDICTED: 60S ribosomal protein L6-3-like [Setaria italica]	--	--	--	--	--	K02934	RP-L6e, RPL6	large subunit ribosomal protein L6e	http://www.genome.jp/dbget-bin/www_bget?ko:K02934	P34091	320	8.0257e-35	60S ribosomal protein L6 OS=Mesembryanthemum crystallinum GN=RPL6 PE=2 SV=1	PF01159	Ribosomal protein L6e	GO:0006412//GO:0042254	translation//ribosome biogenesis	GO:0003735	structural constituent of ribosome	GO:0005840//GO:0005622	ribosome//intracellular	KOG1694	60s ribosomal protein L6
comp269751_c0	2.29382	0	8.70049	3.9222e-10	2.02819e-07	769	697118588	XP_009613226.1	814	8.31378e-107	PREDICTED: 40S ribosomal protein S3-3-like [Nicotiana tomentosiformis]	189308067	EU677715.1	125	8.86368e-57	Caenorhabditis brenneri ribosomal protein S3 (rps-3) mRNA, partial cds	K02985	RP-S3e, RPS3	small subunit ribosomal protein S3e	http://www.genome.jp/dbget-bin/www_bget?ko:K02985	P47835	795	1.07814e-104	40S ribosomal protein S3-B OS=Xenopus laevis GN=rps3-b PE=2 SV=1	PF00189//PF07650	Ribosomal protein S3, C-terminal domain//KH domain	GO:0006412//GO:0042254	translation//ribosome biogenesis	GO:0003723//GO:0003735	RNA binding//structural constituent of ribosome	GO:0005840	ribosome	KOG3181	40S ribosomal protein S3
comp65891_c1	2.29382	0	8.70049	3.9222e-10	2.02819e-07	474	551642136	XP_005823866.1	246	5.25606e-23	large subunit ribosomal protein L4e, cytoplasmic [Guillardia theta CCMP2712]>gi|428167935|gb|EKX36886.1| large subunit ribosomal protein L4e, cytoplasmic [Guillardia theta CCMP2712]	--	--	--	--	--	K02930	RP-L4e, RPL4	large subunit ribosomal protein L4e	http://www.genome.jp/dbget-bin/www_bget?ko:K02930	Q54Z69	222	1.77788e-20	60S ribosomal protein L4 OS=Dictyostelium discoideum GN=rpl4 PE=1 SV=1	PF11593	Mediator complex subunit 3 fungal	GO:0006357	regulation of transcription from RNA polymerase II promoter	GO:0001104	RNA polymerase II transcription cofactor activity	GO:0016592	mediator complex	KOG1475	Ribosomal protein RPL1/RPL2/RL4L4
comp47879_c1	2.7186	0.0461036	5.72142	3.99855e-10	2.05572e-07	356	545368863	XP_005649206.1	193	2.1807e-17	ribosomal protein 60S [Coccomyxa subellipsoidea C-169]>gi|384251184|gb|EIE24662.1| ribosomal protein 60S [Coccomyxa subellipsoidea C-169]	--	--	--	--	--	K02942	RP-LP1, RPLP1	large subunit ribosomal protein LP1	http://www.genome.jp/dbget-bin/www_bget?ko:K02942	P29763	178	4.90677e-16	60S acidic ribosomal protein P1 OS=Chlamydomonas reinhardtii PE=1 SV=1	PF00428	60s Acidic ribosomal protein	GO:0042254//GO:0006414	ribosome biogenesis//translational elongation	GO:0003735	structural constituent of ribosome	GO:0005840//GO:0005622	ribosome//intracellular	KOG1762	60s acidic ribosomal protein P1
comp87576_c0	12.4461	1.38311	3.16459	4.27108e-10	2.18321e-07	811	--	--	--	--	--	--	--	--	--	--	--	--	--	--	--	--	--	--	--	--	--	--	--	--	--	--	--	--
comp83116_c0	0.339825	4.84088	-3.81078	4.51453e-10	2.29371e-07	1185	357468211	XP_003604390.1	589	3.78758e-71	26.5 kDa heat shock protein [Medicago truncatula]>gi|355505445|gb|AES86587.1| hsp20/alpha crystallin family protein [Medicago truncatula]	357468210	XM_003604342.1	248	5.84896e-125	Medicago truncatula 26.5 kDa heat shock protein (MTR_4g010320) mRNA, complete cds	K13993	HSP20	HSP20 family protein	http://www.genome.jp/dbget-bin/www_bget?ko:K13993	Q9SSQ8	447	7.87869e-51	26.5 kDa heat shock protein, mitochondrial OS=Arabidopsis thaliana GN=HSP26.5 PE=2 SV=1	--	--	GO:0006950	response to stress	--	--	--	--	--	--
comp90562_c1	37.5932	251.818	-2.74366	4.53883e-10	2.29371e-07	1405	657387931	AES88539.2	1251	1.2366e-168	xyloglucan endotransglucosylase/hydrolase family protein [Medicago truncatula]	593195187	XM_007132262.1	488	0	Phaseolus vulgaris hypothetical protein (PHAVU_011G085200g) mRNA, complete cds	K08235	E2.4.1.207	xyloglucan:xyloglucosyl transferase	http://www.genome.jp/dbget-bin/www_bget?ko:K08235	Q9SJL9	1046	1.40574e-138	Probable xyloglucan endotransglucosylase/hydrolase protein 32 OS=Arabidopsis thaliana GN=XTH32 PE=2 SV=1	PF00722//PF06955//PF02419//PF02629	Glycosyl hydrolases family 16//Xyloglucan endo-transglycosylase (XET) C-terminus//PsbL protein//CoA binding domain	GO:0015979//GO:0006073//GO:0005975	photosynthesis//cellular glucan metabolic process//carbohydrate metabolic process	GO:0016762//GO:0048037//GO:0004553	xyloglucan:xyloglucosyl transferase activity//cofactor binding//hydrolase activity, hydrolyzing O-glycosyl compounds	GO:0009539//GO:0005618//GO:0016020//GO:0048046//GO:0009523	photosystem II reaction center//cell wall//membrane//apoplast//photosystem II	--	--
comp79732_c0	3.1009	0.0922073	4.99025	4.85068e-10	2.43745e-07	1324	147859212	CAN81839.1	539	1.0588e-57	hypothetical protein VITISV_033739 [Vitis vinifera]	--	--	--	--	--	--	--	--	--	P10978	309	1.40858e-28	Retrovirus-related Pol polyprotein from transposon TNT 1-94 OS=Nicotiana tabacum PE=2 SV=1	--	--	--	--	--	--	--	--	--	--
comp90692_c0	39.2498	5.48633	2.83752	5.11614e-10	2.5564e-07	1918	124360022	ABN08038.1	260	5.2726e-45	RNA-directed DNA polymerase (Reverse transcriptase) [Medicago truncatula]	--	--	--	--	--	--	--	--	--	P93295	149	7.81534e-12	Uncharacterized mitochondrial protein AtMg00310 OS=Arabidopsis thaliana GN=AtMg00310 PE=4 SV=1	--	--	--	--	--	--	--	--	--	--
comp60109_c0	2.25134	0	8.67359	5.21239e-10	2.58995e-07	411	--	--	--	--	--	--	--	--	--	--	--	--	--	--	--	--	--	--	PF00003	7 transmembrane sweet-taste receptor of 3 GCPR	GO:0007186	G-protein coupled receptor signaling pathway	GO:0004930	G-protein coupled receptor activity	GO:0016021	integral component of membrane	--	--
comp87406_c0	258.097	39.2342	2.71756	6.39654e-10	3.16067e-07	1093	657305032	AID51445.1	1906	0	phenylalanine ammonia-lyase 2 [Astragalus membranaceus]	657305031	KF355967.1	913	0	Astragalus membranaceus phenylalanine ammonia-lyase 2 mRNA, complete cds	K10775	E4.3.1.24	phenylalanine ammonia-lyase	http://www.genome.jp/dbget-bin/www_bget?ko:K10775	P27991	1864	0	Phenylalanine ammonia-lyase 1 OS=Glycine max GN=PAL1 PE=3 SV=1	PF00221	Aromatic amino acid lyase	GO:0009058	biosynthetic process	GO:0016841	ammonia-lyase activity	--	--	KOG0222	Phenylalanine and histidine ammonia-lyase
comp82899_c0	28.2904	3.87271	2.86713	6.7644e-10	3.32398e-07	1166	657384800	KEH27866.1	1091	7.01478e-142	ninja-family protein AFP1 [Medicago truncatula]	502094377	XM_004490147.1	377	0	PREDICTED: Cicer arietinum ninja-family protein AFP1-like (LOC101490870), mRNA	--	--	--	--	Q9LQ98	519	4.162e-60	Ninja-family protein AFP1 OS=Arabidopsis thaliana GN=AFP1 PE=1 SV=1	--	--	--	--	--	--	--	--	--	--
comp129033_c0	2.20886	0	8.64617	6.94986e-10	3.37778e-07	492	--	--	--	--	--	--	--	--	--	--	--	--	--	--	--	--	--	--	--	--	--	--	--	--	--	--	--	--
comp365352_c0	2.20886	0	8.64617	6.94986e-10	3.37778e-07	1521	--	--	--	--	--	--	--	--	--	--	--	--	--	--	Q8IDX6	141	1.10297e-07	Reticulocyte-binding protein 2 homolog a OS=Plasmodium falciparum (isolate 3D7) GN=PF13_0198 PE=3 SV=1	PF02845	CUE domain	--	--	GO:0005515	protein binding	--	--	--	--
comp78302_c0	5.86198	0.461036	3.6526	8.13469e-10	3.93215e-07	542	300122237	CBK22810.2	136	9.45672e-08	unnamed protein product [Blastocystis hominis]	--	--	--	--	--	--	--	--	--	--	--	--	--	PF02793	Hormone receptor domain	GO:0007186	G-protein coupled receptor signaling pathway	GO:0004930	G-protein coupled receptor activity	GO:0016020	membrane	--	--
comp81704_c0	5.56464	0.414933	3.72768	8.28944e-10	3.98529e-07	685	--	--	--	--	--	--	--	--	--	--	--	--	--	--	--	--	--	--	--	--	--	--	--	--	--	--	--	--
comp84044_c0	30.3719	4.28764	2.82288	9.14283e-10	4.37194e-07	2419	657396211	KEH36327.1	2238	0	glycosyltransferase family 92 protein [Medicago truncatula]	502131830	XM_004501060.1	282	1.52286e-143	PREDICTED: Cicer arietinum UPF0392 protein At1g27200-like (LOC101508768), mRNA	--	--	--	--	Q6YRM6	741	1.46695e-85	UPF0392 protein Os08g0121900 OS=Oryza sativa subsp. japonica GN=Os08g0121900 PE=2 SV=1	--	--	--	--	--	--	--	--	--	--
comp29295_c0	2.16639	0	8.61823	9.29778e-10	4.42226e-07	635	551661199	XP_005833366.1	584	2.95632e-73	hypothetical protein GUITHDRAFT_152339 [Guillardia theta CCMP2712]>gi|428177507|gb|EKX46386.1| hypothetical protein GUITHDRAFT_152339 [Guillardia theta CCMP2712]	632946406	XM_007890351.1	70	2.71977e-26	PREDICTED: Callorhinchus milii RAB7A, member RAS oncogene family (rab7a), mRNA	K07897	RAB7A	Ras-related protein Rab-7A	http://www.genome.jp/dbget-bin/www_bget?ko:K07897	P36411	571	3.90159e-72	Ras-related protein Rab-7A OS=Dictyostelium discoideum GN=rab7A PE=1 SV=1	PF00071//PF08477//PF00009//PF00025	Ras family//Miro-like protein//Elongation factor Tu GTP binding domain//ADP-ribosylation factor family	GO:0007264	small GTPase mediated signal transduction	GO:0005525//GO:0003924	GTP binding//GTPase activity	GO:0005622	intracellular	KOG0394	Ras-related GTPase
comp80828_c0	24.4249	3.36557	2.85739	9.37986e-10	4.43757e-07	1437	357482011	XP_003611291.1	1662	0	L-lactate dehydrogenase [Medicago truncatula]>gi|355512626|gb|AES94249.1| L-lactate dehydrogenase A-like protein [Medicago truncatula]	571436331	XM_003517378.2	466	0	PREDICTED: Glycine max L-lactate dehydrogenase A-like (LOC100818856), mRNA	K00016	LDH, ldh	L-lactate dehydrogenase	http://www.genome.jp/dbget-bin/www_bget?ko:K00016	P22988	1203	3.87207e-161	L-lactate dehydrogenase A OS=Hordeum vulgare PE=1 SV=1	PF02254//PF02422//PF02866//PF01210//PF00056	TrkA-N domain//Keratin//lactate/malate dehydrogenase, alpha/beta C-terminal domain//NAD-dependent glycerol-3-phosphate dehydrogenase N-terminus//lactate/malate dehydrogenase, NAD binding domain	GO:0006094//GO:0046168//GO:0006534//GO:0006813//GO:0006096//GO:0044262//GO:0055114	gluconeogenesis//glycerol-3-phosphate catabolic process//cysteine metabolic process//potassium ion transport//glycolytic process//cellular carbohydrate metabolic process//oxidation-reduction process	GO:0016616//GO:0005200//GO:0051287//GO:0016491//GO:0004459//GO:0000166	oxidoreductase activity, acting on the CH-OH group of donors, NAD or NADP as acceptor//structural constituent of cytoskeleton//NAD binding//oxidoreductase activity//L-lactate dehydrogenase activity//nucleotide binding	GO:0005737//GO:0005856//GO:0005882	cytoplasm//cytoskeleton//intermediate filament	KOG1495	Lactate dehydrogenase
comp90354_c0	2.97347	0.0922073	4.92982	9.57593e-10	4.50636e-07	1367	--	--	--	--	--	--	--	--	--	--	--	--	--	--	--	--	--	--	--	--	--	--	--	--	--	--	--	--
comp77936_c0	6.96642	0.645451	3.42088	1.01548e-09	4.75361e-07	606	357452017	XP_003596285.1	173	5.87466e-14	hypothetical protein MTR_2g075520 [Medicago truncatula]>gi|355485333|gb|AES66536.1| hypothetical protein MTR_2g075520 [Medicago truncatula]	--	--	--	--	--	--	--	--	--	--	--	--	--	--	--	--	--	--	--	--	--	--	--
comp78606_c0	16.6514	2.16687	2.93876	1.04273e-09	4.85564e-07	617	657402043	KEH40970.1	926	7.4445e-122	benzyl alcohol O-benzoyltransferase [Medicago truncatula]	502123157	XM_004497959.1	281	1.34268e-143	PREDICTED: Cicer arietinum benzyl alcohol O-benzoyltransferase-like (LOC101508133), mRNA	--	--	--	--	Q8GT20	790	8.6672e-102	Benzyl alcohol O-benzoyltransferase OS=Nicotiana tabacum GN=HSR201 PE=1 SV=1	PF02458	Transferase family	--	--	GO:0016747	transferase activity, transferring acyl groups other than amino-acyl groups	--	--	--	--
comp30531_c0	2.54869	0.0461036	5.62851	1.09629e-09	5.07844e-07	1052	--	--	--	--	--	--	--	--	--	--	--	--	--	--	--	--	--	--	--	--	--	--	--	--	--	--	--	--
comp89135_c1	3.56816	0.184415	4.23379	1.28501e-09	5.92183e-07	553	657393227	KEH34069.1	224	8.96194e-19	disease resistance protein (TIR-NBS-LRR class) [Medicago truncatula]	--	--	--	--	--	--	--	--	--	--	--	--	--	--	--	--	--	--	--	--	--	--	--
comp80313_c1	49.0198	7.37658	2.73142	1.38894e-09	6.36778e-07	727	338832770	AEJ20972.1	598	8.82848e-76	hypothetical protein [Caragana jubata]	338832769	HQ693816.1	319	1.19689e-164	Caragana jubata hypothetical protein mRNA, complete cds	--	--	--	--	--	--	--	--	PF04739	5'-AMP-activated protein kinase beta subunit, interation domain	--	--	GO:0005515	protein binding	--	--	--	--
comp111873_c0	7.68854	0.783762	3.28512	1.46975e-09	6.70373e-07	573	--	--	--	--	--	--	--	--	--	--	--	--	--	--	--	--	--	--	--	--	--	--	--	--	--	--	--	--
comp26880_c0	16.0143	2.12077	2.91344	1.58591e-09	7.19663e-07	309	--	--	--	--	--	--	--	--	--	--	--	--	--	--	--	--	--	--	--	--	--	--	--	--	--	--	--	--
comp80742_c1	4.12038	28.3998	-2.78338	1.61369e-09	7.28553e-07	1945	502181726	XP_004516872.1	2465	0	PREDICTED: heat shock protein 83-like [Cicer arietinum]	502181725	XM_004516815.1	1255	0	PREDICTED: Cicer arietinum heat shock protein 83-like (LOC101511551), mRNA	K04079	htpG, HSP90A	molecular chaperone HtpG	http://www.genome.jp/dbget-bin/www_bget?ko:K04079	P51819	2365	0	Heat shock protein 83 OS=Ipomoea nil GN=HSP83A PE=2 SV=1	PF00183//PF11801	Hsp90 protein//Tom37 C-terminal domain	GO:0006457//GO:0006950//GO:0006626	protein folding//response to stress//protein targeting to mitochondrion	GO:0005524//GO:0051082	ATP binding//unfolded protein binding	GO:0005741	mitochondrial outer membrane	KOG0019	Molecular chaperone (HSP90 family)
comp238742_c0	2.08143	0	8.56067	1.6816e-09	7.45298e-07	695	--	--	--	--	--	--	--	--	--	--	--	--	--	--	--	--	--	--	--	--	--	--	--	--	--	--	--	--
comp39765_c0	2.08143	0	8.56067	1.6816e-09	7.45298e-07	387	--	--	--	--	--	--	--	--	--	--	--	--	--	--	--	--	--	--	--	--	--	--	--	--	--	--	--	--
comp41846_c0	2.08143	0	8.56067	1.6816e-09	7.45298e-07	841	--	--	--	--	--	--	--	--	--	--	--	--	--	--	--	--	--	--	--	--	--	--	--	--	--	--	--	--
comp86788_c0	0.849563	7.92983	-3.21415	1.6843e-09	7.45298e-07	1261	301107131	XP_002902648.1	187	6.77709e-14	conserved hypothetical protein [Phytophthora infestans T30-4]>gi|262098522|gb|EEY56574.1| conserved hypothetical protein [Phytophthora infestans T30-4]	--	--	--	--	--	--	--	--	--	--	--	--	--	--	--	--	--	--	--	--	--	--	--
comp34677_c0	2.03895	0	8.531	2.27371e-09	1.00113e-06	772	159490686	XP_001703304.1	892	3.90049e-117	protein arginine N-methyltransferase [Chlamydomonas reinhardtii]>gi|158280228|gb|EDP05986.1| protein arginine N-methyltransferase [Chlamydomonas reinhardtii]	478532393	XM_004440290.1	99	2.52757e-42	PREDICTED: Ceratotherium simum simum protein arginine methyltransferase 1, transcript variant 2 (PRMT1), mRNA	K11434	PRMT1	protein arginine N-methyltransferase 1	http://www.genome.jp/dbget-bin/www_bget?ko:K11434	Q54EF2	835	2.41981e-109	Protein arginine N-methyltransferase 1 OS=Dictyostelium discoideum GN=prmt1 PE=3 SV=1	PF05185	PRMT5 arginine-N-methyltransferase	GO:0032259//GO:0006479	methylation//protein methylation	GO:0016740//GO:0008168	transferase activity//methyltransferase activity	--	--	KOG1499	Protein arginine N-methyltransferase PRMT1 and related enzymes
comp80346_c1	6.88146	0.691555	3.30447	2.53339e-09	1.10997e-06	1353	356532740	XP_003534929.1	1453	0	PREDICTED: uncharacterized protein LOC100802708 [Glycine max]	663673457	HG975451.1	165	9.24047e-79	Solanum pennellii chromosome ch12, complete genome	--	--	--	--	Q96MB7	206	2.13135e-16	Putative nuclease HARBI1 OS=Homo sapiens GN=HARBI1 PE=1 SV=1	--	--	--	--	--	--	--	--	--	--
comp80481_c0	124.418	20.1934	2.62291	2.67173e-09	1.16485e-06	506	657386378	KEH28714.1	200	1.08184e-17	late embryogenesis abundant protein group 3, putative [Medicago truncatula]	--	--	--	--	--	--	--	--	--	O49816	195	2.07361e-17	Late embryogenesis abundant protein 1 OS=Cicer arietinum PE=1 SV=1	--	--	--	--	--	--	--	--	--	--
comp74511_c0	27.1435	4.05712	2.74041	2.93018e-09	1.26513e-06	1133	502129634	XP_004500375.1	1009	1.01168e-134	PREDICTED: probable glutathione S-transferase parA-like [Cicer arietinum]	388495069	BT135806.1	416	0	Medicago truncatula clone JCVI-FLMt-2D8 unknown mRNA	K00799	GST, gst	glutathione S-transferase	http://www.genome.jp/dbget-bin/www_bget?ko:K00799	P25317	765	1.31107e-98	Probable glutathione S-transferase parA OS=Nicotiana tabacum GN=PARA PE=2 SV=1	PF13417//PF13409//PF02798	Glutathione S-transferase, N-terminal domain//Glutathione S-transferase, N-terminal domain//Glutathione S-transferase, N-terminal domain	--	--	GO:0005515	protein binding	--	--	KOG0406	Glutathione S-transferase
comp80694_c0	20.5169	2.95063	2.79541	2.92621e-09	1.26513e-06	1614	357463285	XP_003601924.1	1459	0	Lipase [Medicago truncatula]>gi|355490972|gb|AES72175.1| triacylglycerol lipase-like protein [Medicago truncatula]	571537365	XM_003550980.2	349	0	PREDICTED: Glycine max uncharacterized LOC100815520 (LOC100815520), mRNA	--	--	--	--	P61872	170	1.3915e-11	Lipase OS=Rhizopus oryzae PE=1 SV=1	PF01764	Lipase (class 3)	GO:0006629//GO:0016042//GO:0046486	lipid metabolic process//lipid catabolic process//glycerolipid metabolic process	GO:0016787//GO:0004806	hydrolase activity//triglyceride lipase activity	--	--	--	--
comp190487_c0	1.99647	0	8.50071	3.08575e-09	1.30692e-06	846	--	--	--	--	--	--	--	--	--	--	--	--	--	--	--	--	--	--	PF01708	Geminivirus putative movement protein	GO:0046740	transport of virus in host, cell to cell	--	--	GO:0016021	integral component of membrane	--	--
comp227993_c0	1.99647	0	8.50071	3.08575e-09	1.30692e-06	733	--	--	--	--	--	--	--	--	--	--	--	--	--	--	--	--	--	--	--	--	--	--	--	--	--	--	--	--
comp389384_c0	1.99647	0	8.50071	3.08575e-09	1.30692e-06	1076	--	--	--	--	--	--	--	--	--	--	--	--	--	--	--	--	--	--	--	--	--	--	--	--	--	--	--	--
comp66043_c0	1.99647	0	8.50071	3.08575e-09	1.30692e-06	845	--	--	--	--	--	--	--	--	--	--	--	--	--	--	--	--	--	--	PF08352	Oligopeptide/dipeptide transporter, C-terminal region	GO:0015833	peptide transport	GO:0005524//GO:0000166	ATP binding//nucleotide binding	--	--	--	--
comp183444_c0	1.95399	0	8.46977	4.20377e-09	1.723e-06	512	527192076	EPS62643.1	639	6.68532e-83	hypothetical protein M569_12145, partial [Genlisea aurea]	671012257	XM_008698738.1	71	6.02907e-27	PREDICTED: Ursus maritimus ribosomal protein L12 (RPL12), mRNA	K02870	RP-L12e, RPL12	large subunit ribosomal protein L12e	http://www.genome.jp/dbget-bin/www_bget?ko:K02870	Q9FF52	618	1.81296e-80	60S ribosomal protein L12-3 OS=Arabidopsis thaliana GN=RPL12C PE=2 SV=1	PF00298	Ribosomal protein L11, RNA binding domain	GO:0042254//GO:0006412	ribosome biogenesis//translation	GO:0003735	structural constituent of ribosome	GO:0005840	ribosome	KOG0886	40S ribosomal protein S2
comp319098_c0	1.95399	0	8.46977	4.20377e-09	1.723e-06	888	--	--	--	--	--	--	--	--	--	--	--	--	--	--	--	--	--	--	--	--	--	--	--	--	--	--	--	--
comp322785_c0	1.95399	0	8.46977	4.20377e-09	1.723e-06	1115	--	--	--	--	--	--	--	--	--	--	--	--	--	--	--	--	--	--	--	--	--	--	--	--	--	--	--	--
comp468020_c0	1.95399	0	8.46977	4.20377e-09	1.723e-06	1284	695427291	XP_009529649.1	158	1.34686e-09	hypothetical protein PHYSODRAFT_351654 [Phytophthora sojae]>gi|348676082|gb|EGZ15900.1| hypothetical protein PHYSODRAFT_351654 [Phytophthora sojae]	--	--	--	--	--	--	--	--	--	--	--	--	--	PF00564	PB1 domain	--	--	GO:0005515	protein binding	--	--	--	--
comp47921_c0	1.95399	0	8.46977	4.20377e-09	1.723e-06	1234	--	--	--	--	--	--	--	--	--	--	--	--	--	--	--	--	--	--	--	--	--	--	--	--	--	--	--	--
comp83816_c1	13.8479	1.89025	2.86938	4.17949e-09	1.723e-06	400	502093914	XP_004490093.1	486	9.31994e-59	PREDICTED: NAC transcription factor 29-like [Cicer arietinum]>gi|226290822|gb|ACO40486.1| NAC family transcription factor 3 [Cicer arietinum]	502093913	XM_004490036.1	194	1.94652e-95	PREDICTED: Cicer arietinum NAC transcription factor 29-like (LOC101506808), mRNA	--	--	--	--	O49255	432	1.1182e-51	NAC transcription factor 29 OS=Arabidopsis thaliana GN=NAC029 PE=2 SV=1	PF02365	No apical meristem (NAM) protein	GO:0006355	regulation of transcription, DNA-templated	GO:0003677	DNA binding	--	--	--	--
comp84814_c0	10.0673	61.6867	-2.61462	4.19504e-09	1.723e-06	944	217070972	ACJ83846.1	695	5.22235e-89	unknown [Medicago truncatula]>gi|657393329|gb|KEH34149.1| maternal effect embryo arrest protein, putative [Medicago truncatula]	388507565	BT142055.1	251	9.93926e-127	Medicago truncatula clone JCVI-FLMt-8O4 unknown mRNA	--	--	--	--	--	--	--	--	--	--	--	--	--	--	--	--	--	--
comp83383_c0	10.1098	1.2909	2.96393	4.42904e-09	1.80701e-06	1425	593782043	XP_007154062.1	184	1.93528e-12	hypothetical protein PHAVU_003G087700g [Phaseolus vulgaris]>gi|561027416|gb|ESW26056.1| hypothetical protein PHAVU_003G087700g [Phaseolus vulgaris]	514752220	XM_004962470.1	35	1.80044e-06	PREDICTED: Setaria italica WEB family protein At5g55860-like (LOC101761727), mRNA	--	--	--	--	Q9FWW5	140	8.28138e-08	WEB family protein At1g12150 OS=Arabidopsis thaliana GN=At1g12150 PE=2 SV=1	PF00243	Nerve growth factor family	GO:0007165	signal transduction	GO:0005102	receptor binding	--	--	--	--
comp66833_c1	15.2921	2.16687	2.81595	4.73828e-09	1.92435e-06	1416	357499199	XP_003619888.1	1485	0	U-box domain-containing protein [Medicago truncatula]>gi|355494903|gb|AES76106.1| Avr9/Cf-9 rapidly elicited protein [Medicago truncatula]	357499198	XM_003619840.1	658	0	Medicago truncatula U-box domain-containing protein (MTR_6g071340) mRNA, complete cds	--	--	--	--	Q5PNY6	684	1.95713e-82	U-box domain-containing protein 21 OS=Arabidopsis thaliana GN=PUB21 PE=2 SV=1	PF04564//PF10717	U-box domain//Occlusion-derived virus envelope protein ODV-E18	GO:0016567	protein ubiquitination	GO:0004842	ubiquitin-protein transferase activity	GO:0000151//GO:0019031	ubiquitin ligase complex//viral envelope	--	--
comp82387_c0	266.763	1553.88	-2.54222	4.80383e-09	1.9421e-06	1874	356577454	XP_003556840.1	1980	0	PREDICTED: UDP-glycosyltransferase 85A2 [Glycine max]	571564129	XM_003556792.2	626	0	PREDICTED: Glycine max UDP-glycosyltransferase 85A2-like (LOC100816809), mRNA	--	--	--	--	F8WKW1	1338	1.42931e-177	7-deoxyloganetin glucosyltransferase OS=Gardenia jasminoides GN=UGT85A24 PE=1 SV=1	PF00201	UDP-glucoronosyl and UDP-glucosyl transferase	GO:0008152	metabolic process	GO:0016758	transferase activity, transferring hexosyl groups	--	--	KOG1192	UDP-glucuronosyl and UDP-glucosyl transferase
comp167620_c0	1.91152	0	8.43815	5.74928e-09	2.28282e-06	436	--	--	--	--	--	--	--	--	--	--	--	--	--	--	--	--	--	--	--	--	--	--	--	--	--	--	--	--
comp247069_c0	1.91152	0	8.43815	5.74928e-09	2.28282e-06	860	--	--	--	--	--	--	--	--	--	--	--	--	--	--	--	--	--	--	--	--	--	--	--	--	--	--	--	--
comp58938_c1	1.91152	0	8.43815	5.74928e-09	2.28282e-06	597	--	--	--	--	--	--	--	--	--	--	--	--	--	--	--	--	--	--	--	--	--	--	--	--	--	--	--	--
comp64481_c0	1.91152	0	8.43815	5.74928e-09	2.28282e-06	333	--	--	--	--	--	--	--	--	--	--	--	--	--	--	--	--	--	--	--	--	--	--	--	--	--	--	--	--
comp79190_c0	33.5153	5.39413	2.63412	6.64063e-09	2.62503e-06	1634	357491869	XP_003616222.1	1666	0	U-box domain-containing protein [Medicago truncatula]>gi|355517557|gb|AES99180.1| Avr9/Cf-9 rapidly elicited protein [Medicago truncatula]	90659897	AC150559.31	591	0	Medicago truncatula clone mth2-67j8, complete sequence	--	--	--	--	Q9C8D1	859	1.65227e-107	U-box domain-containing protein 20 OS=Arabidopsis thaliana GN=PUB20 PE=2 SV=1	PF13639//PF04564	Ring finger domain//U-box domain	GO:0016567	protein ubiquitination	GO:0004842//GO:0005515//GO:0008270	ubiquitin-protein transferase activity//protein binding//zinc ion binding	GO:0000151	ubiquitin ligase complex	KOG4642	Chaperone-dependent E3 ubiquitin protein ligase (contains TPR repeats)
comp78451_c0	47.703	274.086	-2.52234	6.81291e-09	2.68121e-06	1109	502158725	XP_004511258.1	742	5.10394e-95	PREDICTED: disease resistance response protein 206-like [Cicer arietinum]	388508661	BT142603.1	124	4.66264e-56	Medicago truncatula clone JCVI-FLMt-1P23 unknown mRNA	--	--	--	--	Q9SS03	375	3.28801e-41	Dirigent protein 21 OS=Arabidopsis thaliana GN=DIR21 PE=3 SV=1	--	--	--	--	--	--	--	--	--	--
comp85037_c0	36.7011	5.94737	2.62438	6.98629e-09	2.73733e-06	972	502142064	XP_004504775.1	643	7.16493e-81	PREDICTED: chaperone protein dnaJ 20, chloroplastic-like [Cicer arietinum]	502142063	XM_004504718.1	250	3.68479e-126	PREDICTED: Cicer arietinum chaperone protein dnaJ 20, chloroplastic-like (LOC101490309), mRNA	--	--	--	--	Q9SDN0	167	1.57337e-12	Chaperone protein dnaJ 20, chloroplastic OS=Arabidopsis thaliana GN=ATJ20 PE=1 SV=2	PF08416	Phosphotyrosine-binding domain	--	--	GO:0005515	protein binding	--	--	KOG0712	Molecular chaperone (DnaJ superfamily)
comp204383_c0	1.86904	0	8.40582	7.89453e-09	3.01354e-06	1227	--	--	--	--	--	--	--	--	--	--	--	--	--	--	--	--	--	--	--	--	--	--	--	--	--	--	--	--
comp241598_c0	1.86904	0	8.40582	7.89453e-09	3.01354e-06	547	--	--	--	--	--	--	--	--	--	--	--	--	--	--	--	--	--	--	--	--	--	--	--	--	--	--	--	--
comp306374_c0	1.86904	0	8.40582	7.89453e-09	3.01354e-06	901	--	--	--	--	--	--	--	--	--	--	--	--	--	--	--	--	--	--	PF00686	Starch binding domain	--	--	GO:2001070	starch binding	--	--	--	--
comp306718_c0	1.86904	0	8.40582	7.89453e-09	3.01354e-06	1317	--	--	--	--	--	--	--	--	--	--	--	--	--	--	--	--	--	--	--	--	--	--	--	--	--	--	--	--
comp50088_c0	1.82656	0	8.37275	7.89453e-09	3.01354e-06	619	--	--	--	--	--	--	--	--	--	--	--	--	--	--	--	--	--	--	--	--	--	--	--	--	--	--	--	--
comp84271_c0	1.82656	0	8.37275	7.89453e-09	3.01354e-06	463	--	--	--	--	--	--	--	--	--	--	--	--	--	--	--	--	--	--	--	--	--	--	--	--	--	--	--	--
comp87890_c0	11.639	67.5879	-2.53723	1.01729e-08	3.86664e-06	1109	169101	AAA33671.1	545	7.43302e-66	17.9 kDa heat shock protein (hsp17.9), partial [Pisum sativum]	16930752	AF439277.1	188	1.23375e-91	Retama raetam small heat shock protein (HSP) mRNA, complete cds	K13993	HSP20	HSP20 family protein	http://www.genome.jp/dbget-bin/www_bget?ko:K13993	P27396	489	2.84243e-58	17.8 kDa class I heat shock protein OS=Daucus carota PE=3 SV=1	PF04316	Anti-sigma-28 factor, FlgM	GO:0045892	negative regulation of transcription, DNA-templated	--	--	--	--	KOG0710	Molecular chaperone (small heat-shock protein Hsp26/Hsp42)
comp34626_c0	1.78408	0	8.33891	1.08849e-08	4.08491e-06	636	--	--	--	--	--	--	--	--	--	--	--	--	--	--	--	--	--	--	PF05296	Mammalian taste receptor protein (TAS2R)	GO:0007186//GO:0050909	G-protein coupled receptor signaling pathway//sensory perception of taste	GO:0004930	G-protein coupled receptor activity	GO:0016021	integral component of membrane	--	--
comp82918_c0	1.78408	0	8.33891	1.08849e-08	4.08491e-06	1000	574115301	ETV80787.1	127	7.9477e-06	hypothetical protein H257_06264 [Aphanomyces astaci]	--	--	--	--	--	--	--	--	--	--	--	--	--	PF01442	Apolipoprotein A1/A4/E domain	GO:0042157//GO:0006869	lipoprotein metabolic process//lipid transport	GO:0008289	lipid binding	GO:0005576	extracellular region	--	--
comp83704_c0	0	1.84415	-8.38653	1.08849e-08	4.08491e-06	3000	--	--	--	--	--	--	--	--	--	--	--	--	--	--	--	--	--	--	PF01899	Na+/H+ ion antiporter subunit	GO:0006812	cation transport	GO:0008324	cation transmembrane transporter activity	GO:0016021	integral component of membrane	--	--
comp87634_c0	90.8183	15.9058	2.51302	1.15914e-08	4.33178e-06	2459	571464096	XP_006582948.1	669	4.56536e-77	PREDICTED: uncharacterized protein LOC100817397 isoform X1 [Glycine max]	388506267	BT141406.1	192	1.66192e-93	Medicago truncatula clone JCVI-FLMt-4H8 unknown mRNA	--	--	--	--	Q0WRB2	474	6.73929e-51	Probable protein phosphatase 2C 73 OS=Arabidopsis thaliana GN=PPC6-7 PE=2 SV=1	PF00481	Protein phosphatase 2C	--	--	GO:0003824	catalytic activity	--	--	KOG0698	Serine/threonine protein phosphatase
comp90848_c0	3.27082	20.7005	-2.65989	1.1916e-08	4.43446e-06	785	357497003	XP_003618790.1	533	8.73533e-66	18.2 kDa class I heat shock protein [Medicago truncatula]>gi|355493805|gb|AES75008.1| cytosolic class I small heat shock protein [Medicago truncatula]	116174445	CT961057.10	216	2.34609e-107	M.truncatula DNA sequence from clone MTH2-179L2 on chromosome 3, complete sequence	K13993	HSP20	HSP20 family protein	http://www.genome.jp/dbget-bin/www_bget?ko:K13993	P02519	340	1.37488e-37	17.3 kDa class I heat shock protein OS=Glycine max GN=HSP17.3-B PE=3 SV=1	--	--	GO:0006950	response to stress	--	--	--	--	KOG0710	Molecular chaperone (small heat-shock protein Hsp26/Hsp42)
comp62184_c0	10.5346	1.42921	2.87703	1.23301e-08	4.56944e-06	467	388501210	AFK38671.1	182	4.22381e-15	unknown [Medicago truncatula]	186452599	AC162161.11	38	1.20782e-08	Medicago truncatula chromosome 8 clone mth2-2g22, complete sequence	--	--	--	--	--	--	--	--	--	--	--	--	--	--	--	--	--	--
comp65101_c1	2.16639	0.0461036	5.39459	1.24346e-08	4.58904e-06	1523	53748481	CAH59423.1	1241	1.52952e-164	hypothetical protein [Plantago major]	38679293	AY388995.1	164	3.74796e-78	Meadow saffron breaking virus polyprotein gene, partial cds	--	--	--	--	Q89251	1423	0	Genome polyprotein (Fragment) OS=Watermelon mosaic virus II (isolate Tonga) PE=3 SV=3	PF00767//PF00680//PF01785	Potyvirus coat protein//RNA dependent RNA polymerase//Closterovirus coat protein	GO:0006144//GO:0006351	purine nucleobase metabolic process//transcription, DNA-templated	GO:0003968//GO:0003723	RNA-directed RNA polymerase activity//RNA binding	GO:0019012//GO:0031379//GO:0019028	virion//RNA-directed RNA polymerase complex//viral capsid	--	--
comp72390_c0	30.9666	5.16361	2.58297	1.36192e-08	4.98496e-06	849	657403810	KEH42637.1	665	4.04638e-85	heat shock 22 kDa protein, putative [Medicago truncatula]	571440169	XM_003520157.2	120	5.91519e-54	PREDICTED: Glycine max uncharacterized LOC100783636 (LOC100783636), mRNA	--	--	--	--	--	--	--	--	--	--	--	--	--	--	--	--	--	--
comp83156_c0	6.96642	0.829865	3.06103	1.36195e-08	4.98496e-06	1948	357449847	XP_003595200.1	1443	0	Transcription factor MYC4 [Medicago truncatula]	357449848	XM_003595153.1	274	3.42172e-139	Medicago truncatula Transcription factor MYC4 (MTR_2g039620) mRNA, complete cds	--	--	--	--	Q9LTS4	502	2.97306e-54	Putative transcription factor bHLH041 OS=Arabidopsis thaliana GN=BHLH41 PE=3 SV=1	PF00010	Helix-loop-helix DNA-binding domain	--	--	GO:0046983	protein dimerization activity	--	--	--	--
comp83927_c0	39.7595	6.82334	2.54178	1.48035e-08	5.39613e-06	894	--	--	--	--	--	--	--	--	--	--	--	--	--	--	--	--	--	--	--	--	--	--	--	--	--	--	--	--
comp49245_c0	16.8213	94.4202	-2.48841	1.49055e-08	5.41113e-06	2115	502140947	XP_004504386.1	2512	0	PREDICTED: 70 kDa peptidyl-prolyl isomerase-like isoform X2 [Cicer arietinum]	502140946	XM_004504329.1	1175	0	PREDICTED: Cicer arietinum 70 kDa peptidyl-prolyl isomerase-like (LOC101500128), transcript variant X2, mRNA	K09571	FKBP4_5	FK506-binding protein 4/5	http://www.genome.jp/dbget-bin/www_bget?ko:K09571	Q9FJL3	2012	0	Peptidyl-prolyl cis-trans isomerase FKBP65 OS=Arabidopsis thaliana GN=FKBP65 PE=1 SV=1	PF02402//PF00515//PF00254//PF13181//PF13176	Lysis protein//Tetratricopeptide repeat//FKBP-type peptidyl-prolyl cis-trans isomerase//Tetratricopeptide repeat//Tetratricopeptide repeat	GO:0019835//GO:0006457//GO:0009405	cytolysis//protein folding//pathogenesis	GO:0005515	protein binding	GO:0019867	outer membrane	KOG0543	FKBP-type peptidyl-prolyl cis-trans isomerase
comp1497_c0	1.7416	0	8.30425	1.50714e-08	5.42704e-06	1036	--	--	--	--	--	--	--	--	--	--	--	--	--	--	--	--	--	--	PF05399//PF00335//PF04145//PF05767	Ectropic viral integration site 2A protein (EVI2A)//Tetraspanin family//Ctr copper transporter family//Poxvirus virion envelope protein A14	GO:0006825//GO:0035434	copper ion transport//copper ion transmembrane transport	GO:0005375	copper ion transmembrane transporter activity	GO:0016021//GO:0019031	integral component of membrane//viral envelope	--	--
comp75704_c0	1.7416	0	8.30425	1.50714e-08	5.42704e-06	511	--	--	--	--	--	--	--	--	--	--	--	--	--	--	--	--	--	--	--	--	--	--	--	--	--	--	--	--
comp28359_c0	9.38767	1.2909	2.85707	1.62596e-08	5.83129e-06	756	--	--	--	--	--	--	--	--	--	--	--	--	--	--	--	--	--	--	--	--	--	--	--	--	--	--	--	--
comp84100_c0	2.7186	0.138311	4.24328	1.67587e-08	5.98616e-06	640	--	--	--	--	--	387812449	JN872551.2	135	2.01758e-62	Lotus japonicus strain MG-20 mitochondrion, complete genome	--	--	--	--	--	--	--	--	--	--	--	--	--	--	--	--	--	--
comp57813_c0	0.0849563	2.44349	-4.75841	1.7719e-08	6.30386e-06	1067	--	--	--	--	--	--	--	--	--	--	--	--	--	--	--	--	--	--	PF00497	Bacterial extracellular solute-binding proteins, family 3	GO:0006810	transport	GO:0005215	transporter activity	--	--	--	--
comp194614_c0	1.69913	0	8.26874	2.09586e-08	7.33899e-06	354	--	--	--	--	--	--	--	--	--	--	--	--	--	--	--	--	--	--	--	--	--	--	--	--	--	--	--	--
comp200759_c0	1.69913	0	8.26874	2.09586e-08	7.33899e-06	510	--	--	--	--	--	--	--	--	--	--	--	--	--	--	--	--	--	--	PF09478	Carbohydrate binding domain CBM49	--	--	GO:0030246	carbohydrate binding	--	--	--	--
comp31445_c0	0	1.75194	-8.31276	2.09586e-08	7.33899e-06	497	--	--	--	--	--	--	--	--	--	--	--	--	--	--	--	--	--	--	--	--	--	--	--	--	--	--	--	--
comp88824_c0	5.56464	0.599347	3.20301	2.09166e-08	7.33899e-06	716	--	--	--	--	--	--	--	--	--	--	--	--	--	--	--	--	--	--	--	--	--	--	--	--	--	--	--	--
comp49443_c0	279.251	52.051	2.42344	2.28248e-08	7.96111e-06	845	657371913	KEH17865.1	512	9.53181e-62	plastocyanin-like domain protein [Medicago truncatula]	502173487	XM_004515284.1	224	9.04796e-112	PREDICTED: Cicer arietinum uclacyanin-2-like (LOC101513470), mRNA	--	--	--	--	Q41001	310	1.50381e-32	Blue copper protein OS=Pisum sativum PE=2 SV=1	PF02298//PF00127	Plastocyanin-like domain//Copper binding proteins, plastocyanin/azurin family	GO:0006118	electron transport	GO:0009055//GO:0005507	electron carrier activity//copper ion binding	--	--	--	--
comp63832_c0	0.212391	3.22725	-3.89092	2.40777e-08	8.36532e-06	661	357479361	XP_003609966.1	379	1.06867e-42	hypothetical protein MTR_4g124850 [Medicago truncatula]>gi|355511021|gb|AES92163.1| transmembrane protein, putative [Medicago truncatula]>gi|388513535|gb|AFK44829.1| unknown [Medicago truncatula]	--	--	--	--	--	--	--	--	--	--	--	--	--	--	--	--	--	--	--	--	--	--	--
comp84200_c0	269.354	50.8062	2.4063	2.81607e-08	9.7458e-06	1922	502150096	XP_004507786.1	1402	0	PREDICTED: WAT1-related protein At4g30420-like [Cicer arietinum]	502150095	XM_004507729.1	599	0	PREDICTED: Cicer arietinum WAT1-related protein At4g30420-like (LOC101503001), mRNA	--	--	--	--	Q9SUD5	744	2.74011e-90	WAT1-related protein At4g28040 OS=Arabidopsis thaliana GN=At4g28040 PE=2 SV=1	PF00892	EamA-like transporter family	--	--	--	--	GO:0016020	membrane	--	--
comp50959_c0	0.764607	6.22399	-3.01594	2.86787e-08	9.8866e-06	468	--	--	--	--	--	--	--	--	--	--	--	--	--	--	--	--	--	--	--	--	--	--	--	--	--	--	--	--
comp79918_c0	0.169913	2.95063	-4.07468	2.88758e-08	9.9161e-06	1336	--	--	--	--	--	--	--	--	--	--	--	--	--	--	--	--	--	--	--	--	--	--	--	--	--	--	--	--
comp208087_c0	1.65665	0	8.23234	2.92755e-08	9.93826e-06	530	--	--	--	--	--	303283261	XM_003060876.1	34	2.3145e-06	Micromonas pusilla CCMP1545 predicted protein, mRNA	--	--	--	--	--	--	--	--	--	--	--	--	--	--	--	--	--	--
comp278547_c0	1.65665	0	8.23234	2.92755e-08	9.93826e-06	683	298710067	CBJ31783.1	418	2.465e-48	conserved unknown protein [Ectocarpus siliculosus]	--	--	--	--	--	K03626	EGD2, NACA	nascent polypeptide-associated complex subunit alpha	http://www.genome.jp/dbget-bin/www_bget?ko:K03626	Q9M612	374	2.44608e-42	Nascent polypeptide-associated complex subunit alpha-like protein OS=Pinus taeda PE=2 SV=1	PF00428//PF00627	60s Acidic ribosomal protein//UBA/TS-N domain	GO:0006414//GO:0042254	translational elongation//ribosome biogenesis	GO:0003735//GO:0005515	structural constituent of ribosome//protein binding	GO:0005622//GO:0005840	intracellular//ribosome	KOG2239	Transcription factor containing NAC and TS-N domains
comp284527_c0	1.65665	0	8.23234	2.92755e-08	9.93826e-06	748	--	--	--	--	--	--	--	--	--	--	--	--	--	--	--	--	--	--	--	--	--	--	--	--	--	--	--	--
comp45869_c0	1.01948	7.6071	-2.89277	3.02733e-08	1.02379e-05	522	--	--	--	--	--	--	--	--	--	--	--	--	--	--	--	--	--	--	--	--	--	--	--	--	--	--	--	--
comp49307_c0	75.2713	13.9233	2.43413	3.21583e-08	1.08342e-05	1539	357459549	XP_003600055.1	1332	3.51346e-180	Transmembrane protein [Medicago truncatula]>gi|355489103|gb|AES70306.1| ubiquitin-conjugating enzyme, putative [Medicago truncatula]	502128693	XM_004499992.1	504	0	PREDICTED: Cicer arietinum transmembrane protein 189-like (LOC101506527), mRNA	K10704	UBE2V	ubiquitin-conjugating enzyme E2 variant	http://www.genome.jp/dbget-bin/www_bget?ko:K10704	Q9SZ42	1035	6.8774e-136	Fatty acid desaturase 4, chloroplastic OS=Arabidopsis thaliana GN=FAD4 PE=2 SV=1	--	--	--	--	--	--	--	--	KOG3011	Ubiquitin-conjugating enzyme
comp70325_c0	30.5418	5.39413	2.50011	3.29842e-08	1.10705e-05	1558	388499454	AFK37793.1	876	3.40121e-111	unknown [Medicago truncatula]	357481436	XM_003610956.1	365	0	Medicago truncatula Ethylene-responsive transcription factor ERF061 (MTR_5g009410) mRNA, complete cds	--	--	--	--	Q9C7W2	457	4.4574e-50	Ethylene-responsive transcription factor ERF061 OS=Arabidopsis thaliana GN=ERF061 PE=2 SV=1	PF00847	AP2 domain	GO:0006355	regulation of transcription, DNA-templated	GO:0003700	sequence-specific DNA binding transcription factor activity	GO:0005667	transcription factor complex	--	--
comp68772_c0	19.37	3.27336	2.56296	3.55216e-08	1.18773e-05	899	--	--	--	--	--	--	--	--	--	--	--	--	--	--	--	--	--	--	--	--	--	--	--	--	--	--	--	--
comp73769_c0	6.32924	0.783762	3.00467	3.76507e-08	1.24953e-05	761	357508249	XP_003624413.1	391	8.92174e-45	hypothetical protein MTR_7g082920 [Medicago truncatula]>gi|355499428|gb|AES80631.1| transmembrane protein, putative [Medicago truncatula]	--	--	--	--	--	--	--	--	--	--	--	--	--	--	--	--	--	--	--	--	--	--	--
comp82272_c0	0.807085	6.3623	-2.97016	3.76507e-08	1.24953e-05	1659	388511081	AFK43606.1	582	3.93747e-68	unknown [Lotus japonicus]	357497632	XM_003619057.1	179	1.8764e-86	Medicago truncatula hypothetical protein (MTR_6g042030) mRNA, complete cds	--	--	--	--	--	--	--	--	--	--	--	--	--	--	--	--	--	--
comp83816_c0	43.0728	7.88372	2.449	3.892e-08	1.28685e-05	1138	351725980	NP_001236855.1	435	6.40794e-48	NAC domain protein NAC1 [Glycine max]>gi|62546183|gb|AAX85978.1| NAC1 protein [Glycine max]>gi|66394510|gb|AAY46121.1| NAC domain protein NAC1 [Glycine max]	86604515	CT573505.1	152	1.3034e-71	Medicago truncatula chromosome 5 clone mth2-15a1, COMPLETE SEQUENCE	--	--	--	--	O49255	258	4.31326e-24	NAC transcription factor 29 OS=Arabidopsis thaliana GN=NAC029 PE=2 SV=1	PF02365	No apical meristem (NAM) protein	GO:0006355	regulation of transcription, DNA-templated	GO:0003677	DNA binding	--	--	--	--
comp90296_c0	4.84251	0.50714	3.24131	4.02122e-08	1.32193e-05	2575	326526113	BAJ93233.1	3796	0	predicted protein [Hordeum vulgare subsp. vulgare]	326497202	AK370988.1	2477	0	Hordeum vulgare subsp. vulgare mRNA for predicted protein, complete cds, clone: NIASHv2121K17	K03234	EEF2	elongation factor 2	http://www.genome.jp/dbget-bin/www_bget?ko:K03234	P13060	3110	0	Elongation factor 2 OS=Drosophila melanogaster GN=EF2 PE=1 SV=4	PF03144//PF03764//PF00771//PF00009	Elongation factor Tu domain 2//Elongation factor G, domain IV//FHIPEP family//Elongation factor Tu GTP binding domain	GO:0009306	protein secretion	GO:0005525//GO:0003924	GTP binding//GTPase activity	GO:0016020	membrane	KOG0469	Elongation factor 2
comp90436_c0	37.2958	6.77723	2.45928	4.02783e-08	1.32193e-05	1217	502149681	XP_004507625.1	431	1.39445e-47	PREDICTED: early nodulin-like protein 2-like [Cicer arietinum]	--	--	--	--	--	--	--	--	--	P42849	230	1.68954e-21	Umecyanin OS=Armoracia rusticana PE=1 SV=1	PF02298	Plastocyanin-like domain	GO:0006118	electron transport	GO:0009055//GO:0005507	electron carrier activity//copper ion binding	--	--	--	--
comp289853_c0	1.61417	0	8.19499	4.10802e-08	1.32864e-05	808	--	--	--	--	--	--	--	--	--	--	--	--	--	--	--	--	--	--	PF05873	ATP synthase D chain, mitochondrial (ATP5H)	GO:0015986//GO:0015992	ATP synthesis coupled proton transport//proton transport	GO:0015078	hydrogen ion transmembrane transporter activity	GO:0000276	mitochondrial proton-transporting ATP synthase complex, coupling factor F(o)	--	--
comp382715_c0	1.61417	0	8.19499	4.10802e-08	1.32864e-05	1044	223995745	XP_002287546.1	1081	6.83114e-145	phosphate transport protein [Thalassiosira pseudonana CCMP1335]>gi|220976662|gb|EED94989.1| phosphate transport protein [Thalassiosira pseudonana CCMP1335]	--	--	--	--	--	K15102	SLC25A3, PHC, PIC	solute carrier family 25 (mitochondrial phosphate transporter), member 3	http://www.genome.jp/dbget-bin/www_bget?ko:K15102	P23641	652	8.10289e-81	Mitochondrial phosphate carrier protein OS=Saccharomyces cerevisiae (strain ATCC 204508 / S288c) GN=MIR1 PE=1 SV=1	--	--	GO:0055085	transmembrane transport	--	--	GO:0016021	integral component of membrane	KOG0767	Mitochondrial phosphate carrier protein
comp72368_c0	194.422	37.2517	2.38364	4.06954e-08	1.32864e-05	756	571443641	XP_006576268.1	287	7.80463e-30	PREDICTED: indole-3-acetic acid induced protein ARG-2 homolog isoform X1 [Glycine max]>gi|255633884|gb|ACU17303.1| unknown [Glycine max]	--	--	--	--	--	--	--	--	--	P32292	253	1.29756e-25	Indole-3-acetic acid-induced protein ARG2 OS=Vigna radiata var. radiata GN=ARG2 PE=2 SV=1	PF03242	Late embryogenesis abundant protein	GO:0006950	response to stress	--	--	--	--	--	--
comp87209_c3	1.61417	0	8.19499	4.10802e-08	1.32864e-05	421	502161074	XP_004512013.1	371	2.7882e-42	PREDICTED: homeobox-leucine zipper protein ATHB-40-like [Cicer arietinum]	--	--	--	--	--	K09338	HD-ZIP	homeobox-leucine zipper protein	http://www.genome.jp/dbget-bin/www_bget?ko:K09338	O23208	267	9.56148e-28	Homeobox-leucine zipper protein ATHB-40 OS=Arabidopsis thaliana GN=ATHB-40 PE=2 SV=3	PF05920//PF00046	Homeobox KN domain//Homeobox domain	GO:0006355	regulation of transcription, DNA-templated	GO:0043565//GO:0003700//GO:0003677	sequence-specific DNA binding//sequence-specific DNA binding transcription factor activity//DNA binding	GO:0005667	transcription factor complex	KOG0483	Transcription factor HEX, contains HOX and HALZ domains
comp75798_c0	6.28677	0.783762	2.99496	4.20889e-08	1.35633e-05	838	--	--	--	--	--	--	--	--	--	--	--	--	--	--	--	--	--	--	--	--	--	--	--	--	--	--	--	--
comp94485_c0	12.4461	66.3431	-2.41373	4.2379e-08	1.36075e-05	1142	--	--	--	--	--	--	--	--	--	--	--	--	--	--	--	--	--	--	--	--	--	--	--	--	--	--	--	--
comp74582_c0	0.46726	4.33374	-3.19819	4.68782e-08	1.4998e-05	959	--	--	--	--	--	--	--	--	--	--	--	--	--	--	--	--	--	--	--	--	--	--	--	--	--	--	--	--
comp82548_c0	7.60359	1.06038	2.83564	4.97393e-08	1.5786e-05	1742	502077857	XP_004485766.1	1384	0	PREDICTED: uncharacterized protein At4g19900-like [Cicer arietinum]	502077856	XM_004485709.1	489	0	PREDICTED: Cicer arietinum uncharacterized LOC101490091 (LOC101490091), mRNA	K01988	A4GALT	lactosylceramide 4-alpha-galactosyltransferase	http://www.genome.jp/dbget-bin/www_bget?ko:K01988	P0C8Q4	303	1.59446e-27	Uncharacterized protein At4g19900 OS=Arabidopsis thaliana GN=At4g19900 PE=2 SV=1	PF04572//PF12919	Alpha 1,4-glycosyltransferase conserved region//TcdA/TcdB catalytic glycosyltransferase domain	--	--	GO:0016757//GO:0008378	transferase activity, transferring glycosyl groups//galactosyltransferase activity	GO:0005795	Golgi stack	--	--
comp85971_c1	11.5116	1.79804	2.67485	4.98735e-08	1.5786e-05	2310	147828735	CAN75182.1	112	2.07534e-15	hypothetical protein VITISV_015996 [Vitis vinifera]	45736671	AC140034.14	75	1.71002e-28	Medicago truncatula clone mth2-17g19, complete sequence	--	--	--	--	--	--	--	--	--	--	--	--	--	--	--	--	--	--
comp90157_c0	18.5205	3.18115	2.53943	4.98612e-08	1.5786e-05	974	--	--	--	--	--	--	--	--	--	--	--	--	--	--	--	--	--	--	--	--	--	--	--	--	--	--	--	--
comp80116_c0	28.6303	5.16361	2.46983	5.23122e-08	1.64991e-05	1214	356563266	XP_003549885.1	776	3.82598e-99	PREDICTED: uncharacterized protein LOC100790687 [Glycine max]	502176574	XM_004515833.1	193	2.25018e-94	PREDICTED: Cicer arietinum uncharacterized LOC101510910 (LOC101510910), partial mRNA	--	--	--	--	--	--	--	--	--	--	--	--	--	--	--	--	--	--
comp81406_c0	3.3133	19.133	-2.52774	5.45739e-08	1.71516e-05	1555	502162854	XP_004512637.1	1167	8.18409e-155	PREDICTED: probable carboxylesterase 18-like [Cicer arietinum]	357498902	XM_003619692.1	304	5.72091e-156	Medicago truncatula Neutral cholesterol ester hydrolase (MTR_6g065430) mRNA, complete cds	--	--	--	--	Q9LT10	830	8.32918e-105	Probable carboxylesterase 18 OS=Arabidopsis thaliana GN=CXE18 PE=1 SV=1	PF12740//PF00326//PF07859	Chlorophyllase enzyme//Prolyl oligopeptidase family//alpha/beta hydrolase fold	GO:0006508//GO:0015994//GO:0008152//GO:0015996	proteolysis//chlorophyll metabolic process//metabolic process//chlorophyll catabolic process	GO:0047746//GO:0016787//GO:0008236	chlorophyllase activity//hydrolase activity//serine-type peptidase activity	--	--	KOG1515	Arylacetamide deacetylase
comp19416_c0	1.57169	0	8.15665	5.79163e-08	1.75211e-05	601	326519793	BAK00269.1	462	3.81461e-55	predicted protein [Hordeum vulgare subsp. vulgare]	671684121	LK023379.1	35	7.3545e-07	Absidia idahoensis var. thermophila genome assembly Lramosa_hybrid_454_Illumina ,scaffold SCAF7	K15306	RANBP1	Ran-binding protein 1	http://www.genome.jp/dbget-bin/www_bget?ko:K15306	P43487	412	1.73136e-48	Ran-specific GTPase-activating protein OS=Homo sapiens GN=RANBP1 PE=1 SV=1	PF07933//PF00638	Protein of unknown function (DUF1681)//RanBP1 domain	GO:0046907//GO:0006897	intracellular transport//endocytosis	--	--	GO:0016020	membrane	KOG0864	Ran-binding protein RANBP1 and related RanBD domain proteins
comp221735_c0	1.57169	0	8.15665	5.79163e-08	1.75211e-05	400	--	--	--	--	--	--	--	--	--	--	--	--	--	--	--	--	--	--	--	--	--	--	--	--	--	--	--	--
comp30045_c0	1.57169	0	8.15665	5.79163e-08	1.75211e-05	883	--	--	--	--	--	--	--	--	--	--	--	--	--	--	--	--	--	--	--	--	--	--	--	--	--	--	--	--
comp312747_c0	1.57169	0	8.15665	5.79163e-08	1.75211e-05	1101	--	--	--	--	--	--	--	--	--	--	--	--	--	--	--	--	--	--	--	--	--	--	--	--	--	--	--	--
comp375502_c0	1.57169	0	8.15665	5.79163e-08	1.75211e-05	805	357160092	XP_003578655.1	368	2.16457e-37	PREDICTED: diacylglycerol kinase 1-like [Brachypodium distachyon]	--	--	--	--	--	K00901	E2.7.1.107, DGK, dgkA	diacylglycerol kinase (ATP dependent)	http://www.genome.jp/dbget-bin/www_bget?ko:K00901	B4JHJ7	353	2.50351e-35	Diacylglycerol kinase eta OS=Drosophila grimshawi GN=GH18973 PE=3 SV=1	PF00609	Diacylglycerol kinase accessory domain	GO:0009395//GO:0007205//GO:0046486	phospholipid catabolic process//protein kinase C-activating G-protein coupled receptor signaling pathway//glycerolipid metabolic process	GO:0004143	diacylglycerol kinase activity	--	--	KOG1169	Diacylglycerol kinase
comp409108_c0	1.57169	0	8.15665	5.79163e-08	1.75211e-05	1201	449528951	XP_004171465.1	1049	2.11482e-136	PREDICTED: elongation factor 2-like, partial [Cucumis sativus]	--	--	--	--	--	K03234	EEF2	elongation factor 2	http://www.genome.jp/dbget-bin/www_bget?ko:K03234	Q875Z2	1053	1.37377e-133	Elongation factor 2 OS=Naumovozyma castellii (strain ATCC 76901 / CBS 4309 / NBRC 1992 / NRRL Y-12630) GN=EFT1 PE=3 SV=1	PF03764	Elongation factor G, domain IV	--	--	GO:0005525	GTP binding	--	--	KOG0469	Elongation factor 2
comp59149_c0	1.57169	0	8.15665	5.79163e-08	1.75211e-05	497	--	--	--	--	--	--	--	--	--	--	--	--	--	--	--	--	--	--	--	--	--	--	--	--	--	--	--	--
comp64057_c0	1.57169	0	8.15665	5.79163e-08	1.75211e-05	804	--	--	--	--	--	--	--	--	--	--	--	--	--	--	--	--	--	--	PF09478//PF03427//PF00553	Carbohydrate binding domain CBM49//Carbohydrate binding domain (family 19)//Cellulose binding domain	GO:0016998//GO:0005975//GO:0006032	cell wall macromolecule catabolic process//carbohydrate metabolic process//chitin catabolic process	GO:0004553//GO:0030246//GO:0004568	hydrolase activity, hydrolyzing O-glycosyl compounds//carbohydrate binding//chitinase activity	--	--	--	--
comp69762_c1	1.57169	0	8.15665	5.79163e-08	1.75211e-05	353	--	--	--	--	--	--	--	--	--	--	--	--	--	--	--	--	--	--	--	--	--	--	--	--	--	--	--	--
comp7414_c0	1.57169	0	8.15665	5.79163e-08	1.75211e-05	844	--	--	--	--	--	--	--	--	--	--	--	--	--	--	--	--	--	--	PF09726	Transmembrane protein	--	--	--	--	GO:0016021	integral component of membrane	--	--
comp77759_c0	18.393	3.18115	2.52947	5.62041e-08	1.75211e-05	914	502160619	XP_004511815.1	263	1.07798e-25	PREDICTED: uncharacterized protein LOC101513866 [Cicer arietinum]	502160618	XM_004511758.1	64	8.6203e-23	PREDICTED: Cicer arietinum uncharacterized LOC101513866 (LOC101513866), mRNA	--	--	--	--	--	--	--	--	--	--	--	--	--	--	--	--	--	--
comp64742_c0	3.52569	0.322725	3.42729	5.93568e-08	1.7896e-05	1198	--	--	--	--	--	--	--	--	--	--	--	--	--	--	--	--	--	--	--	--	--	--	--	--	--	--	--	--
comp74079_c0	42.9454	217.701	-2.34163	6.19225e-08	1.86065e-05	2127	502155936	XP_004510245.1	2027	0	PREDICTED: 1-deoxy-D-xylulose 5-phosphate reductoisomerase, chloroplastic-like [Cicer arietinum]	502155935	XM_004510188.1	925	0	PREDICTED: Cicer arietinum 1-deoxy-D-xylulose 5-phosphate reductoisomerase, chloroplastic-like (LOC101490762), mRNA	K00099	dxr	1-deoxy-D-xylulose-5-phosphate reductoisomerase	http://www.genome.jp/dbget-bin/www_bget?ko:K00099	Q9XFS9	1678	0	1-deoxy-D-xylulose 5-phosphate reductoisomerase, chloroplastic OS=Arabidopsis thaliana GN=DXR PE=2 SV=2	PF01118//PF02670//PF08436//PF00627	Semialdehyde dehydrogenase, NAD binding domain//1-deoxy-D-xylulose 5-phosphate reductoisomerase//1-deoxy-D-xylulose 5-phosphate reductoisomerase C-terminal//UBA/TS-N domain	GO:0055114	oxidation-reduction process	GO:0051287//GO:0070402//GO:0016620//GO:0005515	NAD binding//NADPH binding//oxidoreductase activity, acting on the aldehyde or oxo group of donors, NAD or NADP as acceptor//protein binding	--	--	--	--
comp88581_c0	211.881	41.9543	2.33621	6.67306e-08	1.99837e-05	1694	356549665	XP_003543212.1	1928	0	PREDICTED: epidermis-specific secreted glycoprotein EP1-like [Glycine max]	502089818	XM_004488972.1	725	0	PREDICTED: Cicer arietinum epidermis-specific secreted glycoprotein EP1-like (LOC101497568), mRNA	--	--	--	--	Q39688	1046	7.50167e-136	Epidermis-specific secreted glycoprotein EP1 OS=Daucus carota GN=EP1 PE=1 SV=1	PF00954	S-locus glycoprotein family	GO:0048544	recognition of pollen	--	--	--	--	--	--
comp75596_c0	3.01595	0.230518	3.67812	6.78948e-08	2.02641e-05	1034	--	--	--	--	--	--	--	--	--	--	--	--	--	--	--	--	--	--	PF06728	GPI transamidase subunit PIG-U	GO:0006506	GPI anchor biosynthetic process	--	--	GO:0005789//GO:0016021	endoplasmic reticulum membrane//integral component of membrane	--	--
comp88658_c0	2.7186	0.184415	3.84217	7.07894e-08	2.10574e-05	968	--	--	--	--	--	--	--	--	--	--	--	--	--	--	--	--	--	--	--	--	--	--	--	--	--	--	--	--
comp49356_c0	340.547	68.2334	2.31921	7.71636e-08	2.2877e-05	2093	502137457	XP_004503089.1	2560	0	PREDICTED: butyrate--CoA ligase AAE11, peroxisomal-like [Cicer arietinum]	502137456	XM_004503032.1	782	0	PREDICTED: Cicer arietinum butyrate--CoA ligase AAE11, peroxisomal-like (LOC101489437), mRNA	--	--	--	--	Q9C8D4	1861	0	Butyrate--CoA ligase AAE11, peroxisomal OS=Arabidopsis thaliana GN=AAE11 PE=1 SV=1	PF00501	AMP-binding enzyme	GO:0008152	metabolic process	GO:0003824	catalytic activity	--	--	KOG1176	Acyl-CoA synthetase
comp138800_c0	1.52921	0	8.11726	8.20482e-08	2.36933e-05	535	--	--	--	--	--	--	--	--	--	--	--	--	--	--	--	--	--	--	PF03124	EXS family	--	--	--	--	GO:0016021	integral component of membrane	--	--
comp241961_c0	1.52921	0	8.11726	8.20482e-08	2.36933e-05	467	--	--	--	--	--	--	--	--	--	--	--	--	--	--	--	--	--	--	PF02318//PF00643//PF00335//PF00558//PF01020	FYVE-type zinc finger//B-box zinc finger//Tetraspanin family//Vpu protein//Ribosomal L40e family	GO:0032801//GO:0006812//GO:0019076//GO:0006412//GO:0006886//GO:0042254	receptor catabolic process//cation transport//viral release from host cell//translation//intracellular protein transport//ribosome biogenesis	GO:0008270//GO:0005261//GO:0003735//GO:0017137	zinc ion binding//cation channel activity//structural constituent of ribosome//Rab GTPase binding	GO:0005622//GO:0016021//GO:0005840//GO:0033644	intracellular//integral component of membrane//ribosome//host cell membrane	--	--
comp292685_c0	1.52921	0	8.11726	8.20482e-08	2.36933e-05	553	--	--	--	--	--	--	--	--	--	--	--	--	--	--	--	--	--	--	--	--	--	--	--	--	--	--	--	--
comp32645_c0	1.52921	0	8.11726	8.20482e-08	2.36933e-05	756	--	--	--	--	--	--	--	--	--	--	--	--	--	--	--	--	--	--	--	--	--	--	--	--	--	--	--	--
comp353714_c0	1.52921	0	8.11726	8.20482e-08	2.36933e-05	811	255072859	XP_002500104.1	521	5.42039e-61	predicted protein [Micromonas sp. RCC299]>gi|226515366|gb|ACO61362.1| predicted protein [Micromonas sp. RCC299]	--	--	--	--	--	--	--	--	--	Q6P8Y1	277	1.02462e-27	Calcyphosin-like protein OS=Mus musculus GN=Capsl PE=2 SV=4	PF13202//PF10591//PF13499//PF00036//PF13405	EF hand//Secreted protein acidic and rich in cysteine Ca binding region//EF-hand domain pair//EF hand//EF-hand domain	GO:0007165	signal transduction	GO:0005509	calcium ion binding	GO:0005578	proteinaceous extracellular matrix	KOG0032	Ca2+/calmodulin-dependent protein kinase, EF-Hand protein superfamily
comp72252_c0	1.52921	0	8.11726	8.20482e-08	2.36933e-05	1333	--	--	--	--	--	--	--	--	--	--	--	--	--	--	--	--	--	--	--	--	--	--	--	--	--	--	--	--
comp75718_c0	1.14691	7.83762	-2.76674	8.0624e-08	2.36933e-05	878	356525770	XP_003531496.1	555	3.99559e-68	PREDICTED: LOB domain-containing protein 4-like [Glycine max]	357451730	XM_003596094.1	276	1.16743e-140	Medicago truncatula LOB domain-containing protein (MTR_2g068760) mRNA, complete cds	--	--	--	--	Q9SHE9	462	5.15429e-55	LOB domain-containing protein 4 OS=Arabidopsis thaliana GN=LBD4 PE=2 SV=1	PF05531	Nucleopolyhedrovirus P10 protein	--	--	--	--	GO:0019028	viral capsid	--	--
comp88681_c0	37.0834	7.00775	2.40283	8.18803e-08	2.36933e-05	1784	357518587	XP_003629582.1	1227	5.14651e-161	Anthranilate N-hydroxycinnamoyl/benzoyltransferase [Medicago truncatula]>gi|355523604|gb|AET04058.1| HXXXD-type acyl-transferase family protein [Medicago truncatula]	--	--	--	--	--	--	--	--	--	Q9SND9	695	1.40429e-82	Uncharacterized acetyltransferase At3g50280 OS=Arabidopsis thaliana GN=At3g50280 PE=3 SV=1	PF02458	Transferase family	--	--	GO:0016747	transferase activity, transferring acyl groups other than amino-acyl groups	--	--	--	--
comp81467_c0	4.58764	0.50714	3.16339	9.49121e-08	2.73193e-05	1025	--	--	--	--	--	--	--	--	--	--	--	--	--	--	--	--	--	--	PF00862	Sucrose synthase	GO:0005985	sucrose metabolic process	--	--	--	--	--	--
comp82212_c0	7.05137	1.01428	2.79074	9.60001e-08	2.75434e-05	1041	357478525	XP_003609548.1	624	3.88876e-77	hypothetical protein MTR_4g118470 [Medicago truncatula]>gi|355510603|gb|AES91745.1| transmembrane protein, putative [Medicago truncatula]	--	--	--	--	--	--	--	--	--	--	--	--	--	--	--	--	--	--	--	--	--	--	--
comp74056_c0	1.82656	0.0461036	5.14911	9.79951e-08	2.80253e-05	450	--	--	--	--	--	--	--	--	--	--	--	--	--	--	--	--	--	--	--	--	--	--	--	--	--	--	--	--
comp82657_c0	646.942	131.903	2.29412	9.92926e-08	2.83054e-05	2249	356521997	XP_003529636.1	2003	0	PREDICTED: 5'-adenylylsulfate reductase 1, chloroplastic-like [Glycine max]	502079144	XM_004486111.1	808	0	PREDICTED: Cicer arietinum 5'-adenylylsulfate reductase 1, chloroplastic-like (LOC101505158), mRNA	K05907	APR	adenylyl-sulfate reductase (glutathione)	http://www.genome.jp/dbget-bin/www_bget?ko:K05907	P92979	1827	0	5'-adenylylsulfate reductase 1, chloroplastic OS=Arabidopsis thaliana GN=APR1 PE=1 SV=2	PF00578//PF01507//PF00085	AhpC/TSA family//Phosphoadenosine phosphosulfate reductase family//Thioredoxin	GO:0055114//GO:0008152//GO:0045454	oxidation-reduction process//metabolic process//cell redox homeostasis	GO:0003824//GO:0016491//GO:0016209	catalytic activity//oxidoreductase activity//antioxidant activity	--	--	KOG0189	Phosphoadenosine phosphosulfate reductase
comp60349_c0	32.1984	159.565	-2.30888	1.00348e-07	2.8515e-05	862	502117696	XP_004495904.1	530	4.51853e-65	PREDICTED: calvin cycle protein CP12-2, chloroplastic-like [Cicer arietinum]	571559609	XM_003554501.2	89	1.02718e-36	PREDICTED: Glycine max calvin cycle protein CP12-like (LOC100812168), mRNA	--	--	--	--	Q9LZP9	344	3.93319e-38	Calvin cycle protein CP12-2, chloroplastic OS=Arabidopsis thaliana GN=CP12-2 PE=1 SV=1	--	--	--	--	--	--	--	--	--	--
comp87209_c0	21.0267	3.8266	2.45638	1.01253e-07	2.86804e-05	1377	502171718	XP_004515089.1	98	6.82317e-12	PREDICTED: uncharacterized protein LOC101500638 [Cicer arietinum]	--	--	--	--	--	--	--	--	--	--	--	--	--	PF12567	Leukocyte receptor CD45	GO:0050852//GO:0006470//GO:0006570	T cell receptor signaling pathway//protein dephosphorylation//tyrosine metabolic process	GO:0004725	protein tyrosine phosphatase activity	--	--	--	--
comp81002_c0	18.393	3.31946	2.46817	1.01895e-07	2.87706e-05	2665	502176772	XP_004515937.1	186	2.53747e-20	PREDICTED: uncharacterized protein LOC101500644 [Cicer arietinum]	--	--	--	--	--	--	--	--	--	--	--	--	--	--	--	--	--	--	--	--	--	--	--
comp84498_c0	53.0127	10.3733	2.35284	1.02656e-07	2.88938e-05	2085	571483602	XP_003536233.2	856	1.17572e-100	PREDICTED: uncharacterized protein LOC100798639 isoform X1 [Glycine max]>gi|571483604|ref|XP_006589288.1| PREDICTED: uncharacterized protein LOC100798639 isoform X2 [Glycine max]>gi|571483606|ref|XP_006589289.1| PREDICTED: uncharacterized protein LOC100798639 isoform X3 [Glycine max]	357441020	XM_003590740.1	228	1.36629e-113	Medicago truncatula hypothetical protein (MTR_1g075280) mRNA, complete cds	--	--	--	--	--	--	--	--	PF01481	Arterivirus nucleocapsid protein	--	--	--	--	GO:0019013	viral nucleocapsid	--	--
comp87987_c0	298.919	61.2717	2.28636	1.14627e-07	3.21614e-05	1722	388515407	AFK45765.1	893	2.53581e-117	unknown [Lotus japonicus]	571445390	XM_003521091.2	309	1.055e-158	PREDICTED: Glycine max putative methyltransferase DDB_G0268948-like (LOC100784891), mRNA	--	--	--	--	Q55EX9	222	1.22199e-18	Putative methyltransferase DDB_G0268948 OS=Dictyostelium discoideum GN=DDB_G0268948 PE=1 SV=2	--	--	--	--	--	--	--	--	--	--
comp344431_c0	1.48673	0	8.07677	1.16814e-07	3.25696e-05	708	--	--	--	--	--	--	--	--	--	--	--	--	--	--	--	--	--	--	--	--	--	--	--	--	--	--	--	--
comp38986_c0	1.48673	0	8.07677	1.16814e-07	3.25696e-05	270	--	--	--	--	--	--	--	--	--	--	--	--	--	--	--	--	--	--	--	--	--	--	--	--	--	--	--	--
comp84378_c0	4.84251	25.5414	-2.39768	1.19321e-07	3.31646e-05	1782	356538839	XP_003537908.1	2101	0	PREDICTED: allene oxide synthase, chloroplastic-like [Glycine max]	593148761	XM_007131824.1	394	0	Phaseolus vulgaris hypothetical protein (PHAVU_011G049600g) mRNA, complete cds	K01723	AOS	hydroperoxide dehydratase	http://www.genome.jp/dbget-bin/www_bget?ko:K01723	Q8W2N5	1334	2.0133e-177	9-divinyl ether synthase OS=Nicotiana tabacum GN=DES1 PE=1 SV=1	PF00067	Cytochrome P450	GO:0055114	oxidation-reduction process	GO:0005506//GO:0020037//GO:0016705	iron ion binding//heme binding//oxidoreductase activity, acting on paired donors, with incorporation or reduction of molecular oxygen	--	--	KOG0156	Cytochrome P450 CYP2 subfamily
comp76624_c0	8.28324	1.2909	2.67661	1.24238e-07	3.44222e-05	1132	--	--	--	--	--	--	--	--	--	--	--	--	--	--	--	--	--	--	--	--	--	--	--	--	--	--	--	--
comp81722_c0	4.29029	0.461036	3.20279	1.2462e-07	3.44222e-05	1225	--	--	--	--	--	105577039	AC166744.12	86	6.87415e-35	Medicago truncatula chromosome 6 clone mth2-69h7, complete sequence	--	--	--	--	--	--	--	--	--	--	--	--	--	--	--	--	--	--
comp71824_c0	130.578	26.6479	2.29258	1.27888e-07	3.52154e-05	1626	657399306	KEH38789.1	1312	6.21978e-176	NAC transcription factor-like protein [Medicago truncatula]	502084383	XM_004487622.1	419	0	PREDICTED: Cicer arietinum NAC domain-containing protein 19-like (LOC101506671), transcript variant X1, mRNA	--	--	--	--	Q93VY3	919	1.92719e-118	NAC domain-containing protein 72 OS=Arabidopsis thaliana GN=NAC072 PE=2 SV=1	PF02365	No apical meristem (NAM) protein	GO:0006355	regulation of transcription, DNA-templated	GO:0003677	DNA binding	--	--	--	--
comp49874_c0	2.84604	0.230518	3.59462	1.29022e-07	3.54183e-05	539	--	--	--	--	--	502181665	XM_004516801.1	46	5.02908e-13	PREDICTED: Cicer arietinum calcium-dependent protein kinase 4-like (LOC101507076), mRNA	--	--	--	--	--	--	--	--	--	--	--	--	--	--	--	--	--	--
comp70606_c0	5.39472	0.691555	2.95363	1.31526e-07	3.59943e-05	448	116010558	CAL51268.1	119	8.0804e-07	double-headed trypsin inhibitor [Phaseolus lunatus]	--	--	--	--	--	--	--	--	--	P01056	113	5.72372e-07	Bowman-Birk type proteinase inhibitor OS=Phaseolus lunatus PE=1 SV=1	PF00228	Bowman-Birk serine protease inhibitor family	--	--	GO:0004867	serine-type endopeptidase inhibitor activity	GO:0005576	extracellular region	--	--
comp87038_c1	467.557	97.0482	2.2683	1.3645e-07	3.72275e-05	2025	--	--	--	--	--	--	--	--	--	--	--	--	--	--	--	--	--	--	--	--	--	--	--	--	--	--	--	--
comp75275_c0	278.359	57.6757	2.2708	1.38257e-07	3.76051e-05	1895	356562852	XP_003549682.1	1384	0	PREDICTED: cyclic dof factor 3 [Glycine max]	571535353	XM_003549634.2	443	0	PREDICTED: Glycine max Dof20 (LOC778113), mRNA	--	--	--	--	Q8LFV3	766	2.02693e-92	Cyclic dof factor 3 OS=Arabidopsis thaliana GN=CDF3 PE=1 SV=2	PF02701//PF02724//PF00628	Dof domain, zinc finger//CDC45-like protein//PHD-finger	GO:0006355//GO:0006270	regulation of transcription, DNA-templated//DNA replication initiation	GO:0005515//GO:0003677	protein binding//DNA binding	--	--	--	--
comp67091_c0	0.722128	5.34802	-2.87917	1.49089e-07	4.04277e-05	585	--	--	--	--	--	--	--	--	--	--	--	--	--	--	--	--	--	--	--	--	--	--	--	--	--	--	--	--
comp49148_c0	2.3363	0.138311	4.02512	1.51019e-07	4.07029e-05	322	--	--	--	--	--	--	--	--	--	--	--	--	--	--	--	--	--	--	--	--	--	--	--	--	--	--	--	--
comp64781_c0	0.127434	2.35129	-4.14776	1.51019e-07	4.07029e-05	1146	--	--	--	--	--	--	--	--	--	--	--	--	--	--	--	--	--	--	PF02263//PF08272	Guanylate-binding protein, N-terminal domain//Topoisomerase I zinc-ribbon-like	GO:0006265	DNA topological change	GO:0003918//GO:0005525//GO:0003924//GO:0003677	DNA topoisomerase type II (ATP-hydrolyzing) activity//GTP binding//GTPase activity//DNA binding	GO:0005694	chromosome	--	--
comp20137_c0	68.2624	13.8772	2.29792	1.5863e-07	4.2625e-05	1869	571490133	XP_003538498.2	1748	0	PREDICTED: CBL-interacting protein kinase 2-like isoformX1 [Glycine max]>gi|571490135|ref|XP_006591398.1| PREDICTED: CBL-interacting protein kinase 2-like isoform X2 [Glycine max]	571542421	XM_003552090.2	634	0	PREDICTED: Glycine max CBL-interacting protein kinase 2-like (LOC100801834), transcript variant X1, mRNA	K07198	PRKAA, AMPK	5'-AMP-activated protein kinase, catalytic alpha subunit	http://www.genome.jp/dbget-bin/www_bget?ko:K07198	Q7X996	1419	0	CBL-interacting protein kinase 2 OS=Oryza sativa subsp. japonica GN=CIPK2 PE=2 SV=1	PF03822//PF07714//PF01163//PF00069//PF06293	NAF domain//Protein tyrosine kinase//RIO1 family//Protein kinase domain//Lipopolysaccharide kinase (Kdo/WaaP) family	GO:0009103//GO:0007165//GO:0006468	lipopolysaccharide biosynthetic process//signal transduction//protein phosphorylation	GO:0016773//GO:0005524//GO:0003824//GO:0004672	phosphotransferase activity, alcohol group as acceptor//ATP binding//catalytic activity//protein kinase activity	GO:0016020	membrane	KOG0583	Serine/threonine protein kinase
comp83502_c0	15.8019	2.85843	2.46452	1.59223e-07	4.26554e-05	1868	357446475	XP_003593515.1	2110	0	Polyphenol oxidase [Medicago truncatula]>gi|124360604|gb|ABN08603.1| Tyrosinase [Medicago truncatula]>gi|355482563|gb|AES63766.1| polyphenoloxidase [Medicago truncatula]	502077799	XM_004485691.1	666	0	PREDICTED: Cicer arietinum polyphenol oxidase A1, chloroplastic-like (LOC101512236), mRNA	--	--	--	--	Q06215	1823	0	Polyphenol oxidase A1, chloroplastic OS=Vicia faba PE=1 SV=1	PF12143//PF00264//PF12142	Protein of unknown function (DUF_B2219)//Common central domain of tyrosinase//Polyphenol oxidase middle domain	GO:0006118//GO:0055114//GO:0046148//GO:0006570//GO:0008152	electron transport//oxidation-reduction process//pigment biosynthetic process//tyrosine metabolic process//metabolic process	GO:0016491//GO:0046872//GO:0004097	oxidoreductase activity//metal ion binding//catechol oxidase activity	--	--	--	--
comp225863_c0	1.44426	0	8.0351	1.67165e-07	4.39882e-05	496	--	--	--	--	--	--	--	--	--	--	--	--	--	--	--	--	--	--	PF00553//PF09360//PF09478	Cellulose binding domain//Iron-binding zinc finger CDGSH type//Carbohydrate binding domain CBM49	GO:0005975	carbohydrate metabolic process	GO:0030246//GO:0004553//GO:0051537	carbohydrate binding//hydrolase activity, hydrolyzing O-glycosyl compounds//2 iron, 2 sulfur cluster binding	GO:0043231	intracellular membrane-bounded organelle	--	--
comp227531_c0	1.44426	0	8.0351	1.67165e-07	4.39882e-05	445	--	--	--	--	--	--	--	--	--	--	--	--	--	--	--	--	--	--	--	--	--	--	--	--	--	--	--	--
comp236411_c0	1.44426	0	8.0351	1.67165e-07	4.39882e-05	794	--	--	--	--	--	--	--	--	--	--	--	--	--	--	--	--	--	--	--	--	--	--	--	--	--	--	--	--
comp251247_c0	1.44426	0	8.0351	1.67165e-07	4.39882e-05	578	--	--	--	--	--	--	--	--	--	--	--	--	--	--	--	--	--	--	--	--	--	--	--	--	--	--	--	--
comp338460_c0	1.44426	0	8.0351	1.67165e-07	4.39882e-05	951	--	--	--	--	--	--	--	--	--	--	--	--	--	--	--	--	--	--	--	--	--	--	--	--	--	--	--	--
comp76155_c0	1.44426	0	8.0351	1.67165e-07	4.39882e-05	1350	--	--	--	--	--	--	--	--	--	--	--	--	--	--	--	--	--	--	--	--	--	--	--	--	--	--	--	--
comp88283_c0	6.75402	1.01428	2.72863	1.926e-07	5.05315e-05	980	--	--	--	--	--	--	--	--	--	--	--	--	--	--	--	--	--	--	PF00168	C2 domain	--	--	GO:0005515	protein binding	--	--	--	--
comp76592_c1	26.0816	5.1175	2.34827	2.11303e-07	5.52756e-05	716	593693858	XP_007147450.1	782	2.20678e-98	hypothetical protein PHAVU_006G125700g [Phaseolus vulgaris]>gi|561020673|gb|ESW19444.1| hypothetical protein PHAVU_006G125700g [Phaseolus vulgaris]	357448668	XM_003594562.1	248	3.46568e-125	Medicago truncatula Reticuline oxidase-like protein (MTR_2g031490) mRNA, complete cds	--	--	--	--	Q9SVG4	662	5.29893e-81	Reticuline oxidase-like protein OS=Arabidopsis thaliana GN=At4g20830 PE=1 SV=2	PF01565	FAD binding domain	GO:0006040//GO:0055114	amino sugar metabolic process//oxidation-reduction process	GO:0008762//GO:0016491//GO:0050660	UDP-N-acetylmuramate dehydrogenase activity//oxidoreductase activity//flavin adenine dinucleotide binding	--	--	--	--
comp88773_c0	7.94341	1.2909	2.61622	2.25773e-07	5.88878e-05	1208	--	--	--	--	--	--	--	--	--	--	--	--	--	--	--	--	--	--	PF08917	Transforming growth factor beta receptor 2 ectodomain	GO:0007178//GO:0016310//GO:0006468//GO:0009069	transmembrane receptor protein serine/threonine kinase signaling pathway//phosphorylation//protein phosphorylation//serine family amino acid metabolic process	GO:0005524//GO:0005026//GO:0046872	ATP binding//transforming growth factor beta receptor activity, type II//metal ion binding	GO:0016020	membrane	--	--
comp83699_c1	433.235	92.8066	2.22278	2.31601e-07	6.02313e-05	2818	502081600	XP_004486910.1	677	4.72671e-79	PREDICTED: salt tolerance-like protein-like [Cicer arietinum]	403044113	NM_001255495.2	244	2.36565e-122	Glycine max salt tolerance protein-like (LOC100814727), mRNA	--	--	--	--	Q9SID1	498	2.71858e-55	B-box zinc finger protein 25 OS=Arabidopsis thaliana GN=BBX25 PE=1 SV=2	PF01855//PF03851//PF10716//PF00643	Pyruvate flavodoxin/ferredoxin oxidoreductase, thiamine diP-bdg//UV-endonuclease UvdE//NADH dehydrogenase transmembrane subunit//B-box zinc finger	GO:0006118//GO:0009411//GO:0055114//GO:0006289	electron transport//response to UV//oxidation-reduction process//nucleotide-excision repair	GO:0016491//GO:0008270//GO:0004519//GO:0016655	oxidoreductase activity//zinc ion binding//endonuclease activity//oxidoreductase activity, acting on NAD(P)H, quinone or similar compound as acceptor	GO:0005622	intracellular	--	--
comp221201_c0	1.40178	0	7.9922	2.40483e-07	6.12868e-05	473	--	--	--	--	--	--	--	--	--	--	--	--	--	--	--	--	--	--	PF07688	KaiA domain	GO:0007623//GO:0006468	circadian rhythm//protein phosphorylation	--	--	--	--	--	--
comp267754_c0	1.40178	0	7.9922	2.40483e-07	6.12868e-05	528	--	--	--	--	--	--	--	--	--	--	--	--	--	--	--	--	--	--	PF08416	Phosphotyrosine-binding domain	--	--	GO:0005515	protein binding	--	--	--	--
comp299081_c0	0	1.42921	-8.02005	2.40483e-07	6.12868e-05	700	--	--	--	--	--	--	--	--	--	--	--	--	--	--	--	--	--	--	--	--	--	--	--	--	--	--	--	--
comp40610_c0	1.40178	0	7.9922	2.40483e-07	6.12868e-05	656	--	--	--	--	--	--	--	--	--	--	--	--	--	--	--	--	--	--	PF02316	Mu DNA-binding domain	--	--	GO:0003677	DNA binding	--	--	--	--
comp572695_c0	1.40178	0	7.9922	2.40483e-07	6.12868e-05	1084	676388309	XP_009037433.1	176	1.16473e-11	hypothetical protein AURANDRAFT_71695 [Aureococcus anophagefferens]>gi|323452200|gb|EGB08075.1| hypothetical protein AURANDRAFT_71695 [Aureococcus anophagefferens]	--	--	--	--	--	--	--	--	--	--	--	--	--	--	--	--	--	--	--	--	--	--	--
comp719816_c0	1.40178	0	7.9922	2.40483e-07	6.12868e-05	1613	--	--	--	--	--	--	--	--	--	--	--	--	--	--	--	--	--	--	--	--	--	--	--	--	--	--	--	--
comp78879_c0	0	1.42921	-8.02005	2.40483e-07	6.12868e-05	2328	--	--	--	--	--	--	--	--	--	--	--	--	--	--	--	--	--	--	--	--	--	--	--	--	--	--	--	--
comp112626_c0	5.39472	0.737658	2.86123	2.42248e-07	6.156e-05	679	--	--	--	--	--	407227484	FR856884.1	390	0	Philodina citrina complete mitochondrial genome	--	--	--	--	--	--	--	--	--	--	--	--	--	--	--	--	--	--
comp73272_c0	1.69913	0.0461036	5.0451	2.50562e-07	6.34913e-05	484	--	--	--	--	--	--	--	--	--	--	--	--	--	--	--	--	--	--	--	--	--	--	--	--	--	--	--	--
comp79728_c0	1.99647	0.0922073	4.35643	2.67252e-07	6.75282e-05	755	--	--	--	--	--	--	--	--	--	--	--	--	--	--	--	--	--	--	--	--	--	--	--	--	--	--	--	--
comp72035_c0	83.0023	17.5655	2.24005	2.71082e-07	6.82149e-05	819	351724385	NP_001235776.1	355	5.44941e-39	uncharacterized protein LOC100527161 [Glycine max]>gi|255631688|gb|ACU16211.1| unknown [Glycine max]	388513598	BT145067.1	94	1.61809e-39	Medicago truncatula clone JCVI-FLMt-2B16 unknown mRNA	--	--	--	--	--	--	--	--	--	--	--	--	--	--	--	--	--	--
comp85948_c0	3.18586	0.322725	3.28131	2.71504e-07	6.82149e-05	1389	326528927	BAJ97485.1	2376	0	predicted protein [Hordeum vulgare subsp. vulgare]	326528926	AK366282.1	1336	0	Hordeum vulgare subsp. vulgare mRNA for predicted protein, complete cds, clone: NIASHv2041K17	K01369	LGMN	legumain	http://www.genome.jp/dbget-bin/www_bget?ko:K01369	Q9R0J8	1107	9.73245e-146	Legumain OS=Rattus norvegicus GN=Lgmn PE=1 SV=1	PF01650	Peptidase C13 family	GO:0006508	proteolysis	GO:0004197	cysteine-type endopeptidase activity	--	--	KOG1349	Gpi-anchor transamidase
comp78220_c0	3.82303	0.414933	3.18676	2.74724e-07	6.88297e-05	654	--	--	--	--	--	--	--	--	--	--	--	--	--	--	--	--	--	--	PF01529	DHHC palmitoyltransferase	--	--	GO:0008270	zinc ion binding	--	--	--	--
comp78085_c0	6.62659	32.1803	-2.27889	3.11256e-07	7.77632e-05	1389	356559357	XP_003547966.1	1596	0	PREDICTED: salicylate carboxymethyltransferase-like [Glycine max]	571528144	XM_003547918.2	581	0	PREDICTED: Glycine max salicylate carboxymethyltransferase-like (LOC100814233), mRNA	K08241	E2.1.1.141	jasmonate O-methyltransferase	http://www.genome.jp/dbget-bin/www_bget?ko:K08241	Q9SPV4	1145	1.09635e-152	Salicylate carboxymethyltransferase OS=Clarkia breweri GN=SAMT PE=1 SV=1	PF03492	SAM dependent carboxyl methyltransferase	--	--	GO:0008168	methyltransferase activity	--	--	--	--
comp141921_c0	1.3593	0	7.94798	3.47842e-07	8.54635e-05	358	--	--	--	--	--	--	--	--	--	--	--	--	--	--	--	--	--	--	--	--	--	--	--	--	--	--	--	--
comp222115_c0	0.0424781	1.70583	-5.15581	3.45318e-07	8.54635e-05	941	571457690	XP_006580845.1	496	5.03862e-58	PREDICTED: uncharacterized protein LOC102660325 [Glycine max]	--	--	--	--	--	--	--	--	--	P10978	304	1.07335e-28	Retrovirus-related Pol polyprotein from transposon TNT 1-94 OS=Nicotiana tabacum PE=2 SV=1	PF00665	Integrase core domain	GO:0015074	DNA integration	--	--	--	--	--	--
comp283749_c0	1.3593	0	7.94798	3.47842e-07	8.54635e-05	608	326507288	BAJ95721.1	295	7.24135e-29	predicted protein [Hordeum vulgare subsp. vulgare]	--	--	--	--	--	--	--	--	--	--	--	--	--	PF01644//PF01501	Chitin synthase//Glycosyl transferase family 8	GO:0006031	chitin biosynthetic process	GO:0016757//GO:0004100	transferase activity, transferring glycosyl groups//chitin synthase activity	--	--	--	--
comp309508_c0	1.3593	0	7.94798	3.47842e-07	8.54635e-05	611	--	--	--	--	--	--	--	--	--	--	--	--	--	--	--	--	--	--	--	--	--	--	--	--	--	--	--	--
comp438339_c0	1.3593	0	7.94798	3.47842e-07	8.54635e-05	812	--	--	--	--	--	--	--	--	--	--	--	--	--	--	--	--	--	--	--	--	--	--	--	--	--	--	--	--
comp461820_c0	1.3593	0	7.94798	3.47842e-07	8.54635e-05	1101	--	--	--	--	--	--	--	--	--	--	--	--	--	--	--	--	--	--	--	--	--	--	--	--	--	--	--	--
comp77697_c1	25.1895	5.1175	2.29807	3.68798e-07	9.03627e-05	1211	657399439	KEH38879.1	548	4.30612e-64	C2H2-type zinc finger protein [Medicago truncatula]	593699351	XM_007150079.1	64	1.15297e-22	Phaseolus vulgaris hypothetical protein (PHAVU_005G130300g) mRNA, complete cds	--	--	--	--	Q681X4	368	6.80539e-39	Zinc finger protein ZAT5 OS=Arabidopsis thaliana GN=ZAT5 PE=2 SV=1	PF00096//PF01213//PF02150	Zinc finger, C2H2 type//Adenylate cyclase associated (CAP) N terminal//RNA polymerases M/15 Kd subunit	GO:0006206//GO:0006144//GO:0007010//GO:0006351	pyrimidine nucleobase metabolic process//purine nucleobase metabolic process//cytoskeleton organization//transcription, DNA-templated	GO:0003899//GO:0046872//GO:0003779//GO:0003677	DNA-directed RNA polymerase activity//metal ion binding//actin binding//DNA binding	GO:0005730	nucleolus	--	--
comp82145_c0	61.1681	13.2317	2.2083	4.38506e-07	0.000107147	514	62529133	AAX84839.1	640	9.26007e-77	phenylalanine ammonia-lyase [Astragalus mongholicus]	62529132	AY986506.1	250	1.8902e-126	Astragalus mongholicus phenylalanine ammonia-lyase (PAL1) mRNA, complete cds	K10775	E4.3.1.24	phenylalanine ammonia-lyase	http://www.genome.jp/dbget-bin/www_bget?ko:K10775	P27991	533	2.46375e-62	Phenylalanine ammonia-lyase 1 OS=Glycine max GN=PAL1 PE=3 SV=1	PF00221	Aromatic amino acid lyase	GO:0009058	biosynthetic process	GO:0016841	ammonia-lyase activity	--	--	--	--
comp79516_c1	401.928	89.8099	2.16192	4.63997e-07	0.000113065	2842	657397652	KEH37361.1	1691	0	allantoate amidohydrolase [Medicago truncatula]	357449148	XM_003594803.1	794	0	Medicago truncatula Allantoate amidohydrolase (MTR_2g035370) mRNA, complete cds	K02083	allC	allantoate deiminase	http://www.genome.jp/dbget-bin/www_bget?ko:K02083	O49434	1422	0	Allantoate deiminase OS=Arabidopsis thaliana GN=AAH PE=1 SV=2	PF04389//PF01546	Peptidase family M28//Peptidase family M20/M25/M40	GO:0008152//GO:0006508	metabolic process//proteolysis	GO:0008233//GO:0016787	peptidase activity//hydrolase activity	--	--	--	--
comp83330_c0	16.6514	3.31946	2.3247	4.96187e-07	0.000120579	1853	593622676	XP_007142937.1	882	6.24562e-153	hypothetical protein PHAVU_007G029800g [Phaseolus vulgaris]>gi|561016127|gb|ESW14931.1| hypothetical protein PHAVU_007G029800g [Phaseolus vulgaris]	388495479	BT136011.1	466	0	Lotus japonicus clone JCVI-FLLj-7O6 unknown mRNA	--	--	--	--	--	--	--	--	PF02485	Core-2/I-Branching enzyme	--	--	GO:0008375	acetylglucosaminyltransferase activity	GO:0016020	membrane	--	--
comp177997_c0	1.31682	0	7.90237	5.05952e-07	0.000121623	428	--	--	--	--	--	--	--	--	--	--	--	--	--	--	--	--	--	--	--	--	--	--	--	--	--	--	--	--
comp340336_c0	1.31682	0	7.90237	5.05952e-07	0.000121623	673	303285374	XP_003061977.1	310	7.13909e-33	predicted protein, partial [Micromonas pusilla CCMP1545]>gi|226456388|gb|EEH53689.1| predicted protein, partial [Micromonas pusilla CCMP1545]	--	--	--	--	--	K05766	SSH	protein phosphatase slingshot	http://www.genome.jp/dbget-bin/www_bget?ko:K05766	Q6IVY4	266	6.18214e-25	Protein phosphatase Slingshot homolog OS=Xenopus laevis GN=ssh PE=1 SV=2	PF00102//PF00782	Protein-tyrosine phosphatase//Dual specificity phosphatase, catalytic domain	GO:0006470//GO:0006570	protein dephosphorylation//tyrosine metabolic process	GO:0008138//GO:0004725//GO:0016787	protein tyrosine/serine/threonine phosphatase activity//protein tyrosine phosphatase activity//hydrolase activity	--	--	KOG1716	Dual specificity phosphatase
comp728_c0	1.31682	0	7.90237	5.05952e-07	0.000121623	676	--	--	--	--	--	--	--	--	--	--	--	--	--	--	--	--	--	--	--	--	--	--	--	--	--	--	--	--
comp90954_c0	1.31682	0	7.90237	5.05952e-07	0.000121623	539	--	--	--	--	--	--	--	--	--	--	--	--	--	--	--	--	--	--	--	--	--	--	--	--	--	--	--	--
comp86090_c0	11.724	2.21297	2.40248	5.07392e-07	0.00012164	1409	657401374	KEH40352.1	1572	0	stress-induced receptor-like kinase [Medicago truncatula]	502124169	XM_004498358.1	484	0	PREDICTED: Cicer arietinum probable receptor-like protein kinase At1g67000-like (LOC101509729), mRNA	--	--	--	--	Q3ECH2	184	4.33135e-13	Probable receptor-like protein kinase At1g67000 OS=Arabidopsis thaliana GN=At1g67000 PE=2 SV=2	PF07714//PF13947//PF00069	Protein tyrosine kinase//Wall-associated receptor kinase galacturonan-binding//Protein kinase domain	GO:0006468	protein phosphorylation	GO:0004672//GO:0030247//GO:0005524	protein kinase activity//polysaccharide binding//ATP binding	--	--	--	--
comp84978_c0	0.594694	4.28764	-2.83848	5.47171e-07	0.000130824	588	--	--	--	--	--	--	--	--	--	--	--	--	--	--	--	--	--	--	--	--	--	--	--	--	--	--	--	--
comp84179_c1	40.9489	8.8519	2.20906	5.57789e-07	0.000133005	422	--	--	--	--	--	593503782	XM_007141957.1	34	1.81155e-06	Phaseolus vulgaris hypothetical protein (PHAVU_008G245700g) mRNA, complete cds	--	--	--	--	--	--	--	--	--	--	--	--	--	--	--	--	--	--
comp67248_c0	37.848	8.16034	2.21275	5.99149e-07	0.000141587	1022	502147848	XP_004506939.1	332	3.93237e-35	PREDICTED: uncharacterized protein LOC101492119 [Cicer arietinum]	--	--	--	--	--	--	--	--	--	--	--	--	--	PF03611	PTS system sugar-specific permease component	GO:0009401	phosphoenolpyruvate-dependent sugar phosphotransferase system	--	--	GO:0016021	integral component of membrane	--	--
comp72469_c0	204.915	46.3342	2.14474	5.98178e-07	0.000141587	1444	502119797	XP_004496742.1	1178	6.17346e-158	PREDICTED: uncharacterized protein C24B11.05-like [Cicer arietinum]	502119796	XM_004496685.1	402	0	PREDICTED: Cicer arietinum uncharacterized LOC101495327 (LOC101495327), mRNA	K07025	K07025	putative hydrolase of the HAD superfamily	http://www.genome.jp/dbget-bin/www_bget?ko:K07025	Q09893	218	1.40917e-18	Uncharacterized protein C24B11.05 OS=Schizosaccharomyces pombe (strain 972 / ATCC 24843) GN=SPAC24B11.05 PE=3 SV=1	PF12689	Acid Phosphatase	--	--	GO:0016791	phosphatase activity	--	--	KOG3109	Haloacid dehalogenase-like hydrolase
comp78585_c0	2.3363	0.184415	3.62401	5.99247e-07	0.000141587	778	388504606	AFK40369.1	1103	1.73908e-149	unknown [Lotus japonicus]	388504605	BT140574.1	462	0	Lotus japonicus clone JCVI-FLLj-4E14 unknown mRNA	K05863	SLC25A4S, ANT	solute carrier family 25 (mitochondrial adenine nucleotide translocator), member 4/5/6/31	http://www.genome.jp/dbget-bin/www_bget?ko:K05863	P27080	776	7.82014e-101	ADP,ATP carrier protein OS=Chlamydomonas reinhardtii GN=ABT PE=1 SV=1	--	--	--	--	--	--	--	--	KOG0749	Mitochondrial ADP/ATP carrier proteins
comp92623_c0	0.637172	4.47205	-2.8005	6.00146e-07	0.000141587	335	--	--	--	--	--	--	--	--	--	--	--	--	--	--	--	--	--	--	--	--	--	--	--	--	--	--	--	--
comp168493_c0	0.254869	2.81232	-3.43582	6.12512e-07	0.000144122	462	--	--	--	--	--	--	--	--	--	--	--	--	--	--	--	--	--	--	--	--	--	--	--	--	--	--	--	--
comp64979_c0	3.39825	0.368829	3.18465	6.71232e-07	0.000157522	690	552834919	XP_005848855.1	660	1.94678e-84	hypothetical protein CHLNCDRAFT_51527 [Chlorella variabilis]>gi|307108513|gb|EFN56753.1| hypothetical protein CHLNCDRAFT_51527 [Chlorella variabilis]	--	--	--	--	--	--	--	--	--	Q9M8R4	557	1.96784e-67	Protein DJ-1 homolog D OS=Arabidopsis thaliana GN=DJ1D PE=1 SV=1	PF07722//PF07685	Peptidase C26//CobB/CobQ-like glutamine amidotransferase domain	GO:0009236//GO:0006541	cobalamin biosynthetic process//glutamine metabolic process	GO:0003824//GO:0016787	catalytic activity//hydrolase activity	--	--	--	--
comp31341_c0	1.27434	0	7.85526	7.40189e-07	0.000171442	287	--	--	--	--	--	--	--	--	--	--	--	--	--	--	--	--	--	--	--	--	--	--	--	--	--	--	--	--
comp68484_c0	1.27434	0	7.85526	7.40189e-07	0.000171442	888	--	--	--	--	--	--	--	--	--	--	--	--	--	--	--	--	--	--	--	--	--	--	--	--	--	--	--	--
comp73874_c0	0.339825	2.99674	-3.11991	7.3456e-07	0.000171442	681	357464487	XP_003602525.1	290	4.01838e-30	ECA1 protein [Medicago truncatula]>gi|355491573|gb|AES72776.1| ECA1 gametogenesis related family [Medicago truncatula]	--	--	--	--	--	--	--	--	--	Q9SRD8	221	1.06118e-20	Egg cell-secreted protein 1.1 OS=Arabidopsis thaliana GN=EC1.1 PE=2 SV=1	--	--	--	--	--	--	--	--	--	--
comp85436_c0	1.27434	0	7.85526	7.40189e-07	0.000171442	708	--	--	--	--	--	--	--	--	--	--	--	--	--	--	--	--	--	--	--	--	--	--	--	--	--	--	--	--
comp91244_c2	0	1.2909	-7.87381	7.40189e-07	0.000171442	343	59859764	AAX09604.1	570	2.68544e-70	elongation factor 1 alpha, partial [Rhodomonas salina]	169930320	EU360785.1	148	6.1265e-70	Dictyostelium medusoides elongation factor 1 alpha gene, partial cds	K03231	EEF1A	elongation factor 1-alpha	http://www.genome.jp/dbget-bin/www_bget?ko:K03231	P53013	507	3.60937e-61	Elongation factor 1-alpha OS=Caenorhabditis elegans GN=eft-3 PE=3 SV=1	PF03143//PF03144	Elongation factor Tu C-terminal domain//Elongation factor Tu domain 2	--	--	GO:0005525	GTP binding	--	--	KOG0052	Translation elongation factor EF-1 alpha/Tu
comp76592_c0	48.3826	10.7421	2.17063	7.61934e-07	0.000176021	1071	357448669	XP_003594610.1	1451	0	Reticuline oxidase-like protein [Medicago truncatula]>gi|355483658|gb|AES64861.1| FAD-binding berberine family protein [Medicago truncatula]	502080191	XM_004486431.1	504	0	PREDICTED: Cicer arietinum reticuline oxidase-like protein-like (LOC101507115), mRNA	--	--	--	--	Q9SVG4	1018	3.56186e-132	Reticuline oxidase-like protein OS=Arabidopsis thaliana GN=At4g20830 PE=1 SV=2	PF08031	Berberine and berberine like	GO:0055114//GO:0006040	oxidation-reduction process//amino sugar metabolic process	GO:0050660//GO:0008762//GO:0016491	flavin adenine dinucleotide binding//UDP-N-acetylmuramate dehydrogenase activity//oxidoreductase activity	--	--	--	--
comp81398_c0	0.552216	4.01102	-2.84828	7.86746e-07	0.000181282	1210	357504125	XP_003622351.1	669	1.86382e-83	22.7 kDa class IV heat shock protein [Medicago truncatula]>gi|657404062|gb|KEH42834.1| 22.0 kDa class IV heat shock protein [Medicago truncatula]	--	--	--	--	--	K13993	HSP20	HSP20 family protein	http://www.genome.jp/dbget-bin/www_bget?ko:K13993	P30236	648	4.42377e-81	22.0 kDa class IV heat shock protein OS=Glycine max GN=HSP22.0 PE=3 SV=1	--	--	--	--	--	--	--	--	KOG0710	Molecular chaperone (small heat-shock protein Hsp26/Hsp42)
comp91985_c0	28.2055	6.08568	2.21146	7.95944e-07	0.000182927	1135	657393228	KEH34070.1	366	7.77301e-63	disease resistance protein (TIR-NBS-LRR class) [Medicago truncatula]	571564434	XM_006605557.1	44	1.41503e-11	PREDICTED: Glycine max TMV resistance protein N-like (LOC100813283), transcript variant X6, mRNA	--	--	--	--	O23530	132	5.61506e-07	Protein SUPPRESSOR OF npr1-1, CONSTITUTIVE 1 OS=Arabidopsis thaliana GN=SNC1 PE=1 SV=3	PF00560	Leucine Rich Repeat	--	--	GO:0005515	protein binding	--	--	--	--
comp87209_c1	20.7718	4.42595	2.22915	9.05122e-07	0.000207483	1054	--	--	--	--	--	224923057	AC235293.1	56	2.79779e-18	Glycine max strain Williams 82 clone GM_WBb0059D15, complete sequence	--	--	--	--	--	--	--	--	--	--	--	--	--	--	--	--	--	--
comp79511_c0	3.82303	18.1187	-2.24305	9.38694e-07	0.000214626	1743	533214728	AGU14106.1	1747	0	UDP-glycosyltransferase [Cicer arietinum]	--	--	--	--	--	K12356	UGT72E	coniferyl-alcohol glucosyltransferase	http://www.genome.jp/dbget-bin/www_bget?ko:K12356	Q40287	1320	2.1161e-175	Anthocyanidin 3-O-glucosyltransferase 5 OS=Manihot esculenta GN=GT5 PE=1 SV=1	PF00201//PF04101	UDP-glucoronosyl and UDP-glucosyl transferase//Glycosyltransferase family 28 C-terminal domain	GO:0008152//GO:0005975//GO:0030259	metabolic process//carbohydrate metabolic process//lipid glycosylation	GO:0016758//GO:0030246	transferase activity, transferring hexosyl groups//carbohydrate binding	--	--	KOG1192	UDP-glucuronosyl and UDP-glucosyl transferase
comp76034_c0	139.881	32.3186	2.11357	9.43643e-07	0.000214653	2133	502104373	XP_004492519.1	1726	0	PREDICTED: probable WRKY transcription factor 33-like [Cicer arietinum]	502104372	XM_004492462.1	727	0	PREDICTED: Cicer arietinum probable WRKY transcription factor 33-like (LOC101511519), mRNA	K13424	WRKY33	WRKY transcription factor 33	http://www.genome.jp/dbget-bin/www_bget?ko:K13424	Q8S8P5	800	8.11364e-96	Probable WRKY transcription factor 33 OS=Arabidopsis thaliana GN=WRKY33 PE=1 SV=2	PF03106	WRKY DNA -binding domain	GO:0006355	regulation of transcription, DNA-templated	GO:0003700//GO:0043565	sequence-specific DNA binding transcription factor activity//sequence-specific DNA binding	GO:0005667	transcription factor complex	--	--
comp84059_c0	2.67612	0.276622	3.24859	9.43636e-07	0.000214653	303	--	--	--	--	--	159459662	AC209534.4	43	1.24851e-11	Medicago truncatula chromosome 2 BAC clone mth2-125a15, complete sequence	--	--	--	--	--	--	--	--	--	--	--	--	--	--	--	--	--	--
comp47833_c0	2.03895	0.138311	3.82922	9.57367e-07	0.000216667	747	--	--	--	--	--	--	--	--	--	--	--	--	--	--	--	--	--	--	--	--	--	--	--	--	--	--	--	--
comp83565_c3	0.127434	2.02856	-3.9353	9.57367e-07	0.000216667	597	502167704	XP_004514225.1	505	2.40091e-58	PREDICTED: beta-glucosidase 10-like [Cicer arietinum]	571527382	XM_003547815.2	191	1.39175e-93	PREDICTED: Glycine max beta-glucosidase 11-like (LOC100803190), mRNA	K01188	E3.2.1.21	beta-glucosidase	http://www.genome.jp/dbget-bin/www_bget?ko:K01188	E3W9M3	314	2.73554e-32	Cyanidin 3-O-glucoside 7-O-glucosyltransferase (acyl-glucose) OS=Delphinium grandiflorum GN=AA7GT PE=1 SV=1	PF00232	Glycosyl hydrolase family 1	GO:0005975	carbohydrate metabolic process	GO:0004553	hydrolase activity, hydrolyzing O-glycosyl compounds	--	--	--	--
comp84890_c0	4.50268	0.645451	2.79187	9.88025e-07	0.000223038	423	--	--	--	--	--	--	--	--	--	--	--	--	--	--	--	--	--	--	--	--	--	--	--	--	--	--	--	--
comp83893_c0	3.99295	18.7642	-2.23089	1.01414e-06	0.000228353	859	502180002	XP_004516546.1	695	1.57055e-89	PREDICTED: 18.5 kDa class I heat shock protein-like [Cicer arietinum]	502142720	XM_004505026.1	293	4.04665e-150	PREDICTED: Cicer arietinum 18.5 kDa class I heat shock protein-like (LOC101514603), mRNA	K13993	HSP20	HSP20 family protein	http://www.genome.jp/dbget-bin/www_bget?ko:K13993	P27880	675	2.19894e-87	18.2 kDa class I heat shock protein OS=Medicago sativa GN=HSP18.2 PE=2 SV=1	--	--	--	--	--	--	--	--	KOG0710	Molecular chaperone (small heat-shock protein Hsp26/Hsp42)
comp164555_c0	1.23187	0	7.80657	1.08934e-06	0.000239229	427	--	--	--	--	--	--	--	--	--	--	--	--	--	--	--	--	--	--	--	--	--	--	--	--	--	--	--	--
comp180600_c0	1.23187	0	7.80657	1.08934e-06	0.000239229	417	--	--	--	--	--	--	--	--	--	--	--	--	--	--	--	--	--	--	--	--	--	--	--	--	--	--	--	--
comp254502_c0	1.23187	0	7.80657	1.08934e-06	0.000239229	409	299470330	CBN78380.1	163	2.90019e-12	conserved unknown protein [Ectocarpus siliculosus]	--	--	--	--	--	--	--	--	--	--	--	--	--	--	--	--	--	--	--	--	--	--	--
comp35250_c0	1.23187	0	7.80657	1.08934e-06	0.000239229	486	326512518	BAJ99614.1	211	1.36478e-18	predicted protein [Hordeum vulgare subsp. vulgare]	--	--	--	--	--	--	--	--	--	Q9GRF8	170	7.78814e-14	Elongation factor 1-beta OS=Dictyostelium discoideum GN=efa1B PE=1 SV=1	--	--	--	--	--	--	--	--	KOG1668	Elongation factor 1 beta/delta chain
comp453279_c0	1.23187	0	7.80657	1.08934e-06	0.000239229	646	--	--	--	--	--	--	--	--	--	--	--	--	--	--	--	--	--	--	PF04790//PF00335//PF13903	Sarcoglycan complex subunit protein//Tetraspanin family//PMP-22/EMP/MP20/Claudin tight junction	--	--	--	--	GO:0016012//GO:0016021	sarcoglycan complex//integral component of membrane	--	--
comp460620_c0	1.23187	0	7.80657	1.08934e-06	0.000239229	631	--	--	--	--	--	--	--	--	--	--	--	--	--	--	--	--	--	--	PF00168	C2 domain	--	--	GO:0005515	protein binding	--	--	--	--
comp514637_c0	0	1.2448	-7.82157	1.08934e-06	0.000239229	882	--	--	--	--	--	--	--	--	--	--	--	--	--	--	--	--	--	--	--	--	--	--	--	--	--	--	--	--
comp51703_c0	1.23187	0	7.80657	1.08934e-06	0.000239229	772	--	--	--	--	--	--	--	--	--	--	--	--	--	--	--	--	--	--	PF01496	V-type ATPase 116kDa subunit family	GO:0015992//GO:0015991	proton transport//ATP hydrolysis coupled proton transport	GO:0015078	hydrogen ion transmembrane transporter activity	GO:0033179	proton-transporting V-type ATPase, V0 domain	--	--
comp81270_c0	3.48321	0.414933	3.05266	1.07177e-06	0.000239229	1534	--	--	--	--	--	--	--	--	--	--	--	--	--	--	--	--	--	--	PF09268	Clathrin, heavy-chain linker	GO:0016192//GO:0006886	vesicle-mediated transport//intracellular protein transport	GO:0005198	structural molecule activity	GO:0030130//GO:0030132	clathrin coat of trans-Golgi network vesicle//clathrin coat of coated pit	--	--
comp83326_c0	4.29029	0.599347	2.82823	1.06849e-06	0.000239229	617	--	--	--	--	--	--	--	--	--	--	--	--	--	--	--	--	--	--	--	--	--	--	--	--	--	--	--	--
comp85121_c0	2.84604	0.322725	3.11887	1.10507e-06	0.000242086	793	--	--	--	--	--	--	--	--	--	--	--	--	--	--	--	--	--	--	--	--	--	--	--	--	--	--	--	--
comp84899_c1	51.8658	11.8486	2.12954	1.1376e-06	0.000248601	754	657401906	KEH40858.1	1023	1.26113e-136	caffeic acid O-methyltransferase [Medicago truncatula]	502181059	XM_004516694.1	347	3.38485e-180	PREDICTED: Cicer arietinum isoliquiritigenin 2'-O-methyltransferase-like (LOC101512074), mRNA	--	--	--	--	P93324	537	2.13857e-64	Isoliquiritigenin 2'-O-methyltransferase OS=Medicago sativa PE=1 SV=1	PF00891//PF08100	O-methyltransferase//Dimerisation domain	--	--	GO:0046983//GO:0008171	protein dimerization activity//O-methyltransferase activity	--	--	--	--
comp67939_c0	54.7118	232.04	-2.08433	1.14228e-06	0.000249011	1229	388523141	AFK49632.1	1298	7.09494e-176	unknown [Lotus japonicus]	502119904	XM_004496719.1	544	0	PREDICTED: Cicer arietinum thiamine thiazole synthase 2, chloroplastic-like (LOC101507074), mRNA	K03146	THI4, THI1	thiamine thiazole synthase	http://www.genome.jp/dbget-bin/www_bget?ko:K03146	F6H7K5	1232	1.16605e-166	Thiamine thiazole synthase 2, chloroplastic OS=Vitis vinifera GN=THI1-2 PE=3 SV=1	PF07992//PF05834//PF01266//PF04983//PF00732//PF01134	Pyridine nucleotide-disulphide oxidoreductase//Lycopene cyclase protein//FAD dependent oxidoreductase//RNA polymerase Rpb1, domain 3//GMC oxidoreductase//Glucose inhibited division protein A	GO:0006351//GO:0006144//GO:0016117//GO:0006206//GO:0008033//GO:0055114	transcription, DNA-templated//purine nucleobase metabolic process//carotenoid biosynthetic process//pyrimidine nucleobase metabolic process//tRNA processing//oxidation-reduction process	GO:0016491//GO:0003677//GO:0050660//GO:0016614//GO:0003899//GO:0016705	oxidoreductase activity//DNA binding//flavin adenine dinucleotide binding//oxidoreductase activity, acting on CH-OH group of donors//DNA-directed RNA polymerase activity//oxidoreductase activity, acting on paired donors, with incorporation or reduction of molecular oxygen	GO:0005730	nucleolus	KOG2960	Protein involved in thiamine biosynthesis and DNA damage tolerance
comp70033_c0	17.2886	3.64219	2.24522	1.1492e-06	0.000249906	667	351725207	NP_001237596.1	319	6.65632e-35	uncharacterized protein LOC100527032 [Glycine max]>gi|255631404|gb|ACU16069.1| unknown [Glycine max]	351725206	NM_001250667.1	127	5.90115e-58	Glycine max uncharacterized LOC100527032 (LOC100527032), mRNA >gnl|BL_ORD_ID|7883639 Soybean clone JCVI-FLGm-8P2 unknown mRNA	--	--	--	--	P32292	263	2.56438e-27	Indole-3-acetic acid-induced protein ARG2 OS=Vigna radiata var. radiata GN=ARG2 PE=2 SV=1	PF03242	Late embryogenesis abundant protein	GO:0006950	response to stress	--	--	--	--	--	--
comp62337_c0	4.0779	0.553244	2.86945	1.16014e-06	0.000250846	838	357437921	XP_003589236.1	1071	8.54463e-143	Patatin-like protein [Medicago truncatula]>gi|355478284|gb|AES59487.1| patatin-like phospholipase [Medicago truncatula]	502125818	XM_004499019.1	409	0	PREDICTED: Cicer arietinum patatin-2-Kuras 3-like (LOC101511984), transcript variant X2, mRNA	--	--	--	--	O48723	773	8.29798e-99	Patatin-like protein 2 OS=Arabidopsis thaliana GN=PLP2 PE=1 SV=1	PF01734	Patatin-like phospholipase	GO:0006629	lipid metabolic process	GO:0016787	hydrolase activity	--	--	KOG4231	Intracellular membrane-bound Ca2+-independent phospholipase A2
comp78000_c1	5.01242	0.783762	2.66847	1.16198e-06	0.000250846	708	502158097	XP_004511029.1	707	1.1353e-88	PREDICTED: beta-glucosidase 12-like [Cicer arietinum]	571488478	XM_006590888.1	262	5.65075e-133	PREDICTED: Glycine max beta-glucosidase 12-like (LOC100820528), mRNA	K01188	E3.2.1.21	beta-glucosidase	http://www.genome.jp/dbget-bin/www_bget?ko:K01188	Q7XKV2	524	2.26735e-61	Beta-glucosidase 13 OS=Oryza sativa subsp. japonica GN=BGLU13 PE=2 SV=2	PF00232	Glycosyl hydrolase family 1	GO:0005975	carbohydrate metabolic process	GO:0004553	hydrolase activity, hydrolyzing O-glycosyl compounds	--	--	--	--
comp85109_c1	0.424781	3.27336	-2.92976	1.15971e-06	0.000250846	1076	357472787	XP_003606678.1	300	3.98558e-47	Ubiquitin fusion degradation protein-like protein [Medicago truncatula]>gi|355507733|gb|AES88875.1| ubiquitin fusion degradation 1 protein [Medicago truncatula]	99078759	AC174290.6	144	3.44471e-67	Medicago truncatula clone mth2-52e11, complete sequence	K14016	UFD1	ubiquitin fusion degradation protein 1	http://www.genome.jp/dbget-bin/www_bget?ko:K14016	Q92890	198	5.12485e-16	Ubiquitin fusion degradation protein 1 homolog OS=Homo sapiens GN=UFD1L PE=1 SV=3	PF03152	Ubiquitin fusion degradation protein UFD1	GO:0006511	ubiquitin-dependent protein catabolic process	--	--	--	--	KOG1816	Ubiquitin fusion-degradation protein
comp68577_c0	2.63364	0.276622	3.22556	1.17426e-06	0.000252633	518	--	--	--	--	--	--	--	--	--	--	--	--	--	--	--	--	--	--	--	--	--	--	--	--	--	--	--	--
comp84215_c0	126.755	29.6907	2.09375	1.17593e-06	0.000252633	1812	657379969	KEH24248.1	1776	0	E3 ubiquitin-protein ligase PUB23-like protein [Medicago truncatula]	502112156	XM_004494197.1	481	0	PREDICTED: Cicer arietinum E3 ubiquitin-protein ligase PUB22-like (LOC101504462), mRNA	--	--	--	--	Q84TG3	1275	1.93812e-169	E3 ubiquitin-protein ligase PUB23 OS=Arabidopsis thaliana GN=PUB23 PE=1 SV=1	PF00514//PF04564	Armadillo/beta-catenin-like repeat//U-box domain	GO:0016567	protein ubiquitination	GO:0005515//GO:0004842	protein binding//ubiquitin-protein transferase activity	GO:0000151	ubiquitin ligase complex	KOG4642	Chaperone-dependent E3 ubiquitin protein ligase (contains TPR repeats)
comp79224_c0	11.4691	2.30518	2.31204	1.19946e-06	0.000257067	625	357456395	XP_003598478.1	138	2.31797e-09	hypothetical protein MTR_3g014180 [Medicago truncatula]>gi|355487526|gb|AES68729.1| transmembrane protein, putative [Medicago truncatula]	--	--	--	--	--	--	--	--	--	--	--	--	--	--	--	--	--	--	--	--	--	--	--
comp91864_c0	25.6143	5.67075	2.17425	1.21287e-06	0.000259314	2986	357484943	XP_003612759.1	2555	0	Nbs-lrr resistance protein [Medicago truncatula]>gi|355514094|gb|AES95717.1| disease resistance protein (CC-NBS-LRR class) family protein [Medicago truncatula]	--	--	--	--	--	--	--	--	--	Q7XA42	689	1.8993e-74	Putative disease resistance protein RGA1 OS=Solanum bulbocastanum GN=RGA1 PE=2 SV=2	PF00931//PF00560//PF04810	NB-ARC domain//Leucine Rich Repeat//Sec23/Sec24 zinc finger	GO:0006886//GO:0006888	intracellular protein transport//ER to Golgi vesicle-mediated transport	GO:0043531//GO:0008270//GO:0005515	ADP binding//zinc ion binding//protein binding	GO:0030127	COPII vesicle coat	KOG0619	FOG: Leucine rich repeat
comp86674_c0	8.02837	1.47532	2.43968	1.25555e-06	0.000267797	2787	--	--	--	--	--	--	--	--	--	--	--	--	--	--	--	--	--	--	PF03943	TAP C-terminal domain	GO:0051028	mRNA transport	--	--	GO:0005634	nucleus	--	--
comp77634_c0	1.48673	0.0461036	4.85313	1.29886e-06	0.000276372	968	--	--	--	--	--	--	--	--	--	--	--	--	--	--	--	--	--	--	--	--	--	--	--	--	--	--	--	--
comp95325_c0	4.96994	0.783762	2.65621	1.31808e-06	0.000279791	269	--	--	--	--	--	--	--	--	--	--	--	--	--	--	--	--	--	--	--	--	--	--	--	--	--	--	--	--
comp69785_c0	0.297347	2.85843	-3.24122	1.35849e-06	0.000286582	1093	--	--	--	--	--	--	--	--	--	--	--	--	--	--	--	--	--	--	--	--	--	--	--	--	--	--	--	--
comp85786_c0	5.73455	0.968176	2.55952	1.35514e-06	0.000286582	2424	--	--	--	--	--	--	--	--	--	--	--	--	--	--	--	--	--	--	--	--	--	--	--	--	--	--	--	--
comp88523_c0	12.4461	2.5357	2.29274	1.36296e-06	0.000286582	1887	657394896	KEH35368.1	2305	0	wall-associated receptor kinase-like protein [Medicago truncatula]	502136068	XM_004502492.1	725	0	PREDICTED: Cicer arietinum wall-associated receptor kinase 2-like (LOC101506328), mRNA	--	--	--	--	Q9LMP1	1286	3.38799e-166	Wall-associated receptor kinase 2 OS=Arabidopsis thaliana GN=WAK2 PE=1 SV=1	PF00008//PF07645//PF07714//PF08488//PF13947//PF00069	EGF-like domain//Calcium-binding EGF domain//Protein tyrosine kinase//Wall-associated kinase//Wall-associated receptor kinase galacturonan-binding//Protein kinase domain	GO:0006468//GO:0009069//GO:0016310	protein phosphorylation//serine family amino acid metabolic process//phosphorylation	GO:0030247//GO:0004672//GO:0005515//GO:0004674//GO:0005509//GO:0005524	polysaccharide binding//protein kinase activity//protein binding//protein serine/threonine kinase activity//calcium ion binding//ATP binding	GO:0016021	integral component of membrane	--	--
comp88707_c0	53.8623	12.448	2.11287	1.36162e-06	0.000286582	2146	502140076	XP_004504046.1	2449	0	PREDICTED: L-ascorbate oxidase-like [Cicer arietinum]	502140075	XM_004503989.1	933	0	PREDICTED: Cicer arietinum L-ascorbate oxidase-like (LOC101498087), mRNA	--	--	--	--	P14133	1500	0	L-ascorbate oxidase OS=Cucumis sativus PE=1 SV=1	PF07731//PF00394//PF07732	Multicopper oxidase//Multicopper oxidase//Multicopper oxidase	GO:0055114	oxidation-reduction process	GO:0016491//GO:0005507	oxidoreductase activity//copper ion binding	--	--	KOG1263	Multicopper oxidases
comp74068_c1	6.66907	1.19869	2.47058	1.40291e-06	0.000294288	385	359806962	NP_001241072.1	347	5.14562e-38	uncharacterized protein LOC100794523 [Glycine max]>gi|255647726|gb|ACU24324.1| unknown [Glycine max]	--	--	--	--	--	K00469	MIOX	inositol oxygenase	http://www.genome.jp/dbget-bin/www_bget?ko:K00469	O82200	301	4.50612e-32	Inositol oxygenase 2 OS=Arabidopsis thaliana GN=MIOX2 PE=2 SV=2	PF05153	Family of unknown function (DUF706)	GO:0019310//GO:0055114//GO:0044710	inositol catabolic process//oxidation-reduction process//single-organism metabolic process	GO:0005506//GO:0050113	iron ion binding//inositol oxygenase activity	GO:0005737	cytoplasm	--	--
comp71242_c0	26.209	5.85516	2.16123	1.4555e-06	0.000304599	732	571481325	XP_006588622.1	196	2.01115e-17	PREDICTED: uncharacterized protein LOC102659834 [Glycine max]	340746263	AC158374.2	63	2.45919e-22	Medicago truncatula strain A17 clone mth2-19l5, complete sequence	--	--	--	--	--	--	--	--	--	--	--	--	--	--	--	--	--	--
comp84273_c0	16.9913	3.64219	2.2202	1.51579e-06	0.000316473	787	502145232	XP_004505941.1	165	6.96686e-13	PREDICTED: uncharacterized protein LOC101496993 [Cicer arietinum]	--	--	--	--	--	--	--	--	--	--	--	--	--	PF15337	Vascular protein family Vasculin-like 1	GO:0006351//GO:0045893	transcription, DNA-templated//positive regulation of transcription, DNA-templated	GO:0003700	sequence-specific DNA binding transcription factor activity	GO:0005667//GO:0005634	transcription factor complex//nucleus	--	--
comp77150_c0	3.95047	0.553244	2.82371	1.57586e-06	0.000327746	571	571492210	XP_006592164.1	759	4.9245e-96	PREDICTED: beta-glucosidase 12-like isoform X3 [Glycine max]	571488478	XM_006590888.1	277	2.0698e-141	PREDICTED: Glycine max beta-glucosidase 12-like (LOC100820528), mRNA	K01188	E3.2.1.21	beta-glucosidase	http://www.genome.jp/dbget-bin/www_bget?ko:K01188	P26205	667	4.95523e-84	Cyanogenic beta-glucosidase (Fragment) OS=Trifolium repens GN=LI PE=1 SV=1	PF00232	Glycosyl hydrolase family 1	GO:0005975	carbohydrate metabolic process	GO:0004553	hydrolase activity, hydrolyzing O-glycosyl compounds	--	--	--	--
comp80137_c0	1.69913	0.0922073	4.12447	1.57716e-06	0.000327746	1317	--	--	--	--	--	--	--	--	--	--	--	--	--	--	--	--	--	--	--	--	--	--	--	--	--	--	--	--
comp279351_c0	1.18939	0	7.75617	1.61305e-06	0.000329056	549	--	--	--	--	--	--	--	--	--	--	--	--	--	--	--	--	--	--	--	--	--	--	--	--	--	--	--	--
comp31183_c0	1.18939	0	7.75617	1.61305e-06	0.000329056	504	--	--	--	--	--	--	--	--	--	--	--	--	--	--	--	--	--	--	--	--	--	--	--	--	--	--	--	--
comp371865_c0	1.18939	0	7.75617	1.61305e-06	0.000329056	768	--	--	--	--	--	--	--	--	--	--	--	--	--	--	--	--	--	--	--	--	--	--	--	--	--	--	--	--
comp380769_c0	1.18939	0	7.75617	1.61305e-06	0.000329056	590	--	--	--	--	--	--	--	--	--	--	--	--	--	--	--	--	--	--	--	--	--	--	--	--	--	--	--	--
comp434545_c0	1.18939	0	7.75617	1.61305e-06	0.000329056	611	--	--	--	--	--	--	--	--	--	--	--	--	--	--	--	--	--	--	PF04689	DNA binding protein S1FA	GO:0006355	regulation of transcription, DNA-templated	GO:0003677	DNA binding	GO:0005634	nucleus	--	--
comp470246_c0	1.18939	0	7.75617	1.61305e-06	0.000329056	874	--	--	--	--	--	--	--	--	--	--	--	--	--	--	--	--	--	--	--	--	--	--	--	--	--	--	--	--
comp52667_c0	1.18939	0	7.75617	1.61305e-06	0.000329056	682	--	--	--	--	--	--	--	--	--	--	--	--	--	--	--	--	--	--	PF02723	Non-structural protein NS3/Small envelope protein E	--	--	--	--	GO:0016020	membrane	--	--
comp558052_c0	1.18939	0	7.75617	1.61305e-06	0.000329056	767	--	--	--	--	--	--	--	--	--	--	--	--	--	--	--	--	--	--	PF04111//PF00937	Autophagy protein Apg6//Coronavirus nucleocapsid protein	GO:0006914	autophagy	--	--	GO:0019013	viral nucleocapsid	--	--
comp68499_c0	41.3737	9.58956	2.10854	1.63254e-06	0.000332237	1991	357486451	XP_003613513.1	393	3.78238e-49	hypothetical protein MTR_5g037520 [Medicago truncatula]	--	--	--	--	--	--	--	--	--	--	--	--	--	--	--	--	--	--	--	--	--	--	--
comp76216_c0	0.169913	2.16687	-3.63024	1.63986e-06	0.000332237	1181	502152936	XP_004509160.1	1084	1.98647e-145	PREDICTED: uncharacterized oxidoreductase YoxD-like [Cicer arietinum]	571537424	XM_003550024.2	234	3.53284e-117	PREDICTED: Glycine max estradiol 17-beta-dehydrogenase 1-like (LOC100803753), transcript variant X1, mRNA	--	--	--	--	Q4X117	150	2.03336e-09	Very-long-chain 3-oxoacyl-CoA reductase OS=Neosartorya fumigata (strain ATCC MYA-4609 / Af293 / CBS 101355 / FGSC A1100) GN=AFUA_2G11540 PE=3 SV=1	PF00106//PF02737	short chain dehydrogenase//3-hydroxyacyl-CoA dehydrogenase, NAD binding domain	GO:0006633//GO:0055114//GO:0018874//GO:0006550//GO:0006631//GO:0006552//GO:0006554//GO:0006568//GO:0006574//GO:0008152	fatty acid biosynthetic process//oxidation-reduction process//benzoate metabolic process//isoleucine catabolic process//fatty acid metabolic process//leucine catabolic process//lysine catabolic process//tryptophan metabolic process//valine catabolic process//metabolic process	GO:0003857//GO:0016491	3-hydroxyacyl-CoA dehydrogenase activity//oxidoreductase activity	--	--	KOG1014	17 beta-hydroxysteroid dehydrogenase type 3, HSD17B3
comp89891_c0	19.6249	4.33374	2.17757	1.6393e-06	0.000332237	2515	357453551	XP_003597053.1	1432	0	Myrcene synthase [Medicago truncatula]>gi|77737592|gb|ABB01626.1| terpene synthase [Medicago truncatula]>gi|355486101|gb|AES67304.1| sesquiterpene synthase [Medicago truncatula]	357453550	XM_003597005.1	564	0	Medicago truncatula Myrcene synthase (MTR_2g089120) mRNA, complete cds	K15086	TPS14	(3S)-linalool synthase	http://www.genome.jp/dbget-bin/www_bget?ko:K15086	B9RHP7	1167	7.92176e-148	Probable terpene synthase 11 OS=Ricinus communis GN=TPS11 PE=3 SV=1	PF01397//PF03936	Terpene synthase, N-terminal domain//Terpene synthase family, metal binding domain	GO:0008152	metabolic process	GO:0016829//GO:0010333//GO:0000287	lyase activity//terpene synthase activity//magnesium ion binding	--	--	--	--
comp72627_c0	44.4321	10.3272	2.10456	1.65993e-06	0.000335206	738	--	--	--	--	--	388513690	BT145113.1	60	1.15399e-20	Medicago truncatula clone JCVI-FLMt-10C24 unknown mRNA	--	--	--	--	--	--	--	--	--	--	--	--	--	--	--	--	--	--
comp83482_c0	1.95399	0.138311	3.76798	1.66269e-06	0.000335206	1755	551616686	XP_005789186.1	365	6.05892e-35	hypothetical protein EMIHUDRAFT_200958 [Emiliania huxleyi CCMP1516]>gi|485642690|gb|EOD36757.1| hypothetical protein EMIHUDRAFT_200958 [Emiliania huxleyi CCMP1516]	--	--	--	--	--	--	--	--	--	Q5ZI67	129	2.63134e-06	NHL repeat-containing protein 2 OS=Gallus gallus GN=NHLRC2 PE=2 SV=1	PF01731//PF01436	Arylesterase//NHL repeat	--	--	GO:0005515//GO:0004064	protein binding//arylesterase activity	--	--	--	--
comp88140_c0	120.553	28.8609	2.06227	1.66582e-06	0.000335206	1944	356526505	XP_003531858.1	912	5.23183e-114	PREDICTED: ninja-family protein AFP2-like [Glycine max]	571549392	XM_003552524.2	160	8.04611e-76	PREDICTED: Glycine max ninja-family protein AFP2-like (LOC100810536), mRNA	--	--	--	--	Q94F39	360	2.84176e-37	Ninja-family protein AFP3 OS=Arabidopsis thaliana GN=AFP3 PE=1 SV=1	PF00745	Glutamyl-tRNAGlu reductase, dimerisation domain	GO:0033014//GO:0055114	tetrapyrrole biosynthetic process//oxidation-reduction process	GO:0050661//GO:0008883	NADP binding//glutamyl-tRNA reductase activity	--	--	--	--
comp73408_c0	3.18586	0.368829	3.0917	1.67985e-06	0.000337267	951	--	--	--	--	--	--	--	--	--	--	--	--	--	--	--	--	--	--	--	--	--	--	--	--	--	--	--	--
comp89496_c2	5.81951	1.01428	2.51397	1.73563e-06	0.000347681	839	657403931	KEH42732.1	348	6.56972e-38	ethylene response factor [Medicago truncatula]	502116486	XM_004495398.1	189	2.56873e-92	PREDICTED: Cicer arietinum ethylene-responsive transcription factor ERF098-like (LOC101502636), mRNA	--	--	--	--	Q9LTC5	272	1.16748e-27	Ethylene-responsive transcription factor ERF098 OS=Arabidopsis thaliana GN=ERF098 PE=1 SV=1	PF00847	AP2 domain	GO:0006355	regulation of transcription, DNA-templated	GO:0003700	sequence-specific DNA binding transcription factor activity	GO:0005667	transcription factor complex	--	--
comp75942_c0	3.73808	0.50714	2.86833	1.74357e-06	0.000348488	597	--	--	--	--	--	--	--	--	--	--	--	--	--	--	--	--	--	--	--	--	--	--	--	--	--	--	--	--
comp81459_c0	52.3331	12.3558	2.08204	1.80207e-06	0.000359372	2000	357483221	XP_003611897.1	1423	0	Membrane protein, putative [Medicago truncatula]>gi|355513232|gb|AES94855.1| PQ-loop protein/transmembrane family protein [Medicago truncatula]	357483220	XM_003611849.1	556	0	Medicago truncatula Membrane protein, putative (MTR_5g019120) mRNA, complete cds	--	--	--	--	Q12010	180	5.94766e-13	Probable vacuolar amino acid transporter YPQ1 OS=Saccharomyces cerevisiae (strain ATCC 204508 / S288c) GN=YPQ1 PE=1 SV=1	--	--	--	--	--	--	--	--	KOG2913	Predicted membrane protein
comp76911_c0	0.722128	4.51816	-2.63617	1.8069e-06	0.000359528	945	--	--	--	--	--	--	--	--	--	--	--	--	--	--	--	--	--	--	--	--	--	--	--	--	--	--	--	--
comp51080_c0	3.35577	0.414933	2.99898	1.81721e-06	0.000360649	769	--	--	--	--	--	595647849	KJ399882.1	37	7.35435e-08	Lagenaria siceraria isolate Tularosa_Cave chloroplast, partial genome	--	--	--	--	--	--	--	--	--	--	--	--	--	--	--	--	--	--
comp63217_c0	0.0424781	1.47532	-4.94708	1.82875e-06	0.000360649	500	--	--	--	--	--	--	--	--	--	--	--	--	--	--	--	--	--	--	--	--	--	--	--	--	--	--	--	--
comp74960_c0	1.44426	0.0461036	4.81146	1.82875e-06	0.000360649	274	--	--	--	--	--	--	--	--	--	--	--	--	--	--	--	--	--	--	--	--	--	--	--	--	--	--	--	--
comp79947_c0	0.0424781	1.47532	-4.94708	1.82875e-06	0.000360649	984	--	--	--	--	--	--	--	--	--	--	--	--	--	--	--	--	--	--	--	--	--	--	--	--	--	--	--	--
comp91058_c2	189.75	46.1497	2.03957	1.90722e-06	0.000375292	1622	325911190	ADZ45299.1	2021	0	chalcone synthase 1 [Astragalus membranaceus]	325911189	HQ840676.1	1032	0	Astragalus membranaceus chalcone synthase 1 mRNA, complete cds	K00660	CHS	chalcone synthase	http://www.genome.jp/dbget-bin/www_bget?ko:K00660	P30075	1995	0	Chalcone synthase 4 OS=Medicago sativa GN=CHS4 PE=2 SV=2	PF02797//PF08392//PF08545//PF08541//PF00195	Chalcone and stilbene synthases, C-terminal domain//FAE1/Type III polyketide synthase-like protein//3-Oxoacyl-[acyl-carrier-protein (ACP)] synthase III//3-Oxoacyl-[acyl-carrier-protein (ACP)] synthase III C terminal//Chalcone and stilbene synthases, N-terminal domain	GO:0006633//GO:0008610//GO:0009058//GO:0042967	fatty acid biosynthetic process//lipid biosynthetic process//biosynthetic process//acyl-carrier-protein biosynthetic process	GO:0004315//GO:0016746//GO:0016747	3-oxoacyl-[acyl-carrier-protein] synthase activity//transferase activity, transferring acyl groups//transferase activity, transferring acyl groups other than amino-acyl groups	GO:0005835//GO:0016020	fatty acid synthase complex//membrane	--	--
comp82278_c0	144.808	591.694	-2.03067	1.92941e-06	0.00037882	2805	682022817	AIN25419.1	2475	0	beta-amyrin 24-hydroxylase CYP93E7 [Lens culinaris]	84514152	DQ335790.1	844	0	Medicago truncatula cytochrome P450 monooxygenase CYP93E2 (CYP93E2) mRNA, complete cds	K15814	CYP93E1	beta-amyrin 24-hydroxylase	http://www.genome.jp/dbget-bin/www_bget?ko:K15814	Q9XHC6	2259	0	Beta-amyrin 24-hydroxylase OS=Glycine max GN=CYP93E1 PE=1 SV=1	PF00067	Cytochrome P450	GO:0055114	oxidation-reduction process	GO:0016705//GO:0020037//GO:0005506	oxidoreductase activity, acting on paired donors, with incorporation or reduction of molecular oxygen//heme binding//iron ion binding	--	--	KOG0156	Cytochrome P450 CYP2 subfamily
comp49805_c0	2.80356	13.0934	-2.22128	1.93614e-06	0.000379304	590	502087611	XP_004488587.1	351	1.14699e-39	PREDICTED: non-specific lipid-transfer protein 8-like [Cicer arietinum]	502087610	XM_004488530.1	175	1.07768e-84	PREDICTED: Cicer arietinum non-specific lipid-transfer protein 8-like (LOC101494633), mRNA	--	--	--	--	Q9ZPW9	215	1.72203e-20	Non-specific lipid-transfer protein 8 OS=Arabidopsis thaliana GN=LTP8 PE=3 SV=1	PF08102	Scorpion antimicrobial peptide	--	--	--	--	GO:0005576	extracellular region	--	--
comp69091_c0	26.4214	6.03958	2.12817	2.0079e-06	0.000392499	843	356499972	XP_003518809.1	705	1.24803e-90	PREDICTED: ocs element-binding factor 1-like [Glycine max]	351721339	NM_001250021.1	219	5.43204e-109	Glycine max bZIP transcription factor bZIP35 (BZIP35), mRNA >gnl|BL_ORD_ID|3604012 Glycine max bZIP transcription factor bZIP35 (bZIP35) mRNA, complete cds	--	--	--	--	Q9FMC2	300	2.30368e-31	Basic leucine zipper 43 OS=Arabidopsis thaliana GN=BZIP43 PE=1 SV=1	PF01496//PF07716//PF00170//PF04111//PF03131	V-type ATPase 116kDa subunit family//Basic region leucine zipper//bZIP transcription factor//Autophagy protein Apg6//bZIP Maf transcription factor	GO:0006914//GO:0006355//GO:0015992//GO:0015991	autophagy//regulation of transcription, DNA-templated//proton transport//ATP hydrolysis coupled proton transport	GO:0015078//GO:0003700//GO:0043565//GO:0003677	hydrogen ion transmembrane transporter activity//sequence-specific DNA binding transcription factor activity//sequence-specific DNA binding//DNA binding	GO:0005667//GO:0033179//GO:0005634	transcription factor complex//proton-transporting V-type ATPase, V0 domain//nucleus	--	--
comp86249_c0	15.0373	3.27336	2.19779	2.02806e-06	0.000395569	2120	356554552	XP_003545609.1	1291	0	PREDICTED: probable E3 ubiquitin-protein ligase HERC3-like isoform X1 [Glycine max]	502124290	XM_004498407.1	578	0	PREDICTED: Cicer arietinum probable E3 ubiquitin-protein ligase HERC4-like (LOC101502757), mRNA	--	--	--	--	Q9FN03	203	5.89309e-22	Ultraviolet-B receptor UVR8 OS=Arabidopsis thaliana GN=UVR8 PE=1 SV=1	--	--	--	--	--	--	--	--	KOG1426	FOG: RCC1 domain
comp81328_c0	2.12391	0.184415	3.48684	2.12165e-06	0.000412919	554	--	--	--	--	--	--	--	--	--	--	--	--	--	--	--	--	--	--	--	--	--	--	--	--	--	--	--	--
comp91239_c1	1.65665	0.0922073	4.08806	2.1457e-06	0.000416687	832	357517739	XP_003629158.1	733	1.39291e-90	Cytochrome P450 [Medicago truncatula]>gi|355523180|gb|AET03634.1| cytochrome P450 family protein [Medicago truncatula]	52782535	AC146720.23	305	8.35374e-157	Medicago truncatula chromosome 8 clone mth2-17n5, complete sequence	K12153	CYP79A2	phenylalanine N-monooxygenase	http://www.genome.jp/dbget-bin/www_bget?ko:K12153	Q6J541	591	2.6845e-70	Isoleucine N-monooxygenase 1 OS=Lotus japonicus GN=CYP79D3 PE=1 SV=1	PF00067	Cytochrome P450	GO:0055114//GO:0006118	oxidation-reduction process//electron transport	GO:0009055//GO:0016705//GO:0005506//GO:0020037	electron carrier activity//oxidoreductase activity, acting on paired donors, with incorporation or reduction of molecular oxygen//iron ion binding//heme binding	--	--	KOG0156	Cytochrome P450 CYP2 subfamily
comp60723_c0	138.521	33.8401	2.03312	2.22751e-06	0.00042883	1755	593792394	XP_007159236.1	1439	0	hypothetical protein PHAVU_002G220700g [Phaseolus vulgaris]>gi|561032651|gb|ESW31230.1| hypothetical protein PHAVU_002G220700g [Phaseolus vulgaris]	502142433	XM_004504899.1	354	0	PREDICTED: Cicer arietinum uncharacterized LOC101499804 (LOC101499804), mRNA	--	--	--	--	--	--	--	--	PF00564//PF03484	PB1 domain//tRNA synthetase B5 domain	GO:0006432	phenylalanyl-tRNA aminoacylation	GO:0000287//GO:0005524//GO:0003723//GO:0005515	magnesium ion binding//ATP binding//RNA binding//protein binding	--	--	--	--
comp78994_c0	5.01242	21.9453	-2.12911	2.21808e-06	0.00042883	1814	502125772	XP_004499057.1	2167	0	PREDICTED: abscisic acid 8'-hydroxylase 4-like [Cicer arietinum]	502125771	XM_004499000.1	987	0	PREDICTED: Cicer arietinum abscisic acid 8'-hydroxylase 4-like (LOC101506315), mRNA	K09843	E1.14.13.93	(+)-abscisic acid 8'-hydroxylase	http://www.genome.jp/dbget-bin/www_bget?ko:K09843	Q0J185	1611	0	Abscisic acid 8'-hydroxylase 3 OS=Oryza sativa subsp. japonica GN=CYP707A7 PE=2 SV=1	PF00067	Cytochrome P450	GO:0055114	oxidation-reduction process	GO:0016705//GO:0005506//GO:0020037	oxidoreductase activity, acting on paired donors, with incorporation or reduction of molecular oxygen//iron ion binding//heme binding	--	--	KOG0157	Cytochrome P450 CYP4/CYP19/CYP26 subfamilies
comp82337_c0	6.07437	1.10649	2.45087	2.22712e-06	0.00042883	1108	--	--	--	--	--	--	--	--	--	--	--	--	--	--	--	--	--	--	--	--	--	--	--	--	--	--	--	--
comp85971_c0	6.07437	1.10649	2.45087	2.22712e-06	0.00042883	951	113205349	AAT38786.2	253	1.58093e-21	Gag-pol polyprotein, putative [Solanum demissum]	--	--	--	--	--	--	--	--	--	P10978	179	4.08509e-13	Retrovirus-related Pol polyprotein from transposon TNT 1-94 OS=Nicotiana tabacum PE=2 SV=1	PF00665	Integrase core domain	GO:0015074	DNA integration	--	--	--	--	--	--
comp86875_c0	1.61417	8.11424	-2.32571	2.26923e-06	0.000435918	1337	657379447	KEH23827.1	1175	9.98387e-157	heat shock transcription factor A3 [Medicago truncatula]	502109780	XM_004493668.1	372	0	PREDICTED: Cicer arietinum heat stress transcription factor A-6b-like (LOC101499033), transcript variant X1, mRNA	K09419	HSFF	heat shock transcription factor, other eukaryote	http://www.genome.jp/dbget-bin/www_bget?ko:K09419	Q9LUH8	850	9.07479e-108	Heat stress transcription factor A-6b OS=Arabidopsis thaliana GN=HSFA6b PE=2 SV=1	PF00447//PF09726	HSF-type DNA-binding//Transmembrane protein	GO:0006355	regulation of transcription, DNA-templated	GO:0043565//GO:0003700	sequence-specific DNA binding//sequence-specific DNA binding transcription factor activity	GO:0005634//GO:0005667//GO:0016021	nucleus//transcription factor complex//integral component of membrane	KOG0627	Heat shock transcription factor
comp80003_c0	2.50621	0.276622	3.15416	2.28665e-06	0.000438318	1139	--	--	--	--	--	--	--	--	--	--	--	--	--	--	--	--	--	--	--	--	--	--	--	--	--	--	--	--
comp89109_c0	1.69913	8.48307	-2.31605	2.2999e-06	0.000439909	1164	--	--	--	--	--	--	--	--	--	--	--	--	--	--	--	--	--	--	--	--	--	--	--	--	--	--	--	--
comp196219_c0	1.14691	0	7.70395	2.40377e-06	0.000448209	311	--	--	--	--	--	--	--	--	--	--	--	--	--	--	--	--	--	--	--	--	--	--	--	--	--	--	--	--
comp206245_c0	1.14691	0	7.70395	2.40377e-06	0.000448209	418	--	--	--	--	--	--	--	--	--	--	--	--	--	--	--	--	--	--	--	--	--	--	--	--	--	--	--	--
comp206346_c0	1.14691	0	7.70395	2.40377e-06	0.000448209	488	--	--	--	--	--	--	--	--	--	--	--	--	--	--	--	--	--	--	--	--	--	--	--	--	--	--	--	--
comp274208_c0	1.14691	0	7.70395	2.40377e-06	0.000448209	751	--	--	--	--	--	--	--	--	--	--	--	--	--	--	--	--	--	--	--	--	--	--	--	--	--	--	--	--
comp314729_c0	1.14691	0	7.70395	2.40377e-06	0.000448209	726	--	--	--	--	--	--	--	--	--	--	--	--	--	--	--	--	--	--	--	--	--	--	--	--	--	--	--	--
comp32908_c0	1.14691	0	7.70395	2.40377e-06	0.000448209	484	--	--	--	--	--	--	--	--	--	--	--	--	--	--	--	--	--	--	--	--	--	--	--	--	--	--	--	--
comp334496_c0	1.14691	0	7.70395	2.40377e-06	0.000448209	546	--	--	--	--	--	--	--	--	--	--	--	--	--	--	--	--	--	--	--	--	--	--	--	--	--	--	--	--
comp434243_c0	1.14691	0	7.70395	2.40377e-06	0.000448209	595	--	--	--	--	--	--	--	--	--	--	--	--	--	--	--	--	--	--	--	--	--	--	--	--	--	--	--	--
comp49490_c2	7.13633	1.38311	2.36263	2.37613e-06	0.000448209	440	--	--	--	--	--	--	--	--	--	--	--	--	--	--	--	--	--	--	--	--	--	--	--	--	--	--	--	--
comp640901_c0	1.14691	0	7.70395	2.40377e-06	0.000448209	1245	--	--	--	--	--	--	--	--	--	--	--	--	--	--	--	--	--	--	--	--	--	--	--	--	--	--	--	--
comp81381_c0	1.14691	0	7.70395	2.40377e-06	0.000448209	1749	--	--	--	--	--	--	--	--	--	--	--	--	--	--	--	--	--	--	PF01033	Somatomedin B domain	GO:0006955//GO:0007165	immune response//signal transduction	GO:0030247//GO:0005044	polysaccharide binding//scavenger receptor activity	--	--	--	--
comp87499_c1	93.7068	22.8674	2.0346	2.40101e-06	0.000448209	1477	502180912	XP_004516719.1	1311	3.64166e-177	PREDICTED: uncharacterized protein LOC101502011 [Cicer arietinum]	502180907	XM_004516661.1	465	0	PREDICTED: Cicer arietinum uncharacterized LOC101501686 (LOC101501686), mRNA	--	--	--	--	Q9ZPE7	1033	4.97068e-136	Protein EXORDIUM OS=Arabidopsis thaliana GN=EXO PE=2 SV=1	--	--	--	--	--	--	--	--	--	--
comp88731_c0	27.6957	6.45451	2.10034	2.41658e-06	0.000449655	904	388520921	AFK48522.1	278	6.29422e-28	unknown [Lotus japonicus]	388520920	BT148728.1	73	8.46227e-28	Lotus japonicus clone JCVI-FLLj-3L5 unknown mRNA	K14488	SAUR	SAUR family protein	http://www.genome.jp/dbget-bin/www_bget?ko:K14488	P33081	153	1.7364e-11	Auxin-induced protein 15A OS=Glycine max PE=2 SV=1	--	--	--	--	--	--	--	--	--	--
comp80332_c0	147.866	36.3758	2.02308	2.42313e-06	0.000449933	1582	502143901	XP_004505509.1	1602	0	PREDICTED: uncharacterized protein LOC101514285 [Cicer arietinum]	502143900	XM_004505452.1	476	0	PREDICTED: Cicer arietinum uncharacterized LOC101514285 (LOC101514285), mRNA	--	--	--	--	Q9SIN2	1232	9.75486e-165	Protein trichome birefringence-like 39 OS=Arabidopsis thaliana GN=TBL39 PE=2 SV=1	PF09153	Domain of unknown function (DUF1938)	--	--	--	--	GO:0005737	cytoplasm	--	--
comp50378_c0	15.9293	3.54998	2.16406	2.4428e-06	0.000452641	737	657377471	KEH22364.1	370	9.51088e-42	zinc ion-binding protein [Medicago truncatula]	571488813	XM_003538019.2	101	1.86127e-43	PREDICTED: Glycine max uncharacterized LOC100803808 (LOC100803808), mRNA	--	--	--	--	--	--	--	--	PF00628	PHD-finger	--	--	GO:0005515	protein binding	--	--	--	--
comp84319_c0	11.8089	2.4896	2.24337	2.46988e-06	0.000456707	1493	657376416	KEH21497.1	1015	1.29703e-130	regulator of Vps4 activity in the MVB pathway protein [Medicago truncatula]	571474652	XM_006586224.1	327	8.98978e-169	PREDICTED: Glycine max uncharacterized LOC102659568 (LOC102659568), mRNA	--	--	--	--	Q54I39	224	1.3608e-18	IST1-like protein OS=Dictyostelium discoideum GN=DDB_G0289029 PE=3 SV=1	PF15149//PF00737	Cation channel sperm-associated protein subunit beta protein family//Photosystem II 10 kDa phosphoprotein	GO:0050821//GO:0015979	protein stabilization//photosynthesis	GO:0042301	phosphate ion binding	GO:0009523//GO:0016020//GO:0036128	photosystem II//membrane//CatSper complex	KOG2027	Spindle pole body protein
comp280309_c0	2.29382	0.230518	3.28409	2.52371e-06	0.000465693	1677	571540793	XP_006601599.1	1533	0	PREDICTED: uncharacterized protein LOC102665580 [Glycine max]	--	--	--	--	--	--	--	--	--	Q7LHG5	618	3.32051e-67	Transposon Ty3-I Gag-Pol polyprotein OS=Saccharomyces cerevisiae (strain ATCC 204508 / S288c) GN=TY3B-I PE=3 SV=2	PF00665	Integrase core domain	GO:0015074	DNA integration	--	--	--	--	KOG0017	FOG: Transposon-encoded proteins with TYA, reverse transcriptase, integrase domains in various combinations
comp77957_c0	2.67612	0.322725	3.03024	2.54728e-06	0.000469069	951	326512164	BAJ96063.1	1232	5.60626e-169	predicted protein [Hordeum vulgare subsp. vulgare]	326512163	AK364860.1	895	0	Hordeum vulgare subsp. vulgare mRNA for predicted protein, complete cds, clone: NIASHv2028O04	K02938	RP-L8e, RPL8	large subunit ribosomal protein L8e	http://www.genome.jp/dbget-bin/www_bget?ko:K02938	P41116	997	4.43655e-134	60S ribosomal protein L8 OS=Xenopus laevis GN=rpl8 PE=2 SV=3	PF03947//PF00181	Ribosomal Proteins L2, C-terminal domain//Ribosomal Proteins L2, RNA binding domain	GO:0006412//GO:0042254	translation//ribosome biogenesis	GO:0003735	structural constituent of ribosome	GO:0005840//GO:0005622	ribosome//intracellular	KOG2309	60s ribosomal protein L2/L8
comp46103_c0	0.0424781	1.42921	-4.90145	2.58666e-06	0.000475337	456	--	--	--	--	--	--	--	--	--	--	--	--	--	--	--	--	--	--	--	--	--	--	--	--	--	--	--	--
comp80330_c0	31.7312	7.51489	2.07727	2.71663e-06	0.000498191	1157	357475975	XP_003608273.1	945	2.01877e-124	hypothetical protein MTR_4g091550 [Medicago truncatula]>gi|124359681|gb|ABD32347.2| Uncharacterized Cys-rich domain [Medicago truncatula]>gi|355509328|gb|AES90470.1| PLAC8 family protein [Medicago truncatula]	357475974	XM_003608225.1	384	0	Medicago truncatula hypothetical protein (MTR_4g091550) mRNA, complete cds	--	--	--	--	Q9M815	149	6.41155e-10	Protein PLANT CADMIUM RESISTANCE 8 OS=Arabidopsis thaliana GN=PCR8 PE=1 SV=2	--	--	--	--	--	--	--	--	--	--
comp81427_c0	491.642	122.958	1.99939	2.72597e-06	0.000498446	1312	357446503	XP_003593529.1	1227	2.63074e-166	Asparagine synthetase [Medicago truncatula]>gi|355482577|gb|AES63780.1| stem-specific TSJT1-like protein [Medicago truncatula]	357446502	XM_003593481.1	492	0	Medicago truncatula Asparagine synthetase (MTR_2g013140) mRNA, complete cds	--	--	--	--	P24805	297	2.56663e-30	Stem-specific protein TSJT1 OS=Nicotiana tabacum GN=TSJT1 PE=2 SV=1	PF13537	Glutamine amidotransferase domain	GO:0008152	metabolic process	--	--	--	--	--	--
comp87680_c0	3.44073	0.461036	2.88488	2.72923e-06	0.000498446	1391	--	--	--	--	--	--	--	--	--	--	--	--	--	--	--	--	--	--	--	--	--	--	--	--	--	--	--	--
comp89582_c0	29.5223	6.96165	2.08343	2.84951e-06	0.000519347	966	502090477	XP_004489241.1	1005	4.8162e-135	PREDICTED: putative germin-like protein 2-1-like [Cicer arietinum]	502090476	XM_004489184.1	397	0	PREDICTED: Cicer arietinum putative germin-like protein 2-1-like (LOC101488816), mRNA	--	--	--	--	Q9FIC6	703	4.59024e-90	Germin-like protein subfamily 1 member 17 OS=Arabidopsis thaliana GN=At5g39150 PE=2 SV=1	PF02311//PF07462//PF00190	AraC-like ligand binding domain//Merozoite surface protein 1 (MSP1) C-terminus//Cupin	GO:0009405//GO:0006355	pathogenesis//regulation of transcription, DNA-templated	GO:0045735	nutrient reservoir activity	GO:0016020	membrane	--	--
comp77309_c1	1.86904	0.138311	3.70404	2.92109e-06	0.000530219	269	502110539	XP_004493902.1	225	5.43516e-22	PREDICTED: zinc finger protein ZAT11-like [Cicer arietinum]	388516880	BT146708.1	51	3.91522e-16	Lotus japonicus clone JCVI-FLLj-8I13 unknown mRNA	--	--	--	--	Q9SLD4	141	7.54344e-11	Zinc finger protein ZAT11 OS=Arabidopsis thaliana GN=ZAT11 PE=2 SV=1	--	--	--	--	--	--	--	--	--	--
comp89365_c3	1.86904	0.138311	3.70404	2.92109e-06	0.000530219	341	--	--	--	--	--	--	--	--	--	--	--	--	--	--	--	--	--	--	PF10538	Immunoreceptor tyrosine-based activation motif	GO:0007165	signal transduction	--	--	--	--	--	--
comp81334_c0	265.361	66.5275	1.99584	2.94243e-06	0.000531922	1102	502151335	XP_004508390.1	428	4.44069e-48	PREDICTED: uncharacterized protein LOC101503439 [Cicer arietinum]	502151334	XM_004508333.1	221	5.5436e-110	PREDICTED: Cicer arietinum uncharacterized LOC101503439 (LOC101503439), mRNA	--	--	--	--	--	--	--	--	PF00333	Ribosomal protein S5, N-terminal domain	GO:0042254//GO:0006412	ribosome biogenesis//translation	GO:0003723//GO:0003735	RNA binding//structural constituent of ribosome	GO:0005840	ribosome	--	--
comp83301_c0	0.594694	3.8266	-2.67458	2.93665e-06	0.000531922	1748	--	--	--	--	--	--	--	--	--	--	--	--	--	--	--	--	--	--	--	--	--	--	--	--	--	--	--	--
comp83794_c0	3.99295	0.599347	2.72474	3.01778e-06	0.000542237	898	--	--	--	--	--	--	--	--	--	--	--	--	--	--	--	--	--	--	--	--	--	--	--	--	--	--	--	--
comp84424_c0	30.8816	124.111	-2.00662	3.01157e-06	0.000542237	2486	356544068	XP_003540477.1	2800	0	PREDICTED: uncharacterized protein LOC100800452 [Glycine max]	571494723	XM_003540429.2	1061	0	PREDICTED: Glycine max uncharacterized LOC100800452 (LOC100800452), mRNA	--	--	--	--	--	--	--	--	PF13202//PF10591//PF01699//PF13499//PF00036//PF13405	EF hand//Secreted protein acidic and rich in cysteine Ca binding region//Sodium/calcium exchanger protein//EF-hand domain pair//EF hand//EF-hand domain	GO:0055085//GO:0007165	transmembrane transport//signal transduction	GO:0005509	calcium ion binding	GO:0005578//GO:0016021	proteinaceous extracellular matrix//integral component of membrane	--	--
comp86371_c0	3.99295	0.599347	2.72474	3.01778e-06	0.000542237	1714	--	--	--	--	--	--	--	--	--	--	--	--	--	--	--	--	--	--	--	--	--	--	--	--	--	--	--	--
comp71742_c1	8.79298	1.79804	2.2864	3.12782e-06	0.000560875	523	502118301	XP_004496199.1	723	1.80463e-92	PREDICTED: AP2/ERF and B3 domain-containing transcription repressor TEM1-like [Cicer arietinum]	502118300	XM_004496142.1	230	2.52638e-115	PREDICTED: Cicer arietinum AP2/ERF and B3 domain-containing transcription repressor TEM1-like (LOC101492303), mRNA	K09287	RAV	RAV-like factor	http://www.genome.jp/dbget-bin/www_bget?ko:K09287	Q9C6M5	507	3.95829e-61	AP2/ERF and B3 domain-containing transcription repressor TEM1 OS=Arabidopsis thaliana GN=TEM1 PE=1 SV=1	PF00847//PF02362	AP2 domain//B3 DNA binding domain	GO:0006355	regulation of transcription, DNA-templated	GO:0003677//GO:0003700	DNA binding//sequence-specific DNA binding transcription factor activity	GO:0005667	transcription factor complex	--	--
comp74131_c1	2.63364	0.322725	3.00721	3.15101e-06	0.000563897	296	--	--	--	--	--	--	--	--	--	--	--	--	--	--	--	--	--	--	--	--	--	--	--	--	--	--	--	--
comp71229_c0	2.25134	0.230518	3.25719	3.21674e-06	0.000574504	1218	--	--	--	--	--	--	--	--	--	--	--	--	--	--	--	--	--	--	PF10186	UV radiation resistance protein and autophagy-related subunit 14	GO:0010508	positive regulation of autophagy	--	--	--	--	--	--
comp19106_c0	0.509738	3.41167	-2.72943	3.24191e-06	0.00057784	271	357501939	XP_003621258.1	411	5.93284e-49	Alpha-expansin [Medicago truncatula]	525313280	NM_001279115.1	193	4.56079e-95	Cicer arietinum expansin-A5-like (LOC101513870), mRNA >gnl|BL_ORD_ID|1286787 Cicer arietinum mRNA for alpha-expansin (expa1 gene), clone Ca-EXPA1	--	--	--	--	Q9C554	354	4.63425e-41	Expansin-A1 OS=Arabidopsis thaliana GN=EXPA1 PE=2 SV=1	PF03254	Xyloglucan fucosyltransferase	GO:0042546//GO:0001575//GO:0009247//GO:0005975	cell wall biogenesis//globoside metabolic process//glycolipid biosynthetic process//carbohydrate metabolic process	GO:0008107	galactoside 2-alpha-L-fucosyltransferase activity	GO:0016020	membrane	--	--
comp84032_c0	11.5965	2.4896	2.2172	3.26527e-06	0.00058084	692	502146190	XP_004506343.1	380	3.12489e-42	PREDICTED: heat shock 22 kDa protein, mitochondrial-like isoform X2 [Cicer arietinum]	--	--	--	--	--	K13993	HSP20	HSP20 family protein	http://www.genome.jp/dbget-bin/www_bget?ko:K13993	Q39818	331	5.7819e-36	Heat shock 22 kDa protein, mitochondrial OS=Glycine max GN=HSP23.9 PE=2 SV=1	--	--	--	--	--	--	--	--	--	--
comp89288_c0	220.801	55.6932	1.98707	3.28392e-06	0.00058299	2458	356560061	XP_003548314.1	791	2.60155e-156	PREDICTED: protein CCA1 [Glycine max]	292786261	AK338448.1	427	0	Lotus japonicus cDNA, clone: LjFL2-022-BE03, HTC	--	--	--	--	B3H5A8	441	2.74134e-46	Protein REVEILLE 7 OS=Arabidopsis thaliana GN=RVE7 PE=2 SV=1	PF00249	Myb-like DNA-binding domain	--	--	GO:0003682	chromatin binding	GO:0000785	chromatin	--	--
comp11327_c0	1.10443	0	7.64977	3.60565e-06	0.000631287	720	--	--	--	--	--	--	--	--	--	--	--	--	--	--	--	--	--	--	PF03711	Orn/Lys/Arg decarboxylase, C-terminal domain	--	--	GO:0003824	catalytic activity	--	--	--	--
comp305165_c0	1.10443	0	7.64977	3.60565e-06	0.000631287	533	--	--	--	--	--	--	--	--	--	--	--	--	--	--	--	--	--	--	PF09478	Carbohydrate binding domain CBM49	--	--	GO:0030246	carbohydrate binding	--	--	--	--
comp323409_c0	1.10443	0	7.64977	3.60565e-06	0.000631287	661	--	--	--	--	--	--	--	--	--	--	--	--	--	--	--	--	--	--	--	--	--	--	--	--	--	--	--	--
comp379128_c0	1.10443	0	7.64977	3.60565e-06	0.000631287	641	--	--	--	--	--	--	--	--	--	--	--	--	--	--	--	--	--	--	--	--	--	--	--	--	--	--	--	--
comp58938_c0	1.10443	0	7.64977	3.60565e-06	0.000631287	567	--	--	--	--	--	--	--	--	--	--	--	--	--	--	--	--	--	--	--	--	--	--	--	--	--	--	--	--
comp70172_c0	2.03895	0.184415	3.4281	3.57765e-06	0.000631287	871	--	--	--	--	--	--	--	--	--	--	--	--	--	--	--	--	--	--	--	--	--	--	--	--	--	--	--	--
comp9514_c0	1.10443	0	7.64977	3.60565e-06	0.000631287	828	--	--	--	--	--	--	--	--	--	--	--	--	--	--	--	--	--	--	PF00627	UBA/TS-N domain	--	--	GO:0005515	protein binding	--	--	--	--
comp67478_c0	14.2727	3.22725	2.14296	3.64021e-06	0.000636085	1567	657403019	KEH41885.1	1588	0	E3 ubiquitin-protein ligase PUB23-like protein [Medicago truncatula]	502122251	XM_004497597.1	528	0	PREDICTED: Cicer arietinum E3 ubiquitin-protein ligase PUB24-like (LOC101503852), mRNA	--	--	--	--	Q9SF15	842	5.20385e-105	E3 ubiquitin-protein ligase PUB24 OS=Arabidopsis thaliana GN=PUB24 PE=1 SV=1	PF04564	U-box domain	GO:0016567	protein ubiquitination	GO:0004842	ubiquitin-protein transferase activity	GO:0000151	ubiquitin ligase complex	KOG4642	Chaperone-dependent E3 ubiquitin protein ligase (contains TPR repeats)
comp16017_c0	1.3593	0.0461036	4.72435	3.67596e-06	0.000639819	1054	--	--	--	--	--	--	--	--	--	--	--	--	--	--	--	--	--	--	--	--	--	--	--	--	--	--	--	--
comp76081_c1	374.53	1465.73	-1.96845	3.6754e-06	0.000639819	1325	7208773	CAB76909.1	1605	0	lipoxygenase [Cicer arietinum]	2459610	U84198.1	572	0	Pisum sativum lipoxygenase (Lox1:Ps:1) gene, complete cds	K15718	LOX1_5	linoleate 9S-lipoxygenase	http://www.genome.jp/dbget-bin/www_bget?ko:K15718	P24095	1499	0	Seed linoleate 9S-lipoxygenase OS=Glycine max GN=LOX1.4 PE=1 SV=1	PF00305	Lipoxygenase	GO:0055114	oxidation-reduction process	GO:0046872//GO:0016702	metal ion binding//oxidoreductase activity, acting on single donors with incorporation of molecular oxygen, incorporation of two atoms of oxygen	--	--	--	--
comp88284_c1	5.18233	0.922073	2.48357	3.74061e-06	0.000649799	782	356564510	XP_003550496.1	284	5.93198e-29	PREDICTED: uncharacterized protein LOC100816043 [Glycine max]	--	--	--	--	--	--	--	--	--	--	--	--	--	--	--	--	--	--	--	--	--	--	--
comp49658_c0	0.976997	5.34802	-2.44593	3.7494e-06	0.000650056	752	--	--	--	--	--	--	--	--	--	--	--	--	--	--	--	--	--	--	--	--	--	--	--	--	--	--	--	--
comp46626_c0	1.78408	0.138311	3.63713	3.889e-06	0.000671642	368	--	--	--	--	--	--	--	--	--	--	--	--	--	--	--	--	--	--	--	--	--	--	--	--	--	--	--	--
comp72590_c0	1.82656	0.138311	3.67097	3.889e-06	0.000671642	724	674243186	KFK35951.1	224	3.24488e-20	hypothetical protein AALP_AA4G059500 [Arabis alpina]	--	--	--	--	--	--	--	--	--	P07053	193	1.00363e-16	Pathogenesis-related protein 1B OS=Nicotiana tabacum PE=2 SV=1	--	--	--	--	--	--	--	--	KOG3017	Defense-related protein containing SCP domain
comp80507_c1	18.1382	72.3366	-1.99537	3.94246e-06	0.000679555	2095	657371381	KEH17379.1	2622	0	methyltransferase PMT16, putative [Medicago truncatula]	502175397	XM_004515665.1	1020	0	PREDICTED: Cicer arietinum probable methyltransferase PMT16-like (LOC101510691), mRNA	--	--	--	--	O80844	2049	0	Probable methyltransferase PMT16 OS=Arabidopsis thaliana GN=At2g45750 PE=3 SV=1	PF03141//PF08241	Putative S-adenosyl-L-methionine-dependent methyltransferase//Methyltransferase domain	GO:0008152	metabolic process	GO:0008168	methyltransferase activity	--	--	--	--
comp65079_c0	1.57169	0.0922073	4.01237	4.01499e-06	0.000689385	584	357498565	XP_003619571.1	377	1.9258e-42	Kunitz-type trypsin inhibitor-like 1 protein [Medicago truncatula]>gi|355494586|gb|AES75789.1| Kunitz type trypsin inhibitor / Alpha-fucosidase [Medicago truncatula]>gi|388494694|gb|AFK35413.1| unknown [Medicago truncatula]	--	--	--	--	--	--	--	--	--	P81726	330	1.48161e-36	Subtilisin inhibitor CLSI-II OS=Canavalia lineata PE=1 SV=1	PF00197	Trypsin and protease inhibitor	--	--	GO:0004866	endopeptidase inhibitor activity	--	--	--	--
comp71597_c0	1.57169	0.0922073	4.01237	4.01499e-06	0.000689385	601	388509386	AFK42759.1	525	5.08392e-65	unknown [Lotus japonicus]	388509385	BT142965.1	316	4.56577e-163	Lotus japonicus clone JCVI-FLLj-1L16 unknown mRNA	K02964	RP-S18e, RPS18	small subunit ribosomal protein S18e	http://www.genome.jp/dbget-bin/www_bget?ko:K02964	Q90YQ5	505	4.35323e-63	40S ribosomal protein S18 OS=Ictalurus punctatus GN=rps18 PE=2 SV=1	PF00416//PF04245	Ribosomal protein S13/S18//37-kD nucleoid-associated bacterial protein	GO:0042254//GO:0006412	ribosome biogenesis//translation	GO:0003723//GO:0003735	RNA binding//structural constituent of ribosome	GO:0009295//GO:0005622//GO:0005840	nucleoid//intracellular//ribosome	KOG3311	Ribosomal protein S18
comp73853_c0	0.339825	2.81232	-3.02845	4.14607e-06	0.000709153	1534	--	--	--	--	--	--	--	--	--	--	--	--	--	--	--	--	--	--	--	--	--	--	--	--	--	--	--	--
comp81109_c0	22.2585	5.30192	2.06863	4.14514e-06	0.000709153	1153	593331265	XP_007139059.1	386	9.03944e-41	hypothetical protein PHAVU_009G261400g [Phaseolus vulgaris]>gi|593331267|ref|XP_007139060.1| hypothetical protein PHAVU_009G261400g [Phaseolus vulgaris]>gi|561012146|gb|ESW11053.1| hypothetical protein PHAVU_009G261400g [Phaseolus vulgaris]>gi|561012147|gb|ESW11054.1| hypothetical protein PHAVU_009G261400g [Phaseolus vulgaris]	--	--	--	--	--	--	--	--	--	P0C035	286	1.87077e-27	RING-H2 finger protein ATL60 OS=Arabidopsis thaliana GN=ATL60 PE=2 SV=1	PF14634//PF13639//PF00097//PF12678//PF12906//PF12861//PF00628//PF04893	zinc-RING finger domain//Ring finger domain//Zinc finger, C3HC4 type (RING finger)//RING-H2 zinc finger//RING-variant domain//Anaphase-promoting complex subunit 11 RING-H2 finger//PHD-finger//Yip1 domain	GO:0016567	protein ubiquitination	GO:0046872//GO:0008270//GO:0004842//GO:0005515	metal ion binding//zinc ion binding//ubiquitin-protein transferase activity//protein binding	GO:0005680//GO:0016020	anaphase-promoting complex//membrane	KOG0800	FOG: Predicted E3 ubiquitin ligase
comp77309_c0	4.58764	0.783762	2.54086	4.20321e-06	0.000717547	480	502110539	XP_004493902.1	468	3.164e-57	PREDICTED: zinc finger protein ZAT11-like [Cicer arietinum]	--	--	--	--	--	--	--	--	--	Q9SLD4	238	1.18695e-23	Zinc finger protein ZAT11 OS=Arabidopsis thaliana GN=ZAT11 PE=2 SV=1	PF00096	Zinc finger, C2H2 type	--	--	GO:0046872	metal ion binding	--	--	--	--
comp90489_c0	63.165	15.8597	1.99339	4.26633e-06	0.000726927	1999	357446283	XP_003593419.1	1044	1.81176e-133	Cysteine-rich receptor-like protein kinase [Medicago truncatula]	571505013	XM_006595354.1	417	0	PREDICTED: Glycine max uncharacterized LOC100801910 (LOC100801910), mRNA	--	--	--	--	Q9LPZ9	801	2.62569e-93	G-type lectin S-receptor-like serine/threonine-protein kinase SD1-13 OS=Arabidopsis thaliana GN=SD113 PE=1 SV=2	PF11883//PF00069//PF07714	Domain of unknown function (DUF3403)//Protein kinase domain//Protein tyrosine kinase	GO:0009069//GO:0006468//GO:0016310	serine family amino acid metabolic process//protein phosphorylation//phosphorylation	GO:0004672//GO:0004674//GO:0005524	protein kinase activity//protein serine/threonine kinase activity//ATP binding	--	--	--	--
comp84919_c0	13.508	53.8952	-1.99589	4.31217e-06	0.000733333	1796	84453216	BAE71205.1	2070	0	putative cytochrome P450 [Trifolium pratense]	84453215	AB236753.1	642	0	Trifolium pratense RNA for putative cytochrome P450, complete cds, clone: C1483	--	--	--	--	Q8VWZ7	1146	8.36197e-149	Geraniol 8-hydroxylase OS=Catharanthus roseus GN=CYP76B6 PE=1 SV=1	PF00067	Cytochrome P450	GO:0055114	oxidation-reduction process	GO:0016705//GO:0005506//GO:0020037	oxidoreductase activity, acting on paired donors, with incorporation or reduction of molecular oxygen//iron ion binding//heme binding	--	--	KOG0156	Cytochrome P450 CYP2 subfamily
comp87147_c0	3.14338	0.414933	2.90481	4.47935e-06	0.00076031	1332	502165389	XP_004513558.1	928	3.2289e-120	PREDICTED: myb-related protein Myb4-like isoform X1 [Cicer arietinum]	571492959	XM_003540822.2	193	2.4752e-94	PREDICTED: Glycine max MYB transcription factor MYB122 (MYB122), transcript variant X1, mRNA	K09422	MYBP	myb proto-oncogene protein, plant	http://www.genome.jp/dbget-bin/www_bget?ko:K09422	Q7XBH4	463	1.64076e-52	Myb-related protein Myb4 OS=Oryza sativa subsp. japonica GN=MYB4 PE=2 SV=2	PF00249	Myb-like DNA-binding domain	--	--	GO:0003682	chromatin binding	GO:0000785	chromatin	KOG0048	Transcription factor, Myb superfamily
comp78975_c0	30.5843	119.685	-1.96819	4.50212e-06	0.000762719	608	225729183	ACO24551.1	268	2.61821e-27	chloroplast photosystem II subunit X [Vigna radiata]	189162624	AP009847.1	225	1.78425e-112	Lotus japonicus genomic DNA, clone: LjT02E24, TM1624b, complete sequence	--	--	--	--	--	--	--	--	--	--	--	--	--	--	--	--	--	--
comp45965_c0	2.37878	0.276622	3.07904	4.52551e-06	0.000763121	989	357444389	XP_003592472.1	634	2.46291e-77	hypothetical protein MTR_1g105360 [Medicago truncatula]>gi|355481520|gb|AES62723.1| fantastic four-like protein [Medicago truncatula]	--	--	--	--	--	--	--	--	--	Q6NMR8	273	3.6271e-26	Protein FANTASTIC FOUR 3 OS=Arabidopsis thaliana GN=FAF3 PE=2 SV=1	--	--	--	--	--	--	--	--	--	--
comp74552_c0	0.254869	2.39739	-3.20601	4.52551e-06	0.000763121	656	356559847	XP_003548208.1	389	6.12305e-45	PREDICTED: uncharacterized protein LOC100811730 [Glycine max]	--	--	--	--	--	--	--	--	--	--	--	--	--	--	--	--	--	--	--	--	--	--	--
comp91257_c1	137.332	35.1771	1.96479	4.53023e-06	0.000763121	2477	571522542	XP_006598347.1	3120	0	PREDICTED: uncharacterized protein LOC100796448 [Glycine max]	502080423	XM_004486502.1	1472	0	PREDICTED: Cicer arietinum uncharacterized LOC101503771 (LOC101503771), mRNA	K17604	ZSWIM3	zinc finger SWIM domain-containing protein 3	http://www.genome.jp/dbget-bin/www_bget?ko:K17604	Q9S793	1748	0	Protein FAR1-RELATED SEQUENCE 8 OS=Arabidopsis thaliana GN=FRS8 PE=2 SV=2	PF00872//PF04434	Transposase, Mutator family//SWIM zinc finger	GO:0006313	transposition, DNA-mediated	GO:0004803//GO:0003677//GO:0008270	transposase activity//DNA binding//zinc ion binding	--	--	--	--
comp62108_c0	72.1279	18.257	1.98178	4.55687e-06	0.000766157	1277	657398908	KEH38429.1	1480	0	plant gibberellin 2-oxidase [Medicago truncatula]	502087815	XM_004488595.1	620	0	PREDICTED: Cicer arietinum gibberellin 2-beta-dioxygenase 1-like (LOC101494727), mRNA	K04125	E1.14.11.13	gibberellin 2-oxidase	http://www.genome.jp/dbget-bin/www_bget?ko:K04125	Q9SQ80	1447	0	Gibberellin 2-beta-dioxygenase 1 OS=Pisum sativum GN=GA2OX1 PE=1 SV=1	PF03171	2OG-Fe(II) oxygenase superfamily	GO:0055114	oxidation-reduction process	GO:0016491//GO:0016706	oxidoreductase activity//oxidoreductase activity, acting on paired donors, with incorporation or reduction of molecular oxygen, 2-oxoglutarate as one donor, and incorporation of one atom each of oxygen into both donors	--	--	KOG0143	Iron/ascorbate family oxidoreductases
comp85676_c1	6.15933	1.19869	2.35597	4.58523e-06	0.000769471	759	571474225	XP_003532192.2	507	3.86885e-58	PREDICTED: hydroquinone glucosyltransferase-like [Glycine max]	115361357	AC174298.23	127	6.75882e-58	Medicago truncatula chromosome 8 clone mth2-78e20, complete sequence	K08237	E2.4.1.218	hydroquinone glucosyltransferase	http://www.genome.jp/dbget-bin/www_bget?ko:K08237	Q9AR73	416	9.6004e-46	Hydroquinone glucosyltransferase OS=Rauvolfia serpentina GN=AS PE=1 SV=1	PF04101//PF00201	Glycosyltransferase family 28 C-terminal domain//UDP-glucoronosyl and UDP-glucosyl transferase	GO:0005975//GO:0008152//GO:0030259	carbohydrate metabolic process//metabolic process//lipid glycosylation	GO:0030246//GO:0016758	carbohydrate binding//transferase activity, transferring hexosyl groups	--	--	KOG1192	UDP-glucuronosyl and UDP-glucosyl transferase
comp67098_c0	13.0833	51.9588	-1.98919	4.61463e-06	0.000772947	770	388508662	AFK42397.1	686	3.45715e-88	unknown [Medicago truncatula]	388508661	BT142603.1	318	4.57189e-164	Medicago truncatula clone JCVI-FLMt-1P23 unknown mRNA	--	--	--	--	Q67YM6	296	7.89788e-31	Dirigent protein 11 OS=Arabidopsis thaliana GN=DIR11 PE=2 SV=1	--	--	--	--	--	--	--	--	--	--
comp45586_c0	3.65312	0.553244	2.71098	4.72559e-06	0.000790044	847	326523807	BAJ93074.1	1000	3.119e-134	predicted protein [Hordeum vulgare subsp. vulgare]	--	--	--	--	--	K02987	RP-S4e, RPS4	small subunit ribosomal protein S4e	http://www.genome.jp/dbget-bin/www_bget?ko:K02987	Q95V34	988	2.99616e-133	40S ribosomal protein S4 OS=Spodoptera frugiperda GN=RpS4 PE=2 SV=1	PF01479	S4 domain	--	--	GO:0003723	RNA binding	--	--	KOG0378	40S ribosomal protein S4
comp49767_c0	1.95399	9.08242	-2.21345	4.73976e-06	0.000790926	612	525313281	NP_001266044.1	246	6.46948e-23	expansin-A5-like precursor [Cicer arietinum]>gi|45379179|emb|CAC19183.2| alpha-expansin [Cicer arietinum]	--	--	--	--	--	--	--	--	--	Q38864	209	1.48725e-18	Expansin-A5 OS=Arabidopsis thaliana GN=EXPA5 PE=2 SV=1	PF02590	Predicted SPOUT methyltransferase	GO:0006364//GO:0009664	rRNA processing//plant-type cell wall organization	GO:0008168	methyltransferase activity	GO:0005737//GO:0005576//GO:0016020	cytoplasm//extracellular region//membrane	--	--
comp89396_c0	1.7416	8.20645	-2.23274	4.94824e-06	0.000824169	1510	657396773	KEH36671.1	748	7.22056e-131	GDSL-like lipase/acylhydrolase [Medicago truncatula]	388502283	BT139413.1	165	1.03297e-78	Medicago truncatula clone JCVI-FLMt-15B24 unknown mRNA >gnl|BL_ORD_ID|14592246 Medicago truncatula clone JCVI-FLMt-9M6 unknown mRNA	--	--	--	--	Q9C7N5	454	8.58021e-77	GDSL esterase/lipase At1g29660 OS=Arabidopsis thaliana GN=At1g29660 PE=2 SV=1	PF00657	GDSL-like Lipase/Acylhydrolase	GO:0006629	lipid metabolic process	GO:0016788	hydrolase activity, acting on ester bonds	--	--	--	--
comp18933_c0	1.06195	0	7.59347	5.44527e-06	0.000890281	706	--	--	--	--	--	--	--	--	--	--	--	--	--	--	--	--	--	--	--	--	--	--	--	--	--	--	--	--
comp197040_c0	1.06195	0	7.59347	5.44527e-06	0.000890281	540	357439663	XP_003590109.1	235	4.7966e-23	hypothetical protein MTR_1g044470 [Medicago truncatula]>gi|355479157|gb|AES60360.1| transmembrane protein, putative [Medicago truncatula]	571481100	XM_006588491.1	84	3.78672e-34	PREDICTED: Glycine max uncharacterized LOC102663904 (LOC102663904), mRNA	--	--	--	--	--	--	--	--	--	--	--	--	--	--	--	--	--	--
comp24901_c0	1.06195	0	7.59347	5.44527e-06	0.000890281	679	--	--	--	--	--	--	--	--	--	--	--	--	--	--	--	--	--	--	--	--	--	--	--	--	--	--	--	--
comp292911_c0	0	1.06038	-7.59135	5.44527e-06	0.000890281	638	--	--	--	--	--	--	--	--	--	--	--	--	--	--	--	--	--	--	--	--	--	--	--	--	--	--	--	--
comp413722_c0	1.06195	0	7.59347	5.44527e-06	0.000890281	706	--	--	--	--	--	--	--	--	--	--	--	--	--	--	--	--	--	--	--	--	--	--	--	--	--	--	--	--
comp479773_c0	1.06195	0	7.59347	5.44527e-06	0.000890281	780	--	--	--	--	--	--	--	--	--	--	--	--	--	--	--	--	--	--	--	--	--	--	--	--	--	--	--	--
comp6217_c0	0	1.06038	-7.59135	5.44527e-06	0.000890281	694	--	--	--	--	--	--	--	--	--	--	--	--	--	--	--	--	--	--	--	--	--	--	--	--	--	--	--	--
comp70879_c0	46.1313	11.6642	1.98314	5.44225e-06	0.000890281	1213	502103126	XP_004492208.1	1042	8.76674e-139	PREDICTED: cysteine-rich repeat secretory protein 55-like [Cicer arietinum]	502103125	XM_004492151.1	460	0	PREDICTED: Cicer arietinum cysteine-rich repeat secretory protein 55-like (LOC101509051), mRNA	--	--	--	--	Q9LV60	721	5.24442e-91	Cysteine-rich repeat secretory protein 55 OS=Arabidopsis thaliana GN=CRRSP55 PE=2 SV=1	--	--	--	--	--	--	--	--	--	--
comp77989_c0	1.06195	0	7.59347	5.44527e-06	0.000890281	901	--	--	--	--	--	--	--	--	--	--	--	--	--	--	--	--	--	--	--	--	--	--	--	--	--	--	--	--
comp85629_c0	4.6726	0.829865	2.4854	5.43556e-06	0.000890281	753	593693750	XP_007147396.1	391	1.82502e-42	hypothetical protein PHAVU_006G120800g [Phaseolus vulgaris]>gi|561020619|gb|ESW19390.1| hypothetical protein PHAVU_006G120800g [Phaseolus vulgaris]	571476158	XM_003533076.2	171	2.327e-82	PREDICTED: Glycine max transcription factor MYB108-like (LOC100805341), mRNA	K09422	MYBP	myb proto-oncogene protein, plant	http://www.genome.jp/dbget-bin/www_bget?ko:K09422	P81391	332	5.23905e-36	Myb-related protein 305 OS=Antirrhinum majus GN=MYB305 PE=2 SV=1	PF00249	Myb-like DNA-binding domain	--	--	GO:0003682	chromatin binding	GO:0000785	chromatin	KOG0048	Transcription factor, Myb superfamily
comp82747_c0	78.8819	301.61	-1.93484	5.5216e-06	0.000901105	2660	502127117	XP_004499569.1	3269	0	PREDICTED: cellulose synthase-like protein G1-like [Cicer arietinum]	357455512	XM_003597989.1	1297	0	Medicago truncatula Cellulose synthase (MTR_3g005560) mRNA, complete cds	--	--	--	--	Q570S7	1099	7.83617e-135	Cellulose synthase-like protein G1 OS=Arabidopsis thaliana GN=CSLG1 PE=2 SV=1	PF03552	Cellulose synthase	GO:0005985//GO:0005982//GO:0030244//GO:0006011	sucrose metabolic process//starch metabolic process//cellulose biosynthetic process//UDP-glucose metabolic process	GO:0016760	cellulose synthase (UDP-forming) activity	GO:0016020	membrane	--	--
comp86173_c0	46.556	11.8025	1.97937	5.6335e-06	0.000917683	1796	357465461	XP_003603015.1	1857	0	Patatin-like protein [Medicago truncatula]>gi|355492063|gb|AES73266.1| patatin-like phospholipase [Medicago truncatula]	357465460	XM_003602967.1	670	0	Medicago truncatula Patatin-like protein (MTR_3g101410) mRNA, complete cds	--	--	--	--	O48723	1340	2.78728e-179	Patatin-like protein 2 OS=Arabidopsis thaliana GN=PLP2 PE=1 SV=1	PF01165//PF01734	Ribosomal protein S21//Patatin-like phospholipase	GO:0006629//GO:0006412//GO:0042254	lipid metabolic process//translation//ribosome biogenesis	GO:0003735//GO:0016787	structural constituent of ribosome//hydrolase activity	GO:0005840//GO:0005622	ribosome//intracellular	KOG4231	Intracellular membrane-bound Ca2+-independent phospholipase A2
comp85290_c0	5.86198	1.15259	2.34097	5.67877e-06	0.000923366	2432	77563563	ABB00038.1	326	3.74511e-30	reverse transcriptase family member [Glycine max]	38678556	AC141115.22	66	1.81451e-23	Medicago truncatula clone mth2-16b23, complete sequence	--	--	--	--	--	--	--	--	--	--	--	--	--	--	--	--	--	--
comp73611_c1	2.3363	0.276622	3.0531	5.70285e-06	0.000925589	1062	571540939	XP_006601639.1	140	5.30829e-08	PREDICTED: putative ribonuclease H protein At1g65750-like [Glycine max]	--	--	--	--	--	--	--	--	--	--	--	--	--	--	--	--	--	--	--	--	--	--	--
comp87419_c2	310.345	81.419	1.93036	5.79105e-06	0.000938193	1830	502100908	XP_004491772.1	2256	0	PREDICTED: proline dehydrogenase 2, mitochondrial-like [Cicer arietinum]	502100907	XM_004491715.1	850	0	PREDICTED: Cicer arietinum proline dehydrogenase 2, mitochondrial-like (LOC101492274), mRNA	K00318	PRODH	proline dehydrogenase	http://www.genome.jp/dbget-bin/www_bget?ko:K00318	Q6NKX1	1403	0	Proline dehydrogenase 2, mitochondrial OS=Arabidopsis thaliana GN=POX2 PE=2 SV=1	PF01619	Proline dehydrogenase	GO:0006562//GO:0055114//GO:0006537//GO:0006525//GO:0006561	proline catabolic process//oxidation-reduction process//glutamate biosynthetic process//arginine metabolic process//proline biosynthetic process	GO:0004657	proline dehydrogenase activity	--	--	KOG0186	Proline oxidase
comp68220_c0	25.7842	99.2611	-1.94451	5.892e-06	0.00095181	1062	502097992	XP_004491129.1	552	4.32896e-67	PREDICTED: phosphatidylglycerol/phosphatidylinositol transfer protein-like [Cicer arietinum]	502097991	XM_004491072.1	290	2.34599e-148	PREDICTED: Cicer arietinum phosphatidylglycerol/phosphatidylinositol transfer protein-like (LOC101497149), mRNA	--	--	--	--	Q54SW1	173	1.43643e-13	Putative phosphatidylglycerol/phosphatidylinositol transfer protein DDB_G0282179 OS=Dictyostelium discoideum GN=DDB_G0282179 PE=3 SV=2	--	--	--	--	--	--	--	--	--	--
comp83309_c0	4.71507	19.4096	-2.04014	5.89651e-06	0.00095181	607	--	--	--	--	--	--	--	--	--	--	--	--	--	--	--	--	--	--	--	--	--	--	--	--	--	--	--	--
comp63984_c0	0.169913	1.93635	-3.46841	6.09357e-06	0.000981837	1416	657387873	KEH29916.1	1304	9.41952e-172	phosphatidylcholine-sterol acyltransferase [Medicago truncatula]	502145657	XM_004506064.1	424	0	PREDICTED: Cicer arietinum putative phospholipid:diacylglycerol acyltransferase 2-like (LOC101499408), mRNA	K00679	E2.3.1.158	phospholipid:diacylglycerol acyltransferase	http://www.genome.jp/dbget-bin/www_bget?ko:K00679	Q9FYC7	976	5.26928e-123	Putative phospholipid:diacylglycerol acyltransferase 2 OS=Arabidopsis thaliana GN=PDAT2 PE=3 SV=1	PF02450	Lecithin:cholesterol acyltransferase	GO:0042967//GO:0006629	acyl-carrier-protein biosynthetic process//lipid metabolic process	GO:0008374	O-acyltransferase activity	--	--	KOG2369	Lecithin:cholesterol acyltransferase (LCAT)/Acyl-ceramide synthase
comp88830_c0	11.5965	2.62791	2.13936	6.23202e-06	0.00100233	1830	356499608	XP_003518630.1	1997	0	PREDICTED: uncharacterized protein LOC100817990 [Glycine max]	502106502	XM_004492906.1	730	0	PREDICTED: Cicer arietinum protein NtpR-like (LOC101491425), transcript variant X1, mRNA	--	--	--	--	P49865	240	5.1693e-21	Protein NtpR OS=Enterococcus hirae (strain ATCC 9790 / DSM 20160 / JCM 8729 / LMG 6399 / NBRC 3181 / NCIMB 6459 / NCDO 1258) GN=ntpR PE=3 SV=2	PF07722	Peptidase C26	GO:0006541	glutamine metabolic process	GO:0016787	hydrolase activity	--	--	--	--
comp83476_c0	7.85846	1.65973	2.23951	6.327e-06	0.00101577	2575	571503196	XP_006595071.1	1443	0	PREDICTED: uncharacterized protein LOC100811143 [Glycine max]	292788032	AK338992.1	629	0	Lotus japonicus cDNA, clone: LjFL3-031-CB12, HTC	--	--	--	--	--	--	--	--	PF13520//PF13903	Amino acid permease//PMP-22/EMP/MP20/Claudin tight junction	GO:0006865//GO:0003333	amino acid transport//amino acid transmembrane transport	GO:0015171	amino acid transmembrane transporter activity	GO:0016020//GO:0016021	membrane//integral component of membrane	--	--
comp91115_c0	265.828	70.1236	1.92244	6.3583e-06	0.00101896	3122	657401413	KEH40391.1	1878	0	receptor-like kinase [Medicago truncatula]	502124181	XM_004498363.1	529	0	PREDICTED: Cicer arietinum probable receptor-like protein kinase At1g67000-like (LOC101511436), transcript variant X1, mRNA	--	--	--	--	D7SFH9	798	6.70031e-88	Glycerophosphodiester phosphodiesterase protein kinase domain-containing GDPDL2 OS=Arabidopsis thaliana GN=GDPDL2 PE=1 SV=1	PF00069//PF07714	Protein kinase domain//Protein tyrosine kinase	GO:0006468	protein phosphorylation	GO:0004672//GO:0005524	protein kinase activity//ATP binding	--	--	--	--
comp78496_c0	2.84604	0.368829	2.92927	6.38963e-06	0.00102213	884	--	--	--	--	--	--	--	--	--	--	--	--	--	--	--	--	--	--	--	--	--	--	--	--	--	--	--	--
comp74527_c0	61.9756	15.998	1.95344	6.41626e-06	0.00102455	1043	357510053	XP_003625315.1	741	4.10252e-95	Disease resistance response protein [Medicago truncatula]>gi|355500330|gb|AES81533.1| disease resistance response protein [Medicago truncatula]>gi|388496182|gb|AFK36157.1| unknown [Medicago truncatula]	--	--	--	--	--	--	--	--	--	Q9SS03	402	2.88666e-45	Dirigent protein 21 OS=Arabidopsis thaliana GN=DIR21 PE=3 SV=1	--	--	--	--	--	--	--	--	--	--
comp86014_c0	3.22834	0.461036	2.79311	6.52114e-06	0.00103943	1010	--	--	--	--	--	--	--	--	--	--	--	--	--	--	--	--	--	--	--	--	--	--	--	--	--	--	--	--
comp84183_c1	8.1558	1.75194	2.21531	6.64169e-06	0.00105675	1954	593698364	XP_007149655.1	1847	0	hypothetical protein PHAVU_005G088000g [Phaseolus vulgaris]>gi|561022919|gb|ESW21649.1| hypothetical protein PHAVU_005G088000g [Phaseolus vulgaris]	593698363	XM_007149593.1	571	0	Phaseolus vulgaris hypothetical protein (PHAVU_005G088000g) mRNA, complete cds	--	--	--	--	O81832	992	1.52404e-121	G-type lectin S-receptor-like serine/threonine-protein kinase At4g27290 OS=Arabidopsis thaliana GN=At4g27290 PE=3 SV=4	PF02793//PF00954	Hormone receptor domain//S-locus glycoprotein family	GO:0048544//GO:0007186	recognition of pollen//G-protein coupled receptor signaling pathway	GO:0004930	G-protein coupled receptor activity	GO:0016020	membrane	--	--
comp83608_c0	2.12391	0.230518	3.17333	6.74687e-06	0.00107157	704	--	--	--	--	--	--	--	--	--	--	--	--	--	--	--	--	--	--	--	--	--	--	--	--	--	--	--	--
comp83480_c0	333.241	1251.85	-1.90941	6.84554e-06	0.00108531	1615	502090584	XP_004489275.1	1420	0	PREDICTED: carbonic anhydrase, chloroplastic-like isoform X2 [Cicer arietinum]	502090583	XM_004489218.1	640	0	PREDICTED: Cicer arietinum carbonic anhydrase, chloroplastic-like (LOC101498889), transcript variant X2, mRNA	K01673	cynT, can	carbonic anhydrase	http://www.genome.jp/dbget-bin/www_bget?ko:K01673	P17067	1400	0	Carbonic anhydrase, chloroplastic OS=Pisum sativum PE=1 SV=1	PF00484	Carbonic anhydrase	GO:0006807//GO:0006730	nitrogen compound metabolic process//one-carbon metabolic process	GO:0008270//GO:0004089	zinc ion binding//carbonate dehydratase activity	--	--	KOG1578	Predicted carbonic anhydrase involved in protection against oxidative damage
comp50061_c0	0.127434	1.75194	-3.72442	6.95643e-06	0.00109897	264	--	--	--	--	--	--	--	--	--	--	--	--	--	--	--	--	--	--	--	--	--	--	--	--	--	--	--	--
comp64446_c0	1.69913	0.138311	3.56696	6.95643e-06	0.00109897	779	--	--	--	--	--	--	--	--	--	--	--	--	--	--	--	--	--	--	--	--	--	--	--	--	--	--	--	--
comp127969_c0	0.254869	2.30518	-3.14956	7.19999e-06	0.00113543	969	--	--	--	--	--	--	--	--	--	--	--	--	--	--	--	--	--	--	--	--	--	--	--	--	--	--	--	--
comp84904_c0	6.28677	1.2909	2.27904	7.32897e-06	0.00115372	906	593098802	XP_007131426.1	204	3.09323e-18	hypothetical protein PHAVU_011G012500g [Phaseolus vulgaris]>gi|561004426|gb|ESW03420.1| hypothetical protein PHAVU_011G012500g [Phaseolus vulgaris]	--	--	--	--	--	--	--	--	--	--	--	--	--	--	--	--	--	--	--	--	--	--	--
comp68481_c1	15.6744	60.073	-1.93793	7.46074e-06	0.00117239	628	38488578	BAD02271.1	454	1.0022e-54	heat shock protein 70 [Nicotiana benthamiana]	571492352	XM_003539632.2	250	2.33344e-126	PREDICTED: Glycine max heat shock cognate 70 kDa protein-like (HSP70), mRNA	K03283	HSPA1_8	heat shock 70kDa protein 1/8	http://www.genome.jp/dbget-bin/www_bget?ko:K03283	Q9LHA8	438	9.0202e-49	Probable mediator of RNA polymerase II transcription subunit 37c OS=Arabidopsis thaliana GN=MED37C PE=1 SV=1	PF03480	Bacterial extracellular solute-binding protein, family 7	GO:0006810	transport	--	--	GO:0030288	outer membrane-bounded periplasmic space	KOG0101	Molecular chaperones HSP70/HSC70, HSP70 superfamily
comp69193_c0	1.27434	0.0461036	4.63163	7.53307e-06	0.00117339	591	--	--	--	--	--	--	--	--	--	--	--	--	--	--	--	--	--	--	--	--	--	--	--	--	--	--	--	--
comp72901_c0	1.27434	0.0461036	4.63163	7.53307e-06	0.00117339	1140	194476999	YP_002049178.1	235	5.46786e-20	beta-carotene hydroxylase [Paulinella chromatophora]>gi|171192006|gb|ACB42968.1| beta-carotene hydroxylase [Paulinella chromatophora]	--	--	--	--	--	--	--	--	--	--	--	--	--	PF00487	Fatty acid desaturase	GO:0006629	lipid metabolic process	--	--	--	--	--	--
comp75766_c0	1.27434	0.0461036	4.63163	7.53307e-06	0.00117339	367	--	--	--	--	--	--	--	--	--	--	--	--	--	--	--	--	--	--	--	--	--	--	--	--	--	--	--	--
comp76107_c0	1.27434	0.0461036	4.63163	7.53307e-06	0.00117339	651	--	--	--	--	--	--	--	--	--	--	--	--	--	--	--	--	--	--	--	--	--	--	--	--	--	--	--	--
comp96142_c0	19.5399	4.79478	2.02564	7.51515e-06	0.00117339	611	--	--	--	--	--	--	--	--	--	--	--	--	--	--	--	--	--	--	--	--	--	--	--	--	--	--	--	--
comp90492_c1	9.38767	36.5602	-1.9608	7.59156e-06	0.00118043	975	502156835	XP_004510664.1	617	7.36915e-77	PREDICTED: ethylene-responsive transcription factor ERF023-like [Cicer arietinum]	502156834	XM_004510607.1	216	2.93965e-107	PREDICTED: Cicer arietinum ethylene-responsive transcription factor ERF023-like (LOC101493048), mRNA	K09286	EREBP	EREBP-like factor	http://www.genome.jp/dbget-bin/www_bget?ko:K09286	Q1ECI2	367	2.19861e-40	Ethylene-responsive transcription factor ERF023 OS=Arabidopsis thaliana GN=ERF023 PE=2 SV=1	PF00847//PF05504	AP2 domain//Spore germination B3/ GerAC like, C-terminal	GO:0006355//GO:0009847	regulation of transcription, DNA-templated//spore germination	GO:0003700	sequence-specific DNA binding transcription factor activity	GO:0005667//GO:0016020	transcription factor complex//membrane	--	--
comp40714_c0	0.0849563	1.52142	-4.07685	7.62631e-06	0.00118377	1193	502159218	XP_004511432.1	706	5.03383e-81	PREDICTED: exportin-1-like [Cicer arietinum]	--	--	--	--	--	K14290	XPO1, CRM1	exportin-1	http://www.genome.jp/dbget-bin/www_bget?ko:K14290	Q54EV7	356	8.62439e-35	Exportin-1 OS=Dictyostelium discoideum GN=xpo1 PE=3 SV=2	PF03810	Importin-beta N-terminal domain	GO:0006886	intracellular protein transport	GO:0008536	Ran GTPase binding	--	--	KOG2020	Nuclear transport receptor CRM1/MSN5 (importin beta superfamily)
comp11832_c0	1.01948	0	7.53489	8.28134e-06	0.00126123	690	--	--	--	--	--	--	--	--	--	--	--	--	--	--	--	--	--	--	--	--	--	--	--	--	--	--	--	--
comp13287_c0	1.01948	0	7.53489	8.28134e-06	0.00126123	1064	--	--	--	--	--	--	--	--	--	--	--	--	--	--	--	--	--	--	PF02655//PF02786	ATP-grasp domain//Carbamoyl-phosphate synthase L chain, ATP binding domain	--	--	GO:0005524//GO:0046872	ATP binding//metal ion binding	--	--	--	--
comp257548_c0	1.01948	0	7.53489	8.28134e-06	0.00126123	696	--	--	--	--	--	--	--	--	--	--	--	--	--	--	--	--	--	--	PF03896//PF07777//PF05236	Translocon-associated protein (TRAP), alpha subunit//G-box binding protein MFMR//Transcription initiation factor TFIID component TAF4 family	GO:0006355//GO:0006351//GO:0006352	regulation of transcription, DNA-templated//transcription, DNA-templated//DNA-templated transcription, initiation	GO:0003677	DNA binding	GO:0005634//GO:0005783//GO:0005669	nucleus//endoplasmic reticulum//transcription factor TFIID complex	--	--
comp28834_c0	1.01948	0	7.53489	8.28134e-06	0.00126123	303	--	--	--	--	--	--	--	--	--	--	--	--	--	--	--	--	--	--	--	--	--	--	--	--	--	--	--	--
comp293611_c0	1.01948	0	7.53489	8.28134e-06	0.00126123	432	--	--	--	--	--	--	--	--	--	--	--	--	--	--	--	--	--	--	PF02362	B3 DNA binding domain	--	--	GO:0003677	DNA binding	--	--	--	--
comp329033_c0	1.01948	0	7.53489	8.28134e-06	0.00126123	636	--	--	--	--	--	--	--	--	--	--	--	--	--	--	--	--	--	--	--	--	--	--	--	--	--	--	--	--
comp398139_c0	1.01948	0	7.53489	8.28134e-06	0.00126123	634	--	--	--	--	--	--	--	--	--	--	--	--	--	--	--	--	--	--	--	--	--	--	--	--	--	--	--	--
comp44131_c0	1.01948	0	7.53489	8.28134e-06	0.00126123	371	--	--	--	--	--	--	--	--	--	--	--	--	--	--	--	--	--	--	--	--	--	--	--	--	--	--	--	--
comp57171_c2	1.01948	0	7.53489	8.28134e-06	0.00126123	662	--	--	--	--	--	--	--	--	--	--	--	--	--	--	--	--	--	--	--	--	--	--	--	--	--	--	--	--
comp67933_c0	1.01948	0	7.53489	8.28134e-06	0.00126123	956	571491133	XP_006591798.1	708	2.26139e-82	PREDICTED: uncharacterized protein LOC102669582 [Glycine max]	--	--	--	--	--	--	--	--	--	Q99315	275	5.65048e-25	Transposon Ty3-G Gag-Pol polyprotein OS=Saccharomyces cerevisiae (strain ATCC 204508 / S288c) GN=TY3B-G PE=1 SV=3	PF00078	Reverse transcriptase (RNA-dependent DNA polymerase)	GO:0006278	RNA-dependent DNA replication	GO:0003964//GO:0003723	RNA-directed DNA polymerase activity//RNA binding	--	--	KOG0017	FOG: Transposon-encoded proteins with TYA, reverse transcriptase, integrase domains in various combinations
comp74920_c0	1.01948	0	7.53489	8.28134e-06	0.00126123	522	--	--	--	--	--	--	--	--	--	--	--	--	--	--	--	--	--	--	--	--	--	--	--	--	--	--	--	--
comp80995_c0	65.8411	17.335	1.92496	8.30499e-06	0.00126267	971	388518577	AFK47350.1	1119	4.5555e-152	unknown [Lotus japonicus]	571433494	XM_003517890.2	424	0	PREDICTED: Glycine max probable caffeoyl-CoA O-methyltransferase At4g26220-like (LOC100800911), transcript variant 2, mRNA	K00588	E2.1.1.104	caffeoyl-CoA O-methyltransferase	http://www.genome.jp/dbget-bin/www_bget?ko:K00588	Q9C5D7	772	2.31024e-100	Probable caffeoyl-CoA O-methyltransferase At4g26220 OS=Arabidopsis thaliana GN=At4g26220 PE=2 SV=1	PF04989//PF01596	Cephalosporin hydroxylase//O-methyltransferase	GO:0008610	lipid biosynthetic process	GO:0008168//GO:0008171	methyltransferase activity//O-methyltransferase activity	--	--	KOG1663	O-methyltransferase
comp78943_c0	5.01242	0.968176	2.36554	8.48135e-06	0.00128728	1661	571517227	XP_006597508.1	655	2.19726e-79	PREDICTED: uncharacterized protein LOC100795398 isoform X2 [Glycine max]	571517226	XM_006597445.1	229	3.01309e-114	PREDICTED: Glycine max uncharacterized LOC100795398 (LOC100795398), transcript variant X2, mRNA	--	--	--	--	--	--	--	--	--	--	--	--	--	--	--	--	--	--
comp59914_c0	7.22128	1.52142	2.24271	8.52961e-06	0.0012924	751	--	--	--	--	--	--	--	--	--	--	--	--	--	--	--	--	--	--	--	--	--	--	--	--	--	--	--	--
comp69075_c0	5.26729	21.0233	-1.99572	8.58551e-06	0.00129866	1016	363808198	NP_001241974.1	1409	0	uncharacterized protein LOC100796698 precursor [Glycine max]>gi|255634815|gb|ACU17768.1| unknown [Glycine max]	571558561	XM_003554346.2	601	0	PREDICTED: Glycine max probable xyloglucan endotransglucosylase/hydrolase protein 32-like (LOC100817157), transcript variant X1, mRNA	K08235	E2.4.1.207	xyloglucan:xyloglucosyl transferase	http://www.genome.jp/dbget-bin/www_bget?ko:K08235	Q9SJL9	1246	7.95739e-171	Probable xyloglucan endotransglucosylase/hydrolase protein 32 OS=Arabidopsis thaliana GN=XTH32 PE=2 SV=1	PF06955//PF00722	Xyloglucan endo-transglycosylase (XET) C-terminus//Glycosyl hydrolases family 16	GO:0005975//GO:0006073	carbohydrate metabolic process//cellular glucan metabolic process	GO:0016762//GO:0004553	xyloglucan:xyloglucosyl transferase activity//hydrolase activity, hydrolyzing O-glycosyl compounds	GO:0048046//GO:0005618	apoplast//cell wall	--	--
comp74559_c1	3.18586	13.2778	-2.05737	8.91101e-06	0.00134561	615	357463609	XP_003602086.1	761	1.41643e-96	Argininosuccinate synthase [Medicago truncatula]>gi|355491134|gb|AES72337.1| argininosuccinate synthase [Medicago truncatula]	292788059	AK339019.1	207	1.8317e-102	Lotus japonicus cDNA, clone: LjFL3-034-CA11, HTC	K01940	argG, ASS1	argininosuccinate synthase	http://www.genome.jp/dbget-bin/www_bget?ko:K01940	Q9SZX3	670	1.66967e-83	Argininosuccinate synthase, chloroplastic OS=Arabidopsis thaliana GN=At4g24830 PE=2 SV=3	PF00764	Arginosuccinate synthase	GO:0006522//GO:0006526//GO:0006531//GO:0006560	alanine metabolic process//arginine biosynthetic process//aspartate metabolic process//proline metabolic process	GO:0005524//GO:0004055	ATP binding//argininosuccinate synthase activity	--	--	KOG1706	Argininosuccinate synthase
comp83478_c0	2.25134	0.276622	2.99979	9.10742e-06	0.00137294	1631	--	--	--	--	--	--	--	--	--	--	--	--	--	--	--	--	--	--	PF07677	A-macroglobulin receptor	--	--	--	--	GO:0005576	extracellular region	--	--
comp155992_c0	1.65665	0.138311	3.53056	9.34721e-06	0.00140489	418	--	--	--	--	--	--	--	--	--	--	--	--	--	--	--	--	--	--	--	--	--	--	--	--	--	--	--	--
comp83552_c0	2.42125	0.322725	2.88617	9.35096e-06	0.00140489	928	--	--	--	--	--	--	--	--	--	--	--	--	--	--	--	--	--	--	--	--	--	--	--	--	--	--	--	--
comp67120_c0	2.97347	0.414933	2.82479	9.41047e-06	0.00141144	949	--	--	--	--	--	--	--	--	--	--	--	--	--	--	--	--	--	--	--	--	--	--	--	--	--	--	--	--
comp17172_c0	0.892041	4.65647	-2.37685	1.00897e-05	0.00151077	1535	--	--	--	--	--	--	--	--	--	--	--	--	--	--	--	--	--	--	--	--	--	--	--	--	--	--	--	--
comp61036_c0	13.2957	3.22725	2.04071	1.01228e-05	0.00151318	605	593523137	XP_007142190.1	326	3.9085e-34	hypothetical protein PHAVU_008G259800g [Phaseolus vulgaris]>gi|561015323|gb|ESW14184.1| hypothetical protein PHAVU_008G259800g [Phaseolus vulgaris]	292727867	AK336489.1	115	2.49946e-51	Lotus japonicus cDNA, clone: LjFL1-006-CA12, HTC	K17506	PPM1L, PP2CE	protein phosphatase 1L	http://www.genome.jp/dbget-bin/www_bget?ko:K17506	Q8RX37	204	1.55639e-17	Probable protein phosphatase 2C 2 OS=Arabidopsis thaliana GN=At1g07160 PE=2 SV=1	--	--	--	--	--	--	--	--	--	--
comp78167_c0	6.83898	26.4174	-1.94877	1.03078e-05	0.00153825	1204	357476201	XP_003608386.1	613	2.50079e-75	Magnesium-dependent phosphatase [Medicago truncatula]>gi|355509441|gb|AES90583.1| magnesium-dependent phosphatase-like protein [Medicago truncatula]	388504701	BT140622.1	192	8.0245e-94	Lotus japonicus clone JCVI-FLLj-1L3 unknown mRNA	K17619	MDP1	magnesium-dependent phosphatase 1	http://www.genome.jp/dbget-bin/www_bget?ko:K17619	Q9D967	227	1.41507e-20	Magnesium-dependent phosphatase 1 OS=Mus musculus GN=Mdp1 PE=1 SV=1	PF12689	Acid Phosphatase	GO:0016311	dephosphorylation	GO:0016791	phosphatase activity	--	--	KOG4549	Magnesium-dependent phosphatase
comp79523_c0	120.256	32.5031	1.88728	1.03472e-05	0.00154154	997	357479009	XP_003609790.1	655	7.98707e-83	Hypersensitive reaction associated Ca2+-binding protein [Medicago truncatula]>gi|355510845|gb|AES91987.1| nacl-inducible Ca2+-binding protein [Medicago truncatula]	357479008	XM_003609742.1	208	8.42378e-103	Medicago truncatula Hypersensitive reaction associated Ca2+-binding protein (MTR_4g122260) mRNA, complete cds	K02183	CALM	calmodulin	http://www.genome.jp/dbget-bin/www_bget?ko:K02183	P23286	168	6.11005e-13	Calmodulin OS=Candida albicans GN=CMD1 PE=3 SV=2	PF10591//PF13202//PF13405//PF00036//PF13499	Secreted protein acidic and rich in cysteine Ca binding region//EF hand//EF-hand domain//EF hand//EF-hand domain pair	GO:0007165	signal transduction	GO:0005509	calcium ion binding	GO:0005578	proteinaceous extracellular matrix	KOG0027	Calmodulin and related proteins (EF-Hand superfamily)
comp85348_c0	2.67612	11.1571	-2.05748	1.08455e-05	0.00161308	1204	357478421	XP_003609496.1	953	1.48228e-125	hypothetical protein MTR_4g116350 [Medicago truncatula]>gi|355510551|gb|AES91693.1| chlororespiratory reduction protein [Medicago truncatula]	351721888	NM_001249272.1	416	0	Glycine max uncharacterized LOC100526934 (LOC100526934), mRNA >gnl|BL_ORD_ID|7883529 Soybean clone JCVI-FLGm-8P3 unknown mRNA	--	--	--	--	--	--	--	--	--	--	--	--	--	--	--	--	--	--
comp62247_c0	0.212391	2.02856	-3.22253	1.11765e-05	0.00165953	518	--	--	--	--	--	--	--	--	--	--	--	--	--	--	--	--	--	--	PF01738	Dienelactone hydrolase family	--	--	GO:0016787	hydrolase activity	--	--	--	--
comp80680_c0	64.3119	234.668	-1.86737	1.126e-05	0.00166914	2908	502152894	XP_004509142.1	2886	0	PREDICTED: zeaxanthin epoxidase, chloroplastic-like [Cicer arietinum]	502152893	XM_004509085.1	1246	0	PREDICTED: Cicer arietinum zeaxanthin epoxidase, chloroplastic-like (LOC101503567), mRNA	K09838	ZEP, ABA1	zeaxanthin epoxidase	http://www.genome.jp/dbget-bin/www_bget?ko:K09838	O81360	2509	0	Zeaxanthin epoxidase, chloroplastic OS=Prunus armeniaca PE=2 SV=1	PF07992//PF05834//PF00070//PF01266//PF08491//PF00498	Pyridine nucleotide-disulphide oxidoreductase//Lycopene cyclase protein//Pyridine nucleotide-disulphide oxidoreductase//FAD dependent oxidoreductase//Squalene epoxidase//FHA domain	GO:0016114//GO:0016117//GO:0055114//GO:0006694	terpenoid biosynthetic process//carotenoid biosynthetic process//oxidation-reduction process//steroid biosynthetic process	GO:0004506//GO:0016491//GO:0005515//GO:0050660//GO:0016705	squalene monooxygenase activity//oxidoreductase activity//protein binding//flavin adenine dinucleotide binding//oxidoreductase activity, acting on paired donors, with incorporation or reduction of molecular oxygen	GO:0016021	integral component of membrane	--	--
comp81031_c0	13.5505	3.31946	2.02752	1.12811e-05	0.00166948	1109	--	--	--	--	--	--	--	--	--	--	--	--	--	--	--	--	--	--	--	--	--	--	--	--	--	--	--	--
comp72142_c0	1.52921	6.91555	-2.173	1.13262e-05	0.00167337	926	357519079	XP_003629828.1	400	5.34115e-44	hypothetical protein MTR_8g087320 [Medicago truncatula]>gi|355523850|gb|AET04304.1| hypothetical protein MTR_8g087320 [Medicago truncatula]	357519078	XM_003629780.1	142	3.81455e-66	Medicago truncatula hypothetical protein (MTR_8g087320) mRNA, complete cds	--	--	--	--	--	--	--	--	--	--	--	--	--	--	--	--	--	--
comp74559_c0	3.86551	15.4447	-1.99684	1.1609e-05	0.00171232	675	357463609	XP_003602086.1	1164	7.10709e-157	Argininosuccinate synthase [Medicago truncatula]>gi|355491134|gb|AES72337.1| argininosuccinate synthase [Medicago truncatula]	357463608	XM_003602038.1	489	0	Medicago truncatula Argininosuccinate synthase (MTR_3g088970) mRNA, complete cds	K01940	argG, ASS1	argininosuccinate synthase	http://www.genome.jp/dbget-bin/www_bget?ko:K01940	Q9SZX3	1081	7.24979e-145	Argininosuccinate synthase, chloroplastic OS=Arabidopsis thaliana GN=At4g24830 PE=2 SV=3	PF00764	Arginosuccinate synthase	GO:0006531//GO:0006560//GO:0006526//GO:0006522	aspartate metabolic process//proline metabolic process//arginine biosynthetic process//alanine metabolic process	GO:0004055//GO:0005524	argininosuccinate synthase activity//ATP binding	--	--	KOG1706	Argininosuccinate synthase
comp74202_c0	2.37878	0.322725	2.86069	1.16813e-05	0.00172013	1001	502141563	XP_004504546.1	1035	4.42957e-139	PREDICTED: uncharacterized protein LOC101501830 [Cicer arietinum]	502141562	XM_004504489.1	382	0	PREDICTED: Cicer arietinum uncharacterized LOC101501830 (LOC101501830), mRNA	--	--	--	--	--	--	--	--	PF02060	Slow voltage-gated potassium channel	GO:0006811//GO:0006813	ion transport//potassium ion transport	GO:0005249	voltage-gated potassium channel activity	GO:0016020//GO:0008076	membrane//voltage-gated potassium channel complex	--	--
comp91892_c0	703.193	194.11	1.85702	1.18834e-05	0.00174699	2727	62529133	AAX84839.1	3637	0	phenylalanine ammonia-lyase [Astragalus mongholicus]	62529132	AY986506.1	1936	0	Astragalus mongholicus phenylalanine ammonia-lyase (PAL1) mRNA, complete cds	K10775	E4.3.1.24	phenylalanine ammonia-lyase	http://www.genome.jp/dbget-bin/www_bget?ko:K10775	P27991	3449	0	Phenylalanine ammonia-lyase 1 OS=Glycine max GN=PAL1 PE=3 SV=1	PF00221	Aromatic amino acid lyase	GO:0009058	biosynthetic process	GO:0016841	ammonia-lyase activity	--	--	KOG0222	Phenylalanine and histidine ammonia-lyase
comp23468_c0	6.0319	1.2909	2.21939	1.196e-05	0.00175536	367	--	--	--	--	--	--	--	--	--	--	--	--	--	--	--	--	--	--	PF00257	Dehydrin	GO:0006950//GO:0009415	response to stress//response to water	--	--	--	--	--	--
comp71136_c0	82.7474	22.4525	1.88158	1.20353e-05	0.00176349	1638	--	--	--	--	--	--	--	--	--	--	--	--	--	--	--	--	--	--	--	--	--	--	--	--	--	--	--	--
comp43348_c0	4.88499	0.968176	2.32843	1.21155e-05	0.00176942	1089	--	--	--	--	--	--	--	--	--	--	--	--	--	--	--	--	--	--	PF04977//PF10186	Septum formation initiator//UV radiation resistance protein and autophagy-related subunit 14	GO:0007049//GO:0010508	cell cycle//positive regulation of autophagy	--	--	--	--	--	--
comp82399_c1	342.459	94.4664	1.858	1.21092e-05	0.00176942	1601	502148207	XP_004507077.1	1004	3.08483e-130	PREDICTED: probable WRKY transcription factor 40-like [Cicer arietinum]	502148206	XM_004507020.1	526	0	PREDICTED: Cicer arietinum probable WRKY transcription factor 40-like (LOC101512877), mRNA	--	--	--	--	Q9SAH7	606	6.81822e-72	Probable WRKY transcription factor 40 OS=Arabidopsis thaliana GN=WRKY40 PE=1 SV=1	PF03106//PF04433	WRKY DNA -binding domain//SWIRM domain	GO:0006355	regulation of transcription, DNA-templated	GO:0043565//GO:0003700//GO:0005515	sequence-specific DNA binding//sequence-specific DNA binding transcription factor activity//protein binding	GO:0005667	transcription factor complex	--	--
comp71373_c0	81.558	22.1758	1.87858	1.21992e-05	0.00177872	2089	502158979	XP_004511353.1	2249	0	PREDICTED: sugar transport protein 13-like [Cicer arietinum]	502158978	XM_004511296.1	861	0	PREDICTED: Cicer arietinum sugar transport protein 13-like (LOC101507985), mRNA	--	--	--	--	Q94AZ2	2131	0	Sugar transport protein 13 OS=Arabidopsis thaliana GN=STP13 PE=1 SV=2	PF06085//PF02046//PF07690//PF00083	Lipoprotein Rz1 precursor//Cytochrome c oxidase subunit VIa//Major Facilitator Superfamily//Sugar (and other) transporter	GO:0006123//GO:0019064//GO:0055085//GO:0015992	mitochondrial electron transport, cytochrome c to oxygen//fusion of virus membrane with host plasma membrane//transmembrane transport//proton transport	GO:0022857//GO:0004129	transmembrane transporter activity//cytochrome-c oxidase activity	GO:0045277//GO:0005751//GO:0019867//GO:0016021//GO:0005743	respiratory chain complex IV//mitochondrial respiratory chain complex IV//outer membrane//integral component of membrane//mitochondrial inner membrane	KOG0254	Predicted transporter (major facilitator superfamily)
comp76111_c3	4.24781	0.783762	2.42997	1.22553e-05	0.00178398	733	357494015	XP_003617296.1	1020	5.70347e-136	Alanine glyoxylate aminotransferase [Medicago truncatula]>gi|355518631|gb|AET00255.1| serine-glyoxylate aminotransferase-like protein [Medicago truncatula]	--	--	--	--	--	K00830	AGXT	alanine-glyoxylate transaminase / serine-glyoxylate transaminase / serine-pyruvate transaminase	http://www.genome.jp/dbget-bin/www_bget?ko:K00830	Q56YA5	987	1.30233e-131	Serine--glyoxylate aminotransferase OS=Arabidopsis thaliana GN=AGT1 PE=1 SV=2	PF00266//PF01053	Aminotransferase class-V//Cys/Met metabolism PLP-dependent enzyme	GO:0008152	metabolic process	GO:0030170//GO:0008483	pyridoxal phosphate binding//transaminase activity	--	--	--	--
comp211476_c0	0.976997	0	7.47383	1.26863e-05	0.00181582	283	--	--	--	--	--	--	--	--	--	--	--	--	--	--	--	--	--	--	PF00096	Zinc finger, C2H2 type	--	--	GO:0046872	metal ion binding	--	--	--	--
comp2387_c1	0.976997	0	7.47383	1.26863e-05	0.00181582	839	--	--	--	--	--	--	--	--	--	--	--	--	--	--	--	--	--	--	PF00163	Ribosomal protein S4/S9 N-terminal domain	--	--	GO:0019843	rRNA binding	GO:0005622	intracellular	--	--
comp279475_c0	0.976997	0	7.47383	1.26863e-05	0.00181582	532	--	--	--	--	--	--	--	--	--	--	--	--	--	--	--	--	--	--	--	--	--	--	--	--	--	--	--	--
comp31482_c0	0.976997	0	7.47383	1.26863e-05	0.00181582	507	--	--	--	--	--	--	--	--	--	--	--	--	--	--	--	--	--	--	--	--	--	--	--	--	--	--	--	--
comp348300_c0	0.976997	0	7.47383	1.26863e-05	0.00181582	538	--	--	--	--	--	--	--	--	--	--	--	--	--	--	--	--	--	--	--	--	--	--	--	--	--	--	--	--
comp38829_c0	0.976997	0	7.47383	1.26863e-05	0.00181582	671	--	--	--	--	--	--	--	--	--	--	--	--	--	--	--	--	--	--	--	--	--	--	--	--	--	--	--	--
comp536197_c0	0.976997	0	7.47383	1.26863e-05	0.00181582	769	--	--	--	--	--	--	--	--	--	--	--	--	--	--	--	--	--	--	--	--	--	--	--	--	--	--	--	--
comp57827_c0	0.976997	0	7.47383	1.26863e-05	0.00181582	475	--	--	--	--	--	--	--	--	--	--	--	--	--	--	--	--	--	--	--	--	--	--	--	--	--	--	--	--
comp66984_c0	0.976997	0	7.47383	1.26863e-05	0.00181582	201	--	--	--	--	--	--	--	--	--	--	--	--	--	--	--	--	--	--	--	--	--	--	--	--	--	--	--	--
comp67883_c0	0.976997	0	7.47383	1.26863e-05	0.00181582	787	--	--	--	--	--	--	--	--	--	--	--	--	--	--	--	--	--	--	--	--	--	--	--	--	--	--	--	--
comp76229_c0	4.0779	0.737658	2.45799	1.26986e-05	0.00181582	745	657398773	KEH38326.1	710	4.61168e-91	pathogenesis-related thaumatin family protein [Medicago truncatula]	--	--	--	--	--	--	--	--	--	P28493	484	4.47134e-58	Pathogenesis-related protein 5 OS=Arabidopsis thaliana GN=At1g75040 PE=1 SV=1	--	--	--	--	--	--	--	--	--	--
comp88364_c2	14.3576	3.59608	1.99566	1.27716e-05	0.00182041	486	77994687	ABB13621.1	112	9.48642e-06	nodule-specific protein [Astragalus sinicus]	--	--	--	--	--	--	--	--	--	--	--	--	--	--	--	--	--	--	--	--	--	--	--
comp90878_c2	59.9367	16.2285	1.88455	1.27698e-05	0.00182041	1797	356538218	XP_003537601.1	307	1.13577e-30	PREDICTED: uncharacterized protein LOC100783478 [Glycine max]	31581000	AP006369.1	92	4.69654e-38	Lotus japonicus genomic DNA, chromosome 4, clone: LjT20N03, TM0212, complete sequence	--	--	--	--	--	--	--	--	PF01280	Ribosomal protein L19e	GO:0042254//GO:0006412	ribosome biogenesis//translation	GO:0003735	structural constituent of ribosome	GO:0005622//GO:0005840	intracellular//ribosome	--	--
comp78048_c0	5.73455	22.0375	-1.94118	1.28178e-05	0.00182407	1933	356553599	XP_003545142.1	2207	0	PREDICTED: glycerol-3-phosphate acyltransferase 1-like [Glycine max]	357494314	XM_003617398.1	775	0	Medicago truncatula ER glycerol-phosphate acyltransferase (MTR_5g091660) mRNA, complete cds	K13508	GPAT	glycerol-3-phosphate acyltransferase	http://www.genome.jp/dbget-bin/www_bget?ko:K13508	Q9SHJ5	1632	0	Glycerol-3-phosphate acyltransferase 1 OS=Arabidopsis thaliana GN=GPAT1 PE=1 SV=1	PF01553	Acyltransferase	GO:0008152	metabolic process	GO:0016746	transferase activity, transferring acyl groups	--	--	--	--
comp79312_c0	15.8019	3.96491	1.99323	1.3023e-05	0.00185031	713	--	--	--	--	--	--	--	--	--	--	--	--	--	--	--	--	--	--	--	--	--	--	--	--	--	--	--	--
comp81017_c0	30.7542	8.11424	1.92153	1.31063e-05	0.00185918	1069	502112119	XP_004494244.1	873	2.62085e-114	PREDICTED: uncharacterized protein At1g08160-like [Cicer arietinum]	388503337	BT139940.1	313	3.86939e-161	Medicago truncatula clone JCVI-FLMt-13M2 unknown mRNA	--	--	--	--	Q9SJ52	414	1.87502e-46	Protein YLS9 OS=Arabidopsis thaliana GN=YLS9 PE=2 SV=1	--	--	--	--	--	--	--	--	--	--
comp88409_c0	18.478	4.70257	1.97302	1.31325e-05	0.00185992	2283	357482733	XP_003611653.1	2899	0	Indole-3-acetic acid-amido synthetase GH3.3 [Medicago truncatula]>gi|355512988|gb|AES94611.1| indole-3-acetic acid-amido synthetase [Medicago truncatula]	357482732	XM_003611605.1	884	0	Medicago truncatula Indole-3-acetic acid-amido synthetase GH3.3 (MTR_5g016320) mRNA, complete cds	K14487	GH3	auxin responsive GH3 gene family	http://www.genome.jp/dbget-bin/www_bget?ko:K14487	O22190	2447	0	Indole-3-acetic acid-amido synthetase GH3.3 OS=Arabidopsis thaliana GN=GH3.3 PE=1 SV=1	--	--	--	--	--	--	--	--	--	--
comp86512_c0	47.4906	12.8168	1.88915	1.36347e-05	0.00192798	1970	657396857	KEH36718.1	1891	0	sugar porter (SP) family MFS transporter [Medicago truncatula]	502078857	XM_004486021.1	841	0	PREDICTED: Cicer arietinum sugar transporter ERD6-like 16-like (LOC101503234), mRNA	--	--	--	--	Q8LBI9	1486	0	Sugar transporter ERD6-like 16 OS=Arabidopsis thaliana GN=At5g18840 PE=2 SV=2	PF07690//PF00083	Major Facilitator Superfamily//Sugar (and other) transporter	GO:0055085	transmembrane transport	GO:0022857	transmembrane transporter activity	GO:0016021	integral component of membrane	KOG0254	Predicted transporter (major facilitator superfamily)
comp33904_c0	2.84604	0.414933	2.76171	1.37362e-05	0.00193618	2835	571531689	XP_006600059.1	2250	0	PREDICTED: uncharacterized protein LOC102668637 [Glycine max]	--	--	--	--	--	K07437	CYP26A	cytochrome P450, family 26, subfamily A	http://www.genome.jp/dbget-bin/www_bget?ko:K07437	P04323	818	1.7509e-91	Retrovirus-related Pol polyprotein from transposon 17.6 OS=Drosophila melanogaster GN=pol PE=3 SV=1	PF00078	Reverse transcriptase (RNA-dependent DNA polymerase)	GO:0006278	RNA-dependent DNA replication	GO:0003723//GO:0003964	RNA binding//RNA-directed DNA polymerase activity	--	--	KOG0017	FOG: Transposon-encoded proteins with TYA, reverse transcriptase, integrase domains in various combinations
comp70866_c0	2.54869	10.5116	-2.04179	1.37196e-05	0.00193618	622	--	--	--	--	--	--	--	--	--	--	--	--	--	--	--	--	--	--	--	--	--	--	--	--	--	--	--	--
comp67622_c0	1.82656	0.184415	3.26986	1.38101e-05	0.00194352	444	--	--	--	--	--	--	--	--	--	--	--	--	--	--	--	--	--	--	--	--	--	--	--	--	--	--	--	--
comp94299_c0	8.70802	2.02856	2.09888	1.40122e-05	0.00196884	272	--	--	--	--	--	--	--	--	--	--	--	--	--	--	--	--	--	--	--	--	--	--	--	--	--	--	--	--
comp50766_c0	637.682	178.006	1.84088	1.40357e-05	0.00196903	1484	502138971	XP_004503597.1	882	8.95927e-112	PREDICTED: uncharacterized protein At3g28850-like [Cicer arietinum]>gi|502165984|ref|XP_004513752.1| PREDICTED: uncharacterized protein At3g28850-like [Cicer arietinum]	502138970	XM_004503540.1	219	9.72589e-109	PREDICTED: Cicer arietinum uncharacterized LOC101490829 (LOC101490829), mRNA >gnl|BL_ORD_ID|17097701 PREDICTED: Cicer arietinum uncharacterized LOC101513133 (LOC101513133), mRNA	K17479	GRXCR1	glutaredoxin domain-containing cysteine-rich protein 1	http://www.genome.jp/dbget-bin/www_bget?ko:K17479	Q9FLE8	189	4.74412e-14	Uncharacterized protein At5g39865 OS=Arabidopsis thaliana GN=At5g39865 PE=2 SV=1	PF00462	Glutaredoxin	GO:0006118//GO:0045454	electron transport//cell redox homeostasis	GO:0015035//GO:0009055	protein disulfide oxidoreductase activity//electron carrier activity	--	--	KOG2824	Glutaredoxin-related protein
comp80082_c0	0.424781	2.72011	-2.66315	1.41028e-05	0.00197533	646	--	--	--	--	--	--	--	--	--	--	--	--	--	--	--	--	--	--	--	--	--	--	--	--	--	--	--	--
comp78149_c0	4.6726	0.922073	2.33436	1.41968e-05	0.00198536	1203	--	--	--	--	--	--	--	--	--	--	--	--	--	--	--	--	--	--	PF06179	Surfeit locus protein 5 subunit 22 of Mediator complex	GO:0006357	regulation of transcription from RNA polymerase II promoter	GO:0001104	RNA polymerase II transcription cofactor activity	GO:0016592	mediator complex	--	--
comp79794_c0	1.99647	0.230518	3.08431	1.44331e-05	0.00201524	334	--	--	--	--	--	--	--	--	--	--	--	--	--	--	--	--	--	--	--	--	--	--	--	--	--	--	--	--
comp70264_c0	1.40178	0.0922073	3.84793	1.47133e-05	0.00204474	819	571552198	XP_006603538.1	221	8.51683e-31	PREDICTED: uncharacterized protein LOC102666053 [Glycine max]	--	--	--	--	--	--	--	--	--	P0C2F6	120	8.18535e-11	Putative ribonuclease H protein At1g65750 OS=Arabidopsis thaliana GN=At1g65750 PE=3 SV=1	PF08446	PAS fold	GO:0006355	regulation of transcription, DNA-templated	--	--	--	--	--	--
comp77101_c0	0.0849563	1.42921	-3.98699	1.47133e-05	0.00204474	1468	356561043	XP_003548795.1	851	3.65832e-125	PREDICTED: uncharacterized protein LOC100804439 isoform X1 [Glycine max]>gi|571527530|ref|XP_006599262.1| PREDICTED: uncharacterized protein LOC100804439 isoform X2 [Glycine max]	571527537	XM_006599201.1	85	2.9737e-34	PREDICTED: Glycine max uncharacterized LOC100804439 (LOC100804439), transcript variant X4, mRNA	--	--	--	--	--	--	--	--	PF03334//PF03547	Na+/H+ antiporter subunit//Membrane transport protein	GO:0015992//GO:0015672//GO:0055085	proton transport//monovalent inorganic cation transport//transmembrane transport	GO:0005451	monovalent cation:proton antiporter activity	GO:0016021	integral component of membrane	--	--
comp80623_c0	1.40178	0.0922073	3.84793	1.47133e-05	0.00204474	713	571546839	XP_006602561.1	355	4.06825e-37	PREDICTED: uncharacterized protein LOC102660706 [Glycine max]	--	--	--	--	--	--	--	--	--	--	--	--	--	--	--	--	--	--	--	--	--	--	--
comp66750_c0	69.3243	19.0408	1.86396	1.51167e-05	0.00209751	641	356539832	XP_003538397.1	617	3.02591e-79	PREDICTED: probable calcium-binding protein CML27-like isoformX1 [Glycine max]>gi|571489887|ref|XP_006591331.1| PREDICTED: probable calcium-binding protein CML27-like isoform X2 [Glycine max]	571542910	XM_003552925.2	245	1.4351e-123	PREDICTED: Glycine max calcium-binding protein CML24-like (LOC100791597), transcript variant 1, mRNA	K13448	CML	calcium-binding protein CML	http://www.genome.jp/dbget-bin/www_bget?ko:K13448	Q9LE22	410	2.40847e-48	Probable calcium-binding protein CML27 OS=Arabidopsis thaliana GN=CML27 PE=1 SV=1	PF00036//PF13499//PF13405//PF13202//PF10591	EF hand//EF-hand domain pair//EF-hand domain//EF hand//Secreted protein acidic and rich in cysteine Ca binding region	GO:0007165	signal transduction	GO:0005509	calcium ion binding	GO:0005578	proteinaceous extracellular matrix	KOG0027	Calmodulin and related proteins (EF-Hand superfamily)
comp70341_c0	2.63364	10.7421	-2.02587	1.55666e-05	0.00215658	779	356501111	XP_003519372.1	517	2.87093e-63	PREDICTED: 18.2 kDa class I heat shock protein [Glycine max]	357492494	XM_003616488.1	232	2.96832e-116	Medicago truncatula 18.2 kDa class I heat shock protein (MTR_5g081530) mRNA, complete cds	K13993	HSP20	HSP20 family protein	http://www.genome.jp/dbget-bin/www_bget?ko:K13993	P27880	485	4.1196e-59	18.2 kDa class I heat shock protein OS=Medicago sativa GN=HSP18.2 PE=2 SV=1	PF01030	Receptor L domain	--	--	--	--	GO:0016020	membrane	KOG0710	Molecular chaperone (small heat-shock protein Hsp26/Hsp42)
comp80952_c0	6.4142	24.2505	-1.91776	1.56236e-05	0.00216111	854	502163838	XP_004512966.1	672	2.2524e-86	PREDICTED: multiprotein-bridging factor 1c-like [Cicer arietinum]	502163837	XM_004512909.1	242	9.01984e-122	PREDICTED: Cicer arietinum multiprotein-bridging factor 1c-like (LOC101513565), mRNA	K03627	MBF1	putative transcription factor	http://www.genome.jp/dbget-bin/www_bget?ko:K03627	Q9LV58	564	1.01538e-70	Multiprotein-bridging factor 1c OS=Arabidopsis thaliana GN=MBF1C PE=1 SV=1	PF01381//PF13413	Helix-turn-helix//Helix-turn-helix domain	--	--	GO:0043565//GO:0003677	sequence-specific DNA binding//DNA binding	--	--	KOG3398	Transcription factor MBF1
comp86596_c1	24.8497	6.59282	1.91337	1.57082e-05	0.00216944	844	657381055	KEH25060.1	788	1.20873e-99	malonyl-CoA:isoflavone 7-O-glucoside malonyltransferase [Medicago truncatula]	502091177	XM_004489410.1	174	5.63458e-84	PREDICTED: Cicer arietinum phenolic glucoside malonyltransferase 1-like (LOC101511076), mRNA	--	--	--	--	Q9ZWR8	347	9.15642e-36	Anthocyanin 5-aromatic acyltransferase OS=Gentiana triflora PE=1 SV=1	PF02458	Transferase family	--	--	GO:0016747	transferase activity, transferring acyl groups other than amino-acyl groups	--	--	--	--
comp80465_c0	0.0424781	1.19869	-4.64877	1.57535e-05	0.00217232	1379	658001745	XP_008393342.1	251	3.89253e-36	PREDICTED: putative ribonuclease H protein At1g65750 [Malus domestica]	--	--	--	--	--	--	--	--	--	P0C2F6	119	1.54648e-09	Putative ribonuclease H protein At1g65750 OS=Arabidopsis thaliana GN=At1g65750 PE=3 SV=1	--	--	--	--	--	--	--	--	--	--
comp230843_c0	3.65312	0.645451	2.49063	1.59378e-05	0.00219433	1422	--	--	--	--	--	--	--	--	--	--	--	--	--	--	--	--	--	--	--	--	--	--	--	--	--	--	--	--
comp53972_c0	13.3381	3.36557	1.98487	1.60424e-05	0.00220533	743	593683757	XP_007143475.1	345	5.65258e-38	hypothetical protein PHAVU_007G075000g [Phaseolus vulgaris]>gi|561016665|gb|ESW15469.1| hypothetical protein PHAVU_007G075000g [Phaseolus vulgaris]	357443826	XM_003592143.1	167	3.83974e-80	Medicago truncatula hypothetical protein (MTR_1g099800) mRNA, complete cds	--	--	--	--	--	--	--	--	PF00403//PF04563	Heavy-metal-associated domain//RNA polymerase beta subunit	GO:0030001//GO:0006351//GO:0006206//GO:0006144	metal ion transport//transcription, DNA-templated//pyrimidine nucleobase metabolic process//purine nucleobase metabolic process	GO:0046872//GO:0003677//GO:0003899	metal ion binding//DNA binding//DNA-directed RNA polymerase activity	GO:0005730	nucleolus	--	--
comp79914_c0	55.0517	196.171	-1.83315	1.61436e-05	0.00221581	2198	357470371	XP_003605470.1	2383	0	Cytochrome P450 monooxygenase CYP72A61 [Medicago truncatula]>gi|84514159|gb|ABC59088.1| cytochrome P450 monooxygenase CYP72A61 [Medicago truncatula]>gi|355506525|gb|AES87667.1| cytochrome P450 family monooxygenase [Medicago truncatula]	371940449	AB558145.1	877	0	Medicago truncatula CYP72A61v2 mRNA for cytochrome P450 monooxygenase, complete cds	--	--	--	--	Q9LUC5	1554	0	Cytochrome P450 72A15 OS=Arabidopsis thaliana GN=CYP72A15 PE=2 SV=1	PF01194//PF00067	RNA polymerases N / 8 kDa subunit//Cytochrome P450	GO:0006206//GO:0006144//GO:0006118//GO:0055114//GO:0006351	pyrimidine nucleobase metabolic process//purine nucleobase metabolic process//electron transport//oxidation-reduction process//transcription, DNA-templated	GO:0009055//GO:0003899//GO:0016705//GO:0005506//GO:0003677//GO:0020037//GO:0004497	electron carrier activity//DNA-directed RNA polymerase activity//oxidoreductase activity, acting on paired donors, with incorporation or reduction of molecular oxygen//iron ion binding//DNA binding//heme binding//monooxygenase activity	GO:0005730	nucleolus	KOG0157	Cytochrome P450 CYP4/CYP19/CYP26 subfamilies
comp78000_c0	2.80356	0.414933	2.74006	1.66253e-05	0.00227841	437	502148332	XP_004507124.1	672	8.03742e-84	PREDICTED: beta-glucosidase 12-like [Cicer arietinum]	571492207	XM_006592100.1	207	1.27149e-102	PREDICTED: Glycine max beta-glucosidase 12-like (LOC100792870), transcript variant X2, mRNA	K01188	E3.2.1.21	beta-glucosidase	http://www.genome.jp/dbget-bin/www_bget?ko:K01188	Q7XKV4	533	4.26378e-64	Beta-glucosidase 12 OS=Oryza sativa subsp. japonica GN=BGLU12 PE=2 SV=2	PF00232	Glycosyl hydrolase family 1	GO:0005975	carbohydrate metabolic process	GO:0004553	hydrolase activity, hydrolyzing O-glycosyl compounds	--	--	--	--
comp91833_c0	17.2036	4.47205	1.94239	1.71459e-05	0.00234613	469	--	--	--	--	--	--	--	--	--	--	--	--	--	--	--	--	--	--	--	--	--	--	--	--	--	--	--	--
comp78730_c0	22.8108	6.03958	1.91623	1.72313e-05	0.00235421	1887	357521187	XP_003630882.1	1636	0	hypothetical protein MTR_8g104510 [Medicago truncatula]>gi|355524904|gb|AET05358.1| calmodulin-binding-like protein [Medicago truncatula]	502138360	XM_004503319.1	438	0	PREDICTED: Cicer arietinum uncharacterized LOC101500982 (LOC101500982), transcript variant X1, mRNA	--	--	--	--	--	--	--	--	--	--	--	--	--	--	--	--	--	--
comp85340_c0	49.6145	13.6467	1.86179	1.76098e-05	0.00240223	591	502119044	XP_004496485.1	819	1.15804e-105	PREDICTED: histidine decarboxylase-like [Cicer arietinum]	502119043	XM_004496428.1	278	5.96875e-142	PREDICTED: Cicer arietinum histidine decarboxylase-like (LOC101499159), mRNA	K01590	hdc, HDC	histidine decarboxylase	http://www.genome.jp/dbget-bin/www_bget?ko:K01590	Q9MA74	705	5.6665e-89	Serine decarboxylase OS=Arabidopsis thaliana GN=SDC PE=1 SV=1	PF00266//PF00282	Aminotransferase class-V//Pyridoxal-dependent decarboxylase conserved domain	GO:0008152//GO:0019752	metabolic process//carboxylic acid metabolic process	GO:0030170//GO:0016831	pyridoxal phosphate binding//carboxy-lyase activity	--	--	KOG0629	Glutamate decarboxylase and related proteins
comp92029_c0	9.5151	2.30518	2.04272	1.76588e-05	0.00240522	2296	164564738	BAF98219.1	186	5.49467e-13	CM0216.360.nc [Lotus japonicus]	--	--	--	--	--	--	--	--	--	--	--	--	--	--	--	--	--	--	--	--	--	--	--
comp87210_c0	145.658	41.0322	1.82761	1.76915e-05	0.00240599	2030	357489701	XP_003615138.1	2067	0	Cytokinin-O-glucosyltransferase [Medicago truncatula]>gi|355516473|gb|AES98096.1| UDP-glucosyltransferase family protein [Medicago truncatula]>gi|657385144|gb|KEH28099.1| UDP-glucosyltransferase family protein [Medicago truncatula]	2827991	AF034743.1	621	0	Pisum sativum UDP-glucuronosyltransferase gene, complete cds	--	--	--	--	F8WKW1	1716	0	7-deoxyloganetin glucosyltransferase OS=Gardenia jasminoides GN=UGT85A24 PE=1 SV=1	PF04101//PF00201	Glycosyltransferase family 28 C-terminal domain//UDP-glucoronosyl and UDP-glucosyl transferase	GO:0030259//GO:0008152//GO:0005975	lipid glycosylation//metabolic process//carbohydrate metabolic process	GO:0016758//GO:0030246	transferase activity, transferring hexosyl groups//carbohydrate binding	--	--	KOG1192	UDP-glucuronosyl and UDP-glucosyl transferase
comp72852_c0	1.7416	0.184415	3.20136	1.82365e-05	0.00247255	726	357450191	XP_003595372.1	731	7.86764e-94	Pectinesterase [Medicago truncatula]	--	--	--	--	--	--	--	--	--	Q7Y201	566	1.77225e-66	Probable pectinesterase/pectinesterase inhibitor 13 OS=Arabidopsis thaliana GN=PME13 PE=2 SV=2	PF01095	Pectinesterase	GO:0005982//GO:0042545//GO:0005985	starch metabolic process//cell wall modification//sucrose metabolic process	GO:0030599	pectinesterase activity	GO:0005618	cell wall	--	--
comp73446_c1	1.7416	0.184415	3.20136	1.82365e-05	0.00247255	391	657391900	AES68745.2	181	9.50801e-14	LRR and NB-ARC domain disease resistance protein [Medicago truncatula]	--	--	--	--	--	--	--	--	--	--	--	--	--	PF00931	NB-ARC domain	--	--	GO:0043531	ADP binding	--	--	--	--
comp87603_c0	110.018	30.9355	1.83022	1.84314e-05	0.00249516	3452	593783559	XP_007154820.1	3725	0	hypothetical protein PHAVU_003G150400g [Phaseolus vulgaris]>gi|561028174|gb|ESW26814.1| hypothetical protein PHAVU_003G150400g [Phaseolus vulgaris]	189163354	AP010588.1	915	0	Lotus japonicus genomic DNA, clone: LjT40J16, TM1983, complete sequence	--	--	--	--	Q9ZV48	2992	0	Probable alpha,alpha-trehalose-phosphate synthase [UDP-forming] 11 OS=Arabidopsis thaliana GN=TPS11 PE=2 SV=1	PF02358//PF01610//PF07740//PF00982	Trehalose-phosphatase//Transposase//Ion channel inhibitory toxin//Glycosyltransferase family 20	GO:0006810//GO:0005992//GO:0006313//GO:0009405	transport//trehalose biosynthetic process//transposition, DNA-mediated//pathogenesis	GO:0004803//GO:0003677//GO:0008200//GO:0003824	transposase activity//DNA binding//ion channel inhibitor activity//catalytic activity	GO:0005576	extracellular region	KOG1050	Trehalose-6-phosphate synthase component TPS1 and related subunits
comp77074_c0	5.69207	1.2448	2.18805	1.85664e-05	0.00250963	325	--	--	--	--	--	--	--	--	--	--	--	--	--	--	--	--	--	--	--	--	--	--	--	--	--	--	--	--
comp51309_c0	2.12391	0.276622	2.91594	1.86467e-05	0.00251666	400	--	--	--	--	--	--	--	--	--	--	--	--	--	--	--	--	--	--	--	--	--	--	--	--	--	--	--	--
comp216815_c0	1.95399	0.230518	3.05337	1.86809e-05	0.00251745	760	--	--	--	--	--	--	--	--	--	--	--	--	--	--	--	--	--	--	--	--	--	--	--	--	--	--	--	--
comp76081_c0	316.972	1111.19	-1.80966	1.89623e-05	0.0025515	1756	657372576	KEH18418.1	2273	0	seed linoleate 9S-lipoxygenase [Medicago truncatula]	357513826	XM_003627154.1	780	0	Medicago truncatula Seed lipoxygenase (MTR_8g018730) mRNA, complete cds	K15718	LOX1_5	linoleate 9S-lipoxygenase	http://www.genome.jp/dbget-bin/www_bget?ko:K15718	P24095	2067	0	Seed linoleate 9S-lipoxygenase OS=Glycine max GN=LOX1.4 PE=1 SV=1	PF00305//PF01477	Lipoxygenase//PLAT/LH2 domain	GO:0055114	oxidation-reduction process	GO:0046872//GO:0016702//GO:0005515	metal ion binding//oxidoreductase activity, acting on single donors with incorporation of molecular oxygen, incorporation of two atoms of oxygen//protein binding	--	--	--	--
comp192071_c0	0.934519	0	7.41007	1.95811e-05	0.00258778	365	226510343	NP_001151730.1	513	6.09684e-65	40S ribosomal protein S15 [Zea mays]>gi|195649383|gb|ACG44159.1| 40S ribosomal protein S15 [Zea mays]	226510342	NM_001158258.1	266	1.66399e-135	Zea mays 40S ribosomal protein S15 (LOC100285366), mRNA >gnl|BL_ORD_ID|6575264 Zea mays clone 373751 40S ribosomal protein S15 mRNA, complete cds	K02958	RP-S15e, RPS15	small subunit ribosomal protein S15e	http://www.genome.jp/dbget-bin/www_bget?ko:K02958	P31674	376	7.58521e-45	40S ribosomal protein S15 OS=Oryza sativa subsp. japonica GN=RPS15 PE=2 SV=2	PF00203	Ribosomal protein S19	GO:0006412//GO:0042254	translation//ribosome biogenesis	GO:0003735//GO:0003723	structural constituent of ribosome//RNA binding	GO:0015935//GO:0005840	small ribosomal subunit//ribosome	KOG0898	40S ribosomal protein S15
comp21521_c0	0.934519	0	7.41007	1.95811e-05	0.00258778	829	--	--	--	--	--	--	--	--	--	--	--	--	--	--	--	--	--	--	--	--	--	--	--	--	--	--	--	--
comp294925_c0	0.934519	0	7.41007	1.95811e-05	0.00258778	485	--	--	--	--	--	--	--	--	--	--	--	--	--	--	--	--	--	--	PF00098//PF08120	Zinc knuckle//Tamulustoxin family	GO:0009405//GO:0006810	pathogenesis//transport	GO:0008270//GO:0003676//GO:0019870	zinc ion binding//nucleic acid binding//potassium channel inhibitor activity	GO:0005576	extracellular region	--	--
comp302956_c0	0.934519	0	7.41007	1.95811e-05	0.00258778	642	--	--	--	--	--	--	--	--	--	--	--	--	--	--	--	--	--	--	PF01708	Geminivirus putative movement protein	GO:0046740	transport of virus in host, cell to cell	--	--	GO:0016021	integral component of membrane	--	--
comp362543_c0	0.934519	0	7.41007	1.95811e-05	0.00258778	991	--	--	--	--	--	--	--	--	--	--	--	--	--	--	--	--	--	--	--	--	--	--	--	--	--	--	--	--
comp440713_c0	0.934519	0	7.41007	1.95811e-05	0.00258778	842	--	--	--	--	--	--	--	--	--	--	--	--	--	--	--	--	--	--	PF02862//PF00804//PF04086//PF01442//PF03063//PF01080	DDHD domain//Syntaxin//Signal recognition particle, alpha subunit, N-terminal//Apolipoprotein A1/A4/E domain//Prismane/CO dehydrogenase family//Presenilin	GO:0042157//GO:0006869//GO:0006886//GO:0006184//GO:0055114	lipoprotein metabolic process//lipid transport//intracellular protein transport//GTP catabolic process//oxidation-reduction process	GO:0016491//GO:0046872//GO:0005047//GO:0008289//GO:0004190//GO:0005525//GO:0003924	oxidoreductase activity//metal ion binding//signal recognition particle binding//lipid binding//aspartic-type endopeptidase activity//GTP binding//GTPase activity	GO:0005786//GO:0005785//GO:0005576//GO:0016020//GO:0016021	signal recognition particle, endoplasmic reticulum targeting//signal recognition particle receptor complex//extracellular region//membrane//integral component of membrane	--	--
comp46568_c0	0.934519	0	7.41007	1.95811e-05	0.00258778	539	--	--	--	--	--	--	--	--	--	--	--	--	--	--	--	--	--	--	--	--	--	--	--	--	--	--	--	--
comp535_c0	0.934519	0	7.41007	1.95811e-05	0.00258778	1025	62734122	AAX96231.1	203	3.06609e-15	hypothetical protein LOC_Os11g17280 [Oryza sativa Japonica Group]>gi|77549890|gb|ABA92687.1| hypothetical protein LOC_Os11g17280 [Oryza sativa Japonica Group]	--	--	--	--	--	--	--	--	--	--	--	--	--	PF00098//PF01363	Zinc knuckle//FYVE zinc finger	--	--	GO:0008270//GO:0046872//GO:0003676	zinc ion binding//metal ion binding//nucleic acid binding	--	--	--	--
comp58454_c2	0.934519	0	7.41007	1.95811e-05	0.00258778	1886	27764548	AAO23078.1	2202	0	polyprotein [Glycine max]	--	--	--	--	--	--	--	--	--	P0CT40	746	5.60927e-84	Transposon Tf2-9 polyprotein OS=Schizosaccharomyces pombe (strain 972 / ATCC 24843) GN=Tf2-9 PE=3 SV=1	PF00665//PF00075	Integrase core domain//RNase H	GO:0051252//GO:0015074	regulation of RNA metabolic process//DNA integration	GO:0004523//GO:0003676	RNA-DNA hybrid ribonuclease activity//nucleic acid binding	--	--	KOG0017	FOG: Transposon-encoded proteins with TYA, reverse transcriptase, integrase domains in various combinations
comp67820_c1	53.5225	188.241	-1.81426	1.95643e-05	0.00258778	579	357510347	XP_003625462.1	206	3.64635e-18	Photosystem I reaction center subunit IV A [Medicago truncatula]>gi|355500477|gb|AES81680.1| photosystem I reaction center subunit IV A [Medicago truncatula]>gi|388502410|gb|AFK39271.1| unknown [Medicago truncatula]	50057956	AC146681.23	131	3.04293e-60	Medicago truncatula clone mth2-77o10, complete sequence	--	--	--	--	P12354	122	1.15626e-07	Photosystem I reaction center subunit IV, chloroplastic OS=Spinacia oleracea GN=PSAE-1 PE=1 SV=1	PF02427	Photosystem I reaction centre subunit IV / PsaE	GO:0015979	photosynthesis	--	--	GO:0009538//GO:0009522	photosystem I reaction center//photosystem I	--	--
comp76359_c0	0.934519	0	7.41007	1.95811e-05	0.00258778	1426	--	--	--	--	--	--	--	--	--	--	--	--	--	--	--	--	--	--	--	--	--	--	--	--	--	--	--	--
comp83334_c0	52.1207	183.539	-1.81605	1.92656e-05	0.00258778	3169	657393334	KEH34154.1	4189	0	glycogen/starch/alpha-glucan phosphorylase family protein [Medicago truncatula]	502129199	XM_004500163.1	1912	0	PREDICTED: Cicer arietinum alpha-glucan phosphorylase, H isozyme-like (LOC101510928), transcript variant X2, mRNA	K00688	E2.4.1.1, glgP, PYG	starch phosphorylase	http://www.genome.jp/dbget-bin/www_bget?ko:K00688	P53537	4167	0	Alpha-glucan phosphorylase, H isozyme OS=Vicia faba PE=1 SV=1	PF00343	Carbohydrate phosphorylase	GO:0005975	carbohydrate metabolic process	GO:0008184	glycogen phosphorylase activity	--	--	KOG2099	Glycogen phosphorylase
comp32208_c0	1.3593	0.0922073	3.80371	2.05601e-05	0.0027085	534	571468805	XP_006584448.1	181	1.39567e-15	PREDICTED: uncharacterized protein LOC102662593 [Glycine max]	80751264	AC169788.4	72	1.7533e-27	Medicago truncatula chromosome 8 clone mth2-28c18, complete sequence	--	--	--	--	--	--	--	--	--	--	--	--	--	--	--	--	--	--
comp56812_c1	1.3593	0.0922073	3.80371	2.05601e-05	0.0027085	450	502122629	XP_004497839.1	348	7.66269e-39	PREDICTED: ethylene-responsive transcription factor 1B-like [Cicer arietinum]	357439540	XM_003590000.1	89	5.17495e-37	Medicago truncatula Ethylene-responsive transcription factor (MTR_1g043350) mRNA, complete cds	K14516	ERF1	ethylene-responsive transcription factor 1	http://www.genome.jp/dbget-bin/www_bget?ko:K14516	Q8LDC8	259	1.9681e-26	Ethylene-responsive transcription factor 1B OS=Arabidopsis thaliana GN=ERF1B PE=1 SV=2	PF00847	AP2 domain	GO:0006355	regulation of transcription, DNA-templated	GO:0003700	sequence-specific DNA binding transcription factor activity	GO:0005667	transcription factor complex	--	--
comp84494_c0	134.443	38.1738	1.81619	2.05858e-05	0.0027085	1611	502096798	XP_004490830.1	1609	0	PREDICTED: aspartic proteinase PCS1-like [Cicer arietinum]	502137802	XM_004503135.1	393	0	PREDICTED: Cicer arietinum aspartic proteinase PCS1-like (LOC101494386), partial mRNA	--	--	--	--	Q9LZL3	516	3.491e-57	Aspartic proteinase PCS1 OS=Arabidopsis thaliana GN=PCS1 PE=2 SV=1	PF00026	Eukaryotic aspartyl protease	GO:0006508	proteolysis	GO:0004190	aspartic-type endopeptidase activity	--	--	--	--
comp62242_c0	3.86551	14.8454	-1.93976	2.06513e-05	0.00271309	1015	502146190	XP_004506343.1	685	2.21916e-86	PREDICTED: heat shock 22 kDa protein, mitochondrial-like isoform X2 [Cicer arietinum]	388512006	BT144271.1	299	2.22294e-153	Medicago truncatula clone JCVI-FLMt-7M20 unknown mRNA	K13993	HSP20	HSP20 family protein	http://www.genome.jp/dbget-bin/www_bget?ko:K13993	P46254	598	1.9564e-74	Heat shock 22 kDa protein, mitochondrial OS=Pisum sativum GN=HSP22 PE=2 SV=1	--	--	--	--	--	--	--	--	--	--
comp80009_c0	5.94694	1.33701	2.14853	2.0775e-05	0.00272532	610	502152222	XP_004508823.1	310	6.78484e-34	PREDICTED: uncharacterized protein LOC101506467 [Cicer arietinum]	502152221	XM_004508766.1	126	1.93535e-57	PREDICTED: Cicer arietinum uncharacterized LOC101506467 (LOC101506467), mRNA	--	--	--	--	--	--	--	--	--	--	--	--	--	--	--	--	--	--
comp69672_c0	2.59117	0.368829	2.79419	2.1119e-05	0.00276637	1142	--	--	--	--	--	--	--	--	--	--	--	--	--	--	--	--	--	--	PF01445	Viral small hydrophobic protein	--	--	--	--	GO:0016020	membrane	--	--
comp74487_c0	5.18233	1.10649	2.22196	2.13359e-05	0.00279067	516	--	--	--	--	--	--	--	--	--	--	--	--	--	--	--	--	--	--	--	--	--	--	--	--	--	--	--	--
comp86647_c0	5.13986	19.2713	-1.90552	2.1466e-05	0.00280356	630	351726602	NP_001237388.1	313	4.31276e-33	uncharacterized protein LOC100527019 precursor [Glycine max]>gi|255631378|gb|ACU16056.1| unknown [Glycine max]	388501569	BT139056.1	145	5.47815e-68	Lotus japonicus clone JCVI-FLLj-13C2 unknown mRNA	--	--	--	--	Q9LFR3	235	5.87032e-22	Gibberellin-regulated protein 14 OS=Arabidopsis thaliana GN=GASA14 PE=1 SV=1	--	--	--	--	--	--	--	--	--	--
comp85492_c0	180.022	51.59	1.8029	2.20736e-05	0.0028787	2031	9957087	AAG09208.1	2124	0	wound-inducible P450 hydroxylase [Pisum sativum]	502090792	XM_004489285.1	472	0	PREDICTED: Cicer arietinum cytochrome P450 82A1-like (LOC101498123), mRNA	--	--	--	--	Q43068	2116	0	Cytochrome P450 82A1 (Fragment) OS=Pisum sativum GN=CYP82A1 PE=2 SV=2	PF00067	Cytochrome P450	GO:0055114	oxidation-reduction process	GO:0016705//GO:0020037//GO:0005506	oxidoreductase activity, acting on paired donors, with incorporation or reduction of molecular oxygen//heme binding//iron ion binding	--	--	KOG0156	Cytochrome P450 CYP2 subfamily
comp85989_c1	421.723	121.483	1.79549	2.24398e-05	0.00292217	2910	657405193	KEH43710.1	573	1.47199e-61	hypothetical protein MTR_1g100627 [Medicago truncatula]	--	--	--	--	--	--	--	--	--	Q04980	160	8.62389e-10	Low-temperature-induced 65 kDa protein OS=Arabidopsis thaliana GN=LTI65 PE=2 SV=2	PF03419//PF06444	Sporulation factor SpoIIGA//NADH dehydrogenase subunit 2 C-terminus	GO:0006814//GO:0015992//GO:0055114//GO:0030436//GO:0006508//GO:0006744//GO:0006120	sodium ion transport//proton transport//oxidation-reduction process//asexual sporulation//proteolysis//ubiquinone biosynthetic process//mitochondrial electron transport, NADH to ubiquinone	GO:0008137//GO:0004190	NADH dehydrogenase (ubiquinone) activity//aspartic-type endopeptidase activity	--	--	--	--
comp84382_c0	1.14691	5.30192	-2.20333	2.26596e-05	0.00294647	2105	356567298	XP_003551858.1	2313	0	PREDICTED: probable methyltransferase PMT19-like [Glycine max]	571550363	XM_003551810.2	816	0	PREDICTED: Glycine max probable methyltransferase PMT19-like (LOC100776672), mRNA	--	--	--	--	Q9ZW75	1718	0	Probable methyltransferase PMT19 OS=Arabidopsis thaliana GN=At2g43200 PE=3 SV=1	PF08241//PF05148//PF03141//PF01209	Methyltransferase domain//Hypothetical methyltransferase//Putative S-adenosyl-L-methionine-dependent methyltransferase//ubiE/COQ5 methyltransferase family	GO:0008152	metabolic process	GO:0008168	methyltransferase activity	--	--	--	--
comp46787_c0	1.14691	0.0461036	4.48031	2.29623e-05	0.00296417	489	--	--	--	--	--	--	--	--	--	--	--	--	--	--	--	--	--	--	PF08476	Viral D10 N-terminal	--	--	GO:0016791	phosphatase activity	--	--	--	--
comp62435_c0	1.14691	0.0461036	4.48031	2.29623e-05	0.00296417	742	--	--	--	--	--	--	--	--	--	--	--	--	--	--	--	--	--	--	--	--	--	--	--	--	--	--	--	--
comp65930_c0	1.14691	0.0461036	4.48031	2.29623e-05	0.00296417	799	--	--	--	--	--	--	--	--	--	--	--	--	--	--	--	--	--	--	--	--	--	--	--	--	--	--	--	--
comp68978_c0	1.14691	0.0461036	4.48031	2.29623e-05	0.00296417	337	--	--	--	--	--	--	--	--	--	--	--	--	--	--	--	--	--	--	--	--	--	--	--	--	--	--	--	--
comp72427_c0	2.03895	8.43697	-2.04594	2.29517e-05	0.00296417	599	--	--	--	--	--	442803095	KC189947.1	84	4.22738e-34	Vicia faba mitochondrion, complete genome	--	--	--	--	--	--	--	--	--	--	--	--	--	--	--	--	--	--
comp77715_c0	2.25134	0.322725	2.78144	2.30044e-05	0.0029653	727	--	--	--	--	--	94481311	AC182813.8	75	5.21083e-29	Medicago truncatula chromosome 8 clone mth2-69k1, complete sequence	--	--	--	--	--	--	--	--	--	--	--	--	--	--	--	--	--	--
comp91054_c0	2.54869	10.0967	-1.98372	2.3384e-05	0.00300987	1487	593688239	XP_007144754.1	1099	1.04497e-144	hypothetical protein PHAVU_007G181900g [Phaseolus vulgaris]>gi|561017944|gb|ESW16748.1| hypothetical protein PHAVU_007G181900g [Phaseolus vulgaris]	502117224	XM_004495689.1	358	0	PREDICTED: Cicer arietinum transcription factor bHLH96-like (LOC101508537), mRNA	--	--	--	--	Q9C7T4	664	1.22273e-80	Transcription factor bHLH96 OS=Arabidopsis thaliana GN=BHLH96 PE=2 SV=1	PF00010	Helix-loop-helix DNA-binding domain	--	--	GO:0046983	protein dimerization activity	--	--	--	--
comp81086_c0	20.9417	5.67075	1.88374	2.39638e-05	0.00308004	2159	--	--	--	--	--	590622010	XM_007024868.1	46	2.10953e-12	Theobroma cacao Uncharacterized protein (TCM_029389) mRNA, complete cds	--	--	--	--	--	--	--	--	PF04428	Choline kinase N terminus	--	--	GO:0016773	phosphotransferase activity, alcohol group as acceptor	--	--	--	--
comp31069_c0	1.91152	0.230518	3.02175	2.42341e-05	0.0031058	924	--	--	--	--	--	--	--	--	--	--	--	--	--	--	--	--	--	--	--	--	--	--	--	--	--	--	--	--
comp77221_c0	1.91152	0.230518	3.02175	2.42341e-05	0.0031058	612	--	--	--	--	--	--	--	--	--	--	--	--	--	--	--	--	--	--	--	--	--	--	--	--	--	--	--	--
comp79252_c0	312.682	90.5014	1.78862	2.43757e-05	0.00311946	1365	363808224	NP_001242489.1	1228	9.40615e-166	uncharacterized protein LOC100807063 precursor [Glycine max]>gi|255640010|gb|ACU20296.1| unknown [Glycine max]	502085864	XM_004487975.1	486	0	PREDICTED: Cicer arietinum probable xyloglucan endotransglucosylase/hydrolase protein 23-like (LOC101498658), mRNA	K08235	E2.4.1.207	xyloglucan:xyloglucosyl transferase	http://www.genome.jp/dbget-bin/www_bget?ko:K08235	Q38910	1061	3.19938e-141	Probable xyloglucan endotransglucosylase/hydrolase protein 23 OS=Arabidopsis thaliana GN=XTH23 PE=2 SV=1	PF00722//PF06955	Glycosyl hydrolases family 16//Xyloglucan endo-transglycosylase (XET) C-terminus	GO:0005975//GO:0006073	carbohydrate metabolic process//cellular glucan metabolic process	GO:0016762//GO:0004553	xyloglucan:xyloglucosyl transferase activity//hydrolase activity, hydrolyzing O-glycosyl compounds	GO:0048046//GO:0005618	apoplast//cell wall	--	--
comp74068_c0	14.3151	3.73439	1.93702	2.44911e-05	0.00312972	749	359806962	NP_001241072.1	832	1.02722e-108	uncharacterized protein LOC100794523 [Glycine max]>gi|255647726|gb|ACU24324.1| unknown [Glycine max]	403043497	NM_001254143.2	326	1.58617e-168	Glycine max inositol oxygenase 2-like (LOC100794523), mRNA	K00469	MIOX	inositol oxygenase	http://www.genome.jp/dbget-bin/www_bget?ko:K00469	O82200	731	4.43023e-94	Inositol oxygenase 2 OS=Arabidopsis thaliana GN=MIOX2 PE=2 SV=2	PF05153//PF01966	Family of unknown function (DUF706)//HD domain	GO:0019310//GO:0055114	inositol catabolic process//oxidation-reduction process	GO:0046872//GO:0008081//GO:0050113//GO:0005506	metal ion binding//phosphoric diester hydrolase activity//inositol oxygenase activity//iron ion binding	GO:0005737	cytoplasm	--	--
comp75648_c1	0.892041	4.33374	-2.27336	2.4777e-05	0.00316171	425	--	--	--	--	--	--	--	--	--	--	--	--	--	--	--	--	--	--	--	--	--	--	--	--	--	--	--	--
comp87093_c1	65.7562	18.7181	1.81239	2.48654e-05	0.00316845	2973	160213022	ABX10954.1	1031	8.87737e-150	WRKY family transcription factor [Cicer arietinum]	502139071	XR_189950.1	367	0	PREDICTED: Cicer arietinum probable WRKY transcription factor 53-like (LOC101502574), misc_RNA	--	--	--	--	Q8H0Y8	403	1.24368e-44	Probable WRKY transcription factor 41 OS=Arabidopsis thaliana GN=WRKY41 PE=2 SV=2	--	--	--	--	--	--	--	--	--	--
comp83053_c1	161.502	46.6569	1.79127	2.50359e-05	0.00318562	2077	351722793	NP_001237768.1	1038	1.77103e-133	TIR-NBS-LRR type disease resistance protein [Glycine max]>gi|223452578|gb|ACM89616.1| TIR-NBS-LRR type disease resistance protein [Glycine max]	--	--	--	--	--	--	--	--	--	Q40392	435	2.81244e-43	TMV resistance protein N OS=Nicotiana glutinosa GN=N PE=1 SV=1	PF01582//PF13676//PF10280	TIR domain//TIR domain//Mediator complex protein	GO:0007165//GO:0006357	signal transduction//regulation of transcription from RNA polymerase II promoter	GO:0005515//GO:0001104	protein binding//RNA polymerase II transcription cofactor activity	GO:0005622//GO:0016592	intracellular//mediator complex	--	--
comp80489_c0	10.4921	2.62791	1.99505	2.53658e-05	0.00322298	2860	595810808	XP_007203137.1	437	1.9345e-59	hypothetical protein PRUPE_ppa024147mg, partial [Prunus persica]>gi|462398668|gb|EMJ04336.1| hypothetical protein PRUPE_ppa024147mg, partial [Prunus persica]	32964910	AC135233.19	38	7.85642e-08	Medicago truncatula clone mth2-14c14, complete sequence	--	--	--	--	--	--	--	--	--	--	--	--	--	--	--	--	--	--
comp90796_c0	69.8765	19.9629	1.8072	2.55973e-05	0.00324775	1810	388518169	AFK47146.1	1575	0	unknown [Medicago truncatula]	388518168	BT147352.1	493	0	Medicago truncatula clone JCVI-FLMt-20E7 unknown mRNA	--	--	--	--	Q39202	742	1.55175e-85	G-type lectin S-receptor-like serine/threonine-protein kinase RLK1 OS=Arabidopsis thaliana GN=RLK1 PE=2 SV=2	PF00737	Photosystem II 10 kDa phosphoprotein	GO:0050821//GO:0015979	protein stabilization//photosynthesis	GO:0042301	phosphate ion binding	GO:0016020//GO:0009523	membrane//photosystem II	--	--
comp24546_c0	2.54869	0.368829	2.7704	2.58959e-05	0.00328096	1497	--	--	--	--	--	--	--	--	--	--	--	--	--	--	--	--	--	--	--	--	--	--	--	--	--	--	--	--
comp91295_c0	26.4214	7.28437	1.85804	2.60922e-05	0.00330113	1567	357509013	XP_003624795.1	656	3.3971e-80	hypothetical protein MTR_7g087540 [Medicago truncatula]>gi|355499810|gb|AES81013.1| ankyrin repeat protein [Medicago truncatula]	50057933	AC145330.19	258	2.14852e-130	Medicago truncatula clone mth2-17l1, complete sequence	--	--	--	--	--	--	--	--	--	--	--	--	--	--	--	--	--	--
comp59888_c0	0.339825	2.39739	-2.79865	2.74112e-05	0.00346308	568	--	--	--	--	--	--	--	--	--	--	--	--	--	--	--	--	--	--	--	--	--	--	--	--	--	--	--	--
comp89934_c0	2.42125	9.54345	-1.9763	2.74741e-05	0.0034661	1589	357467277	XP_003603923.1	132	2.5008e-07	hypothetical protein MTR_3g116630 [Medicago truncatula]>gi|355492971|gb|AES74174.1| hypothetical protein MTR_3g116630 [Medicago truncatula]	42544007	AC146718.2	74	4.20115e-28	Oryza sativa chromosome 3 B1130H05 genomic sequence, complete sequence	--	--	--	--	--	--	--	--	--	--	--	--	--	--	--	--	--	--
comp27771_c0	0.0849563	1.33701	-3.89116	2.88486e-05	0.00362409	384	--	--	--	--	--	697144156	XM_009627897.1	47	9.69948e-14	PREDICTED: Nicotiana tomentosiformis 40S ribosomal protein S30 (LOC104116933), mRNA	--	--	--	--	--	--	--	--	PF04758	Ribosomal protein S30	GO:0006412//GO:0042254	translation//ribosome biogenesis	GO:0003735	structural constituent of ribosome	GO:0005840//GO:0005622	ribosome//intracellular	KOG0009	Ubiquitin-like/40S ribosomal S30 protein fusion
comp75182_c0	1.31682	0.0922073	3.75809	2.88486e-05	0.00362409	901	--	--	--	--	--	--	--	--	--	--	--	--	--	--	--	--	--	--	--	--	--	--	--	--	--	--	--	--
comp77046_c0	25.1895	6.96165	1.8545	2.87717e-05	0.00362409	725	502153278	XP_004509283.1	428	1.61769e-50	PREDICTED: uncharacterized protein LOC101495054 [Cicer arietinum]	388493321	BT134932.1	178	2.87255e-86	Medicago truncatula clone JCVI-FLMt-1N1 unknown mRNA	--	--	--	--	--	--	--	--	--	--	--	--	--	--	--	--	--	--
comp13822_c0	0.892041	0	7.34336	3.04594e-05	0.0036709	756	--	--	--	--	--	--	--	--	--	--	--	--	--	--	--	--	--	--	--	--	--	--	--	--	--	--	--	--
comp183163_c0	0.892041	0	7.34336	3.04594e-05	0.0036709	427	--	--	--	--	--	380864319	JQ277930.1	258	5.52948e-131	Physarum pusillum 18S ribosomal RNA gene, partial sequence	--	--	--	--	--	--	--	--	--	--	--	--	--	--	--	--	--	--
comp21812_c0	0.892041	0	7.34336	3.04594e-05	0.0036709	587	--	--	--	--	--	--	--	--	--	--	--	--	--	--	--	--	--	--	--	--	--	--	--	--	--	--	KOG0869	CCAAT-binding factor, subunit A (HAP3)
comp249436_c0	0.892041	0	7.34336	3.04594e-05	0.0036709	389	--	--	--	--	--	--	--	--	--	--	--	--	--	--	--	--	--	--	--	--	--	--	--	--	--	--	--	--
comp304353_c0	0.892041	0	7.34336	3.04594e-05	0.0036709	435	--	--	--	--	--	--	--	--	--	--	--	--	--	--	--	--	--	--	PF09261//PF00615	Alpha mannosidase, middle domain//Regulator of G protein signaling domain	GO:0038032//GO:0005975	termination of G-protein coupled receptor signaling pathway//carbohydrate metabolic process	GO:0008270//GO:0004553	zinc ion binding//hydrolase activity, hydrolyzing O-glycosyl compounds	--	--	--	--
comp321055_c0	0.892041	0	7.34336	3.04594e-05	0.0036709	420	--	--	--	--	--	--	--	--	--	--	--	--	--	--	--	--	--	--	--	--	--	--	--	--	--	--	--	--
comp334391_c0	0.892041	0	7.34336	3.04594e-05	0.0036709	546	551546214	XP_005761040.1	499	9.75169e-62	hypothetical protein EMIHUDRAFT_438269 [Emiliania huxleyi CCMP1516]>gi|485609683|gb|EOD08611.1| hypothetical protein EMIHUDRAFT_438269 [Emiliania huxleyi CCMP1516]	470126976	XM_004299408.1	46	5.09866e-13	PREDICTED: Fragaria vesca subsp. vesca transcription factor BTF3-like, transcript variant 2 (LOC101309731), mRNA	K01527	EGD1, BTF3	nascent polypeptide-associated complex subunit beta	http://www.genome.jp/dbget-bin/www_bget?ko:K01527	Q6PC91	412	3.09552e-49	Transcription factor BTF3 homolog 4 OS=Danio rerio GN=btf3l4 PE=2 SV=1	--	--	--	--	--	--	--	--	KOG2240	RNA polymerase II general transcription factor BTF3 and related proteins
comp38832_c0	0.892041	0	7.34336	3.04594e-05	0.0036709	334	--	--	--	--	--	--	--	--	--	--	--	--	--	--	--	--	--	--	--	--	--	--	--	--	--	--	--	--
comp392685_c0	0.892041	0	7.34336	3.04594e-05	0.0036709	673	--	--	--	--	--	--	--	--	--	--	--	--	--	--	--	--	--	--	--	--	--	--	--	--	--	--	--	--
comp408831_c0	0.892041	0	7.34336	3.04594e-05	0.0036709	495	--	--	--	--	--	--	--	--	--	--	--	--	--	--	--	--	--	--	--	--	--	--	--	--	--	--	--	--
comp41621_c0	0.892041	0	7.34336	3.04594e-05	0.0036709	311	--	--	--	--	--	--	--	--	--	--	--	--	--	--	--	--	--	--	--	--	--	--	--	--	--	--	--	--
comp4212_c1	0.892041	0	7.34336	3.04594e-05	0.0036709	568	--	--	--	--	--	--	--	--	--	--	--	--	--	--	--	--	--	--	--	--	--	--	--	--	--	--	--	--
comp426826_c0	0.892041	0	7.34336	3.04594e-05	0.0036709	604	--	--	--	--	--	--	--	--	--	--	--	--	--	--	--	--	--	--	PF07998//PF10462//PF00413	Peptidase family M54//Peptidase M66//Matrixin	GO:0006508	proteolysis	GO:0008270//GO:0004222	zinc ion binding//metalloendopeptidase activity	GO:0031012	extracellular matrix	--	--
comp432170_c0	0.892041	0	7.34336	3.04594e-05	0.0036709	524	--	--	--	--	--	--	--	--	--	--	--	--	--	--	--	--	--	--	--	--	--	--	--	--	--	--	--	--
comp493996_c0	0.892041	0	7.34336	3.04594e-05	0.0036709	1089	--	--	--	--	--	--	--	--	--	--	--	--	--	--	--	--	--	--	--	--	--	--	--	--	--	--	--	--
comp519000_c0	0.892041	0	7.34336	3.04594e-05	0.0036709	810	--	--	--	--	--	--	--	--	--	--	--	--	--	--	--	--	--	--	PF03357	Snf7	GO:0015031	protein transport	--	--	--	--	--	--
comp55163_c0	0.892041	0	7.34336	3.04594e-05	0.0036709	629	--	--	--	--	--	--	--	--	--	--	--	--	--	--	--	--	--	--	--	--	--	--	--	--	--	--	--	--
comp57072_c0	2.67612	0.414933	2.67308	2.96899e-05	0.0036709	1743	--	--	--	--	--	--	--	--	--	--	--	--	--	--	--	--	--	--	--	--	--	--	--	--	--	--	--	--
comp68721_c0	2.03895	0.276622	2.8572	3.03616e-05	0.0036709	414	--	--	--	--	--	--	--	--	--	--	--	--	--	--	--	--	--	--	PF02862	DDHD domain	--	--	GO:0046872	metal ion binding	--	--	--	--
comp73329_c0	0.892041	0	7.34336	3.04594e-05	0.0036709	497	255965629	ACU45117.1	469	1.47376e-57	40s ribosomal protein s24e [Pfiesteria piscicida]	--	--	--	--	--	K02974	RP-S24e, RPS24	small subunit ribosomal protein S24e	http://www.genome.jp/dbget-bin/www_bget?ko:K02974	P0CX32	236	1.41561e-23	40S ribosomal protein S24-B OS=Saccharomyces cerevisiae (strain ATCC 204508 / S288c) GN=RPS24B PE=1 SV=1	PF01282	Ribosomal protein S24e	GO:0042254//GO:0006412	ribosome biogenesis//translation	GO:0003735	structural constituent of ribosome	GO:0005622//GO:0005840	intracellular//ribosome	KOG3424	40S ribosomal protein S24
comp73798_c1	0.892041	0	7.34336	3.04594e-05	0.0036709	328	--	--	--	--	--	--	--	--	--	--	--	--	--	--	--	--	--	--	--	--	--	--	--	--	--	--	--	--
comp76926_c0	129.006	37.6206	1.7777	2.99451e-05	0.0036709	1531	502139392	XP_004503750.1	1779	0	PREDICTED: UDP-glucose 4-epimerase-like [Cicer arietinum]	502139391	XM_004503693.1	723	0	PREDICTED: Cicer arietinum UDP-glucose 4-epimerase-like (LOC101510169), mRNA	K01784	galE, GALE	UDP-glucose 4-epimerase	http://www.genome.jp/dbget-bin/www_bget?ko:K01784	B0M3E8	1744	0	Bifunctional UDP-glucose 4-epimerase and UDP-xylose 4-epimerase 1 OS=Pisum sativum GN=UGE1 PE=1 SV=2	PF00106//PF04321//PF02737//PF03721//PF01370//PF02719//PF01073//PF03447	short chain dehydrogenase//RmlD substrate binding domain//3-hydroxyacyl-CoA dehydrogenase, NAD binding domain//UDP-glucose/GDP-mannose dehydrogenase family, NAD binding domain//NAD dependent epimerase/dehydratase family//Polysaccharide biosynthesis protein//3-beta hydroxysteroid dehydrogenase/isomerase family//Homoserine dehydrogenase, NAD binding domain	GO:0008207//GO:0044237//GO:0045226//GO:0006552//GO:0009058//GO:0006554//GO:0009117//GO:0006550//GO:0006633//GO:0019872//GO:0006694//GO:0008152//GO:0030639//GO:0008209//GO:0006568//GO:0006574//GO:0008210//GO:0018874//GO:0006631//GO:0009225//GO:0055114	C21-steroid hormone metabolic process//cellular metabolic process//extracellular polysaccharide biosynthetic process//leucine catabolic process//biosynthetic process//lysine catabolic process//nucleotide metabolic process//isoleucine catabolic process//fatty acid biosynthetic process//streptomycin biosynthetic process//steroid biosynthetic process//metabolic process//polyketide biosynthetic proce…	GO:0050662//GO:0016491//GO:0003857//GO:0050661//GO:0003824//GO:0003854//GO:0008831//GO:0016616//GO:0051287	coenzyme binding//oxidoreductase activity//3-hydroxyacyl-CoA dehydrogenase activity//NADP binding//catalytic activity//3-beta-hydroxy-delta5-steroid dehydrogenase activity//dTDP-4-dehydrorhamnose reductase activity//oxidoreductase activity, acting on the CH-OH group of donors, NAD or NADP as acceptor//NAD binding	--	--	KOG1371	UDP-glucose 4-epimerase/UDP-sulfoquinovose synthase
comp82808_c1	9.1328	2.30518	1.98359	2.95497e-05	0.0036709	846	--	--	--	--	--	--	--	--	--	--	--	--	--	--	--	--	--	--	--	--	--	--	--	--	--	--	--	--
comp83184_c0	0.254869	2.02856	-2.9656	3.03616e-05	0.0036709	702	502095897	XP_004490564.1	103	7.38573e-16	PREDICTED: cucumisin-like [Cicer arietinum]	--	--	--	--	--	--	--	--	--	--	--	--	--	--	--	--	--	--	--	--	--	--	--
comp8392_c0	0.892041	0	7.34336	3.04594e-05	0.0036709	543	--	--	--	--	--	--	--	--	--	--	--	--	--	--	--	--	--	--	--	--	--	--	--	--	--	--	--	--
comp84893_c0	31.9011	8.99021	1.82654	2.94445e-05	0.0036709	1316	356498363	XP_003518022.1	776	5.30728e-98	PREDICTED: myb-related protein Myb4-like [Glycine max]	156231117	AC122171.24	163	1.1618e-77	Medicago truncatula clone mth2-23b18, complete sequence	K09422	MYBP	myb proto-oncogene protein, plant	http://www.genome.jp/dbget-bin/www_bget?ko:K09422	Q7XBH4	554	9.11764e-66	Myb-related protein Myb4 OS=Oryza sativa subsp. japonica GN=MYB4 PE=2 SV=2	PF00249	Myb-like DNA-binding domain	--	--	GO:0003682	chromatin binding	GO:0000785	chromatin	KOG0048	Transcription factor, Myb superfamily
comp85716_c0	0.67965	3.50388	-2.35668	2.96085e-05	0.0036709	764	388508662	AFK42397.1	674	2.13555e-86	unknown [Medicago truncatula]	--	--	--	--	--	--	--	--	--	Q9SS03	353	3.87408e-39	Dirigent protein 21 OS=Arabidopsis thaliana GN=DIR21 PE=3 SV=1	--	--	--	--	--	--	--	--	--	--
comp88230_c3	0.892041	0	7.34336	3.04594e-05	0.0036709	404	--	--	--	--	--	--	--	--	--	--	--	--	--	--	--	--	--	--	--	--	--	--	--	--	--	--	--	--
comp90128_c0	11.2567	2.90453	1.95237	2.92838e-05	0.0036709	2968	147785726	CAN68682.1	522	3.70654e-56	hypothetical protein VITISV_024814 [Vitis vinifera]	471178478	AC254329.1	55	2.89248e-17	Phaseolus vulgaris clone PV_GBb010-E06, complete sequence	--	--	--	--	P10978	202	1.53492e-16	Retrovirus-related Pol polyprotein from transposon TNT 1-94 OS=Nicotiana tabacum PE=2 SV=1	--	--	--	--	--	--	--	--	--	--
comp95644_c0	10.1948	2.5818	1.97907	2.9429e-05	0.0036709	563	657383178	KEH26930.1	267	1.36612e-24	MAP kinase kinase kinase-like protein [Medicago truncatula]	593704640	XM_007152632.1	106	2.33237e-46	Phaseolus vulgaris hypothetical protein (PHAVU_004G151400g) mRNA, complete cds	--	--	--	--	--	--	--	--	PF00069//PF07714	Protein kinase domain//Protein tyrosine kinase	GO:0006468	protein phosphorylation	GO:0004672//GO:0005524	protein kinase activity//ATP binding	--	--	--	--
comp79310_c0	21.2815	73.5353	-1.78857	3.05427e-05	0.00367595	1146	502121406	XP_004497306.1	606	9.59847e-92	PREDICTED: psbP-like protein 2, chloroplastic-like [Cicer arietinum]	502121405	XM_004497249.1	289	9.12712e-148	PREDICTED: Cicer arietinum psbP-like protein 2, chloroplastic-like (LOC101494683), mRNA	K02717	psbP	photosystem II oxygen-evolving enhancer protein 2	http://www.genome.jp/dbget-bin/www_bget?ko:K02717	O80634	440	3.63871e-64	PsbP-like protein 2, chloroplastic OS=Arabidopsis thaliana GN=PPL2 PE=1 SV=2	PF01789	PsbP	GO:0015979	photosynthesis	GO:0005509	calcium ion binding	GO:0009523//GO:0019898//GO:0009654	photosystem II//extrinsic component of membrane//photosystem II oxygen evolving complex	--	--
comp92137_c1	7.17881	1.70583	2.06971	3.06197e-05	0.00368024	500	--	--	--	--	--	--	--	--	--	--	--	--	--	--	--	--	--	--	--	--	--	--	--	--	--	--	--	--
comp77778_c0	1.48673	0.138311	3.37498	3.14646e-05	0.00377668	808	326498465	BAJ98660.1	913	2.42735e-122	predicted protein [Hordeum vulgare subsp. vulgare]	326498464	AK367457.1	303	1.04812e-155	Hordeum vulgare subsp. vulgare mRNA for predicted protein, complete cds, clone: NIASHv2057H23	K00522	FTH1	ferritin heavy chain	http://www.genome.jp/dbget-bin/www_bget?ko:K00522	P42577	567	4.08338e-71	Soma ferritin OS=Lymnaea stagnalis PE=2 SV=2	PF00210//PF02915	Ferritin-like domain//Rubrerythrin	GO:0055114//GO:0006879	oxidation-reduction process//cellular iron ion homeostasis	GO:0008199//GO:0046872//GO:0016491	ferric iron binding//metal ion binding//oxidoreductase activity	--	--	KOG2332	Ferritin
comp90712_c0	18.6904	5.1175	1.86765	3.16531e-05	0.00379419	3576	657372648	AET01737.2	1823	0	disease resistance protein (TIR-NBS-LRR class) [Medicago truncatula]	502155878	XM_004510167.1	523	0	PREDICTED: Cicer arietinum TMV resistance protein N-like (LOC101511388), mRNA	--	--	--	--	Q40392	985	2.12228e-124	TMV resistance protein N OS=Nicotiana glutinosa GN=N PE=1 SV=1	PF00005//PF13676//PF00560//PF09115//PF01582//PF07931//PF06309//PF00437//PF00004//PF00931//PF01637	ABC transporter//TIR domain//Leucine Rich Repeat//DNA polymerase III, delta subunit, C terminal//TIR domain//Chloramphenicol phosphotransferase-like protein//Torsin//Type II/IV secretion system protein//ATPase family associated with various cellular activities (AAA)//NB-ARC domain//Archaeal ATPase	GO:0006260//GO:0006810//GO:0051085//GO:0007165	DNA replication//transport//chaperone mediated protein folding requiring cofactor//signal transduction	GO:0016740//GO:0005515//GO:0016887//GO:0003677//GO:0005524//GO:0003887//GO:0043531	transferase activity//protein binding//ATPase activity//DNA binding//ATP binding//DNA-directed DNA polymerase activity//ADP binding	GO:0009360//GO:0042575	DNA polymerase III complex//DNA polymerase complex	--	--
comp60920_c0	1.3593	5.94737	-2.12487	3.21813e-05	0.00385231	635	--	--	--	--	--	--	--	--	--	--	--	--	--	--	--	--	--	--	--	--	--	--	--	--	--	--	--	--
comp71104_c0	17.586	60.6724	-1.78629	3.22893e-05	0.00385953	2172	502129282	XP_004500249.1	1936	0	PREDICTED: ammonium transporter 1 member 3-like [Cicer arietinum]	502129281	XM_004500192.1	848	0	PREDICTED: Cicer arietinum ammonium transporter 1 member 3-like (LOC101492882), mRNA	--	--	--	--	Q9FVN0	1686	0	Ammonium transporter 1 member 3 OS=Solanum lycopersicum GN=AMT1-3 PE=2 SV=1	PF00909	Ammonium Transporter Family	GO:0015696	ammonium transport	GO:0008519	ammonium transmembrane transporter activity	GO:0016020	membrane	KOG0682	Ammonia permease
comp76842_c0	2.59117	10.0045	-1.9467	3.23284e-05	0.00385953	1128	357437809	XP_003589180.1	333	1.7265e-34	hypothetical protein MTR_1g019360 [Medicago truncatula]>gi|355478228|gb|AES59431.1| cold regulated protein, putative [Medicago truncatula]	502125769	XM_004498999.1	113	6.18169e-50	PREDICTED: Cicer arietinum uncharacterized LOC101506002 (LOC101506002), mRNA	--	--	--	--	--	--	--	--	--	--	--	--	--	--	--	--	--	--
comp86845_c2	89.5439	26.1408	1.77608	3.26507e-05	0.00389279	954	674895253	CDY37573.1	731	2.33352e-94	BnaA02g19970D [Brassica napus]	502147769	XM_004506851.1	230	4.74172e-115	PREDICTED: Cicer arietinum uncharacterized LOC101506997 (LOC101506997), mRNA	--	--	--	--	A4IS40	117	2.95927e-06	Metallothiol transferase FosB OS=Geobacillus thermodenitrificans (strain NG80-2) GN=fosB PE=3 SV=1	--	--	--	--	--	--	--	--	--	--
comp76902_c3	7.43367	1.79804	2.04429	3.274e-05	0.0038982	507	--	--	--	--	--	--	--	--	--	--	--	--	--	--	--	--	--	--	PF00511	E2 (early) protein, C terminal	GO:0006355//GO:0006275	regulation of transcription, DNA-templated//regulation of DNA replication	GO:0003677//GO:0003700	DNA binding//sequence-specific DNA binding transcription factor activity	GO:0042025//GO:0005667	host cell nucleus//transcription factor complex	--	--
comp162580_c0	1.10443	0.0461036	4.42613	3.36527e-05	0.00398554	432	--	--	--	--	--	--	--	--	--	--	--	--	--	--	--	--	--	--	PF10541	Nuclear envelope localisation domain	--	--	GO:0003779	actin binding	GO:0016021	integral component of membrane	--	--
comp406625_c0	1.10443	0.0461036	4.42613	3.36527e-05	0.00398554	777	--	--	--	--	--	--	--	--	--	--	--	--	--	--	--	--	--	--	PF03193//PF00071//PF08477//PF00910//PF00350//PF01926//PF02421//PF03029	Protein of unknown function, DUF258//Ras family//Miro-like protein//RNA helicase//Dynamin family//50S ribosome-binding GTPase//Ferrous iron transport protein B//Conserved hypothetical ATP binding protein	GO:0007264//GO:0015684	small GTPase mediated signal transduction//ferrous iron transport	GO:0015093//GO:0003723//GO:0000166//GO:0005525//GO:0003724//GO:0003924	ferrous iron transmembrane transporter activity//RNA binding//nucleotide binding//GTP binding//RNA helicase activity//GTPase activity	GO:0016021//GO:0005622	integral component of membrane//intracellular	--	--
comp65288_c0	0.0424781	1.10649	-4.53384	3.36527e-05	0.00398554	615	--	--	--	--	--	--	--	--	--	--	--	--	--	--	--	--	--	--	--	--	--	--	--	--	--	--	--	--
comp90383_c1	250.621	74.1346	1.75721	3.36268e-05	0.00398554	1864	502139781	XP_004503901.1	707	5.56739e-118	PREDICTED: NAC domain-containing protein 2-like [Cicer arietinum]	480311181	KC491186.1	266	9.16049e-135	Medicago sativa NAC domain protein NAC3 mRNA, complete cds	--	--	--	--	Q9C598	646	3.77372e-83	Protein ATAF2 OS=Arabidopsis thaliana GN=NAC081 PE=1 SV=1	PF02365	No apical meristem (NAM) protein	GO:0006355	regulation of transcription, DNA-templated	GO:0003677	DNA binding	--	--	--	--
comp81104_c0	11.8939	41.4472	-1.80058	3.3781e-05	0.00399082	1570	502077422	XP_004485647.1	1639	0	PREDICTED: uncharacterized protein LOC101507431 [Cicer arietinum]	502077421	XM_004485590.1	782	0	PREDICTED: Cicer arietinum uncharacterized LOC101507431 (LOC101507431), mRNA	--	--	--	--	--	--	--	--	--	--	--	--	--	--	--	--	--	--
comp82457_c0	7.56111	1.84415	2.03238	3.3787e-05	0.00399082	1331	--	--	--	--	--	--	--	--	--	--	--	--	--	--	--	--	--	--	--	--	--	--	--	--	--	--	--	--
comp84179_c0	552.428	163.945	1.75255	3.39089e-05	0.00399991	1972	357491537	XP_003616056.1	2377	0	Root phototropism protein [Medicago truncatula]>gi|355517391|gb|AES99014.1| root phototropism-like protein [Medicago truncatula]	357491536	XM_003616008.1	741	0	Medicago truncatula Root phototropism protein (MTR_5g075640) mRNA, complete cds	--	--	--	--	Q682S0	1940	0	Root phototropism protein 2 OS=Arabidopsis thaliana GN=RPT2 PE=1 SV=2	PF00651	BTB/POZ domain	GO:0009416//GO:0007165	response to light stimulus//signal transduction	GO:0004871//GO:0005515	signal transducer activity//protein binding	--	--	--	--
comp48951_c1	9.5151	2.44349	1.95885	3.40009e-05	0.00400544	593	--	--	--	--	--	--	--	--	--	--	--	--	--	--	--	--	--	--	--	--	--	--	--	--	--	--	--	--
comp88441_c0	144.553	42.692	1.75943	3.45852e-05	0.00406889	1370	556925491	AGZ84546.1	1244	1.61695e-165	UDP-glucose:isoflavone 7-O-glucosyltransferase KGT13 [Pueraria montana var. lobata]	556925490	KC473566.1	144	4.41663e-67	Pueraria montana var. lobata UDP-glucose:isoflavone 7-O-glucosyltransferase KGT13 mRNA, complete cds	--	--	--	--	A6BM07	784	6.32554e-97	Isoflavone 7-O-glucosyltransferase 1 OS=Glycine max GN=GmIF7GT1 PE=1 SV=1	PF00201	UDP-glucoronosyl and UDP-glucosyl transferase	GO:0008152	metabolic process	GO:0016758	transferase activity, transferring hexosyl groups	--	--	KOG1192	UDP-glucuronosyl and UDP-glucosyl transferase
comp71742_c2	10.8319	2.81232	1.94336	3.48335e-05	0.00409268	701	357443089	XP_003591822.1	614	3.5281e-75	AP2/ERF and B3 domain-containing transcription repressor TEM1 [Medicago truncatula]>gi|355480870|gb|AES62073.1| AP2/ERF and B3 domain transcription factor [Medicago truncatula]	502118300	XM_004496142.1	222	9.62608e-111	PREDICTED: Cicer arietinum AP2/ERF and B3 domain-containing transcription repressor TEM1-like (LOC101492303), mRNA	K09287	RAV	RAV-like factor	http://www.genome.jp/dbget-bin/www_bget?ko:K09287	P82280	323	1.2728e-33	AP2/ERF and B3 domain-containing transcription repressor RAV2 OS=Arabidopsis thaliana GN=RAV2 PE=2 SV=1	PF02362	B3 DNA binding domain	GO:0006355	regulation of transcription, DNA-templated	GO:0003677//GO:0003700	DNA binding//sequence-specific DNA binding transcription factor activity	GO:0005667//GO:0005634	transcription factor complex//nucleus	--	--
comp87855_c0	6.62659	1.56752	2.0759	3.55177e-05	0.00416757	1487	--	--	--	--	--	--	--	--	--	--	--	--	--	--	--	--	--	--	--	--	--	--	--	--	--	--	--	--
comp68919_c0	24.0002	6.77723	1.82343	3.61023e-05	0.00423058	1154	657403053	KEH41914.1	797	8.35495e-103	harpin-induced-like protein [Medicago truncatula]	502122274	XM_004497608.1	277	4.30735e-141	PREDICTED: Cicer arietinum putative syntaxin-24-like (LOC101507504), mRNA	--	--	--	--	Q9SJ52	322	4.50982e-33	Protein YLS9 OS=Arabidopsis thaliana GN=YLS9 PE=2 SV=1	PF10717	Occlusion-derived virus envelope protein ODV-E18	--	--	--	--	GO:0019031	viral envelope	--	--
comp48189_c0	2.16639	0.322725	2.72609	3.64545e-05	0.00426062	629	--	--	--	--	--	113734314	AB236125.1	68	3.48313e-25	Pisum sativum coxVb gene for cytochrome c oxidase subunit Vb, complete cds, note: PscoxVb-1	--	--	--	--	--	--	--	--	--	--	--	--	--	--	--	--	--	--
comp79230_c0	2.16639	0.322725	2.72609	3.64545e-05	0.00426062	536	--	--	--	--	--	--	--	--	--	--	--	--	--	--	--	--	--	--	--	--	--	--	--	--	--	--	--	--
comp86779_c0	7.22128	1.75194	2.03986	3.71991e-05	0.00434194	1197	--	--	--	--	--	--	--	--	--	--	--	--	--	--	--	--	--	--	--	--	--	--	--	--	--	--	--	--
comp76521_c0	1.10443	4.97919	-2.16701	3.74605e-05	0.00436673	1879	571468687	XP_006584399.1	283	3.18416e-34	PREDICTED: putative ribonuclease H protein At1g65750-like [Glycine max]	--	--	--	--	--	--	--	--	--	P0C2F6	150	8.35962e-09	Putative ribonuclease H protein At1g65750 OS=Arabidopsis thaliana GN=At1g65750 PE=3 SV=1	PF05301//PF02836	Touch receptor neuron protein Mec-17//Glycosyl hydrolases family 2, TIM barrel domain	GO:0071929//GO:0042967//GO:0005975	alpha-tubulin acetylation//acyl-carrier-protein biosynthetic process//carbohydrate metabolic process	GO:0019799//GO:0004553	tubulin N-acetyltransferase activity//hydrolase activity, hydrolyzing O-glycosyl compounds	GO:0045298	tubulin complex	--	--
comp77492_c0	1.01948	4.65647	-2.18532	3.81641e-05	0.00444292	570	357506311	XP_003623444.1	607	9.46504e-74	Anthocyanidin 3-O-glucosyltransferase [Medicago truncatula]>gi|355498459|gb|AES79662.1| UDP-glucosyltransferase family protein [Medicago truncatula]	357506302	XM_003623392.1	232	2.14034e-116	Medicago truncatula Anthocyanidin 3-O-glucosyltransferase (MTR_7g070800) mRNA, complete cds	--	--	--	--	D4Q9Z4	332	6.99852e-35	Soyasapogenol B glucuronide galactosyltransferase OS=Glycine max GN=GmSGT2 PE=1 SV=1	--	--	GO:0008152	metabolic process	GO:0016758	transferase activity, transferring hexosyl groups	--	--	--	--
comp73876_c0	1.99647	0.276622	2.82691	3.88578e-05	0.00451187	383	--	--	--	--	--	--	--	--	--	--	--	--	--	--	--	--	--	--	--	--	--	--	--	--	--	--	--	--
comp83736_c0	0.254869	1.98246	-2.93253	3.88578e-05	0.00451187	985	--	--	--	--	--	--	--	--	--	--	--	--	--	--	--	--	--	--	--	--	--	--	--	--	--	--	--	--
comp85991_c4	2.46373	0.368829	2.72159	3.90937e-05	0.00453334	349	--	--	--	--	--	--	--	--	--	--	--	--	--	--	--	--	--	--	--	--	--	--	--	--	--	--	--	--
comp85516_c0	17.3736	4.79478	1.85615	3.93507e-05	0.0045572	1557	593781195	XP_007153638.1	991	1.70405e-128	hypothetical protein PHAVU_003G052400g [Phaseolus vulgaris]>gi|561026992|gb|ESW25632.1| hypothetical protein PHAVU_003G052400g [Phaseolus vulgaris]	571545565	XM_003551969.2	393	0	PREDICTED: Glycine max probable xyloglucan endotransglucosylase/hydrolase protein 33-like (LOC100778993), mRNA	K08235	E2.4.1.207	xyloglucan:xyloglucosyl transferase	http://www.genome.jp/dbget-bin/www_bget?ko:K08235	Q8LC45	736	3.26473e-91	Probable xyloglucan endotransglucosylase/hydrolase protein 33 OS=Arabidopsis thaliana GN=XTH33 PE=2 SV=2	PF04893//PF06955//PF00722	Yip1 domain//Xyloglucan endo-transglycosylase (XET) C-terminus//Glycosyl hydrolases family 16	GO:0005975//GO:0006073	carbohydrate metabolic process//cellular glucan metabolic process	GO:0004553//GO:0016762	hydrolase activity, hydrolyzing O-glycosyl compounds//xyloglucan:xyloglucosyl transferase activity	GO:0048046//GO:0016020//GO:0005618	apoplast//membrane//cell wall	--	--
comp91112_c1	118.089	393.956	-1.73811	3.94402e-05	0.00456163	2829	357482789	XP_003611681.1	2025	0	Anthocyanin 3'-O-beta-glucosyltransferase [Medicago truncatula]>gi|355513016|gb|AES94639.1| UDP-glucosyltransferase family protein [Medicago truncatula]	502160784	XM_004511839.1	703	0	PREDICTED: Cicer arietinum soyasapogenol B glucuronide galactosyltransferase-like (LOC101510867), mRNA	--	--	--	--	D4Q9Z4	1928	0	Soyasapogenol B glucuronide galactosyltransferase OS=Glycine max GN=GmSGT2 PE=1 SV=1	PF00201//PF03114//PF10440	UDP-glucoronosyl and UDP-glucosyl transferase//BAR domain//Ubiquitin-binding WIYLD domain	GO:0006554//GO:0006479//GO:0008152	lysine catabolic process//protein methylation//metabolic process	GO:0016758//GO:0005515//GO:0018024	transferase activity, transferring hexosyl groups//protein binding//histone-lysine N-methyltransferase activity	GO:0005737	cytoplasm	KOG1192	UDP-glucuronosyl and UDP-glucosyl transferase
comp87835_c0	3.6956	0.737658	2.31617	4.01152e-05	0.00463367	1392	502177726	XP_004516106.1	881	2.49229e-104	PREDICTED: TMV resistance protein N-like isoform X1 [Cicer arietinum]>gi|502177731|ref|XP_004516107.1| PREDICTED: TMV resistance protein N-like isoform X2 [Cicer arietinum]	--	--	--	--	--	--	--	--	--	O23530	165	9.23526e-11	Protein SUPPRESSOR OF npr1-1, CONSTITUTIVE 1 OS=Arabidopsis thaliana GN=SNC1 PE=1 SV=3	PF00560	Leucine Rich Repeat	--	--	GO:0005515	protein binding	--	--	--	--
comp72284_c0	37.2109	10.7883	1.78574	4.03801e-05	0.004655	994	357509851	XP_003625214.1	642	2.17403e-80	hypothetical protein MTR_7g092700 [Medicago truncatula]>gi|124360669|gb|ABN08658.1| hypothetical protein MtrDRAFT_AC157891g31v2 [Medicago truncatula]>gi|355500229|gb|AES81432.1| PRA1 family protein [Medicago truncatula]>gi|388508636|gb|AFK42384.1| unknown [Medicago truncatula]>gi|388509178|gb|AFK42655.1| unknown [Medicago truncatula]	388509177	BT142861.1	263	2.2378e-133	Medicago truncatula clone JCVI-FLMt-6D9 unknown mRNA	--	--	--	--	--	--	--	--	--	--	--	--	--	--	--	--	--	--
comp77699_c0	3.73808	13.6928	-1.8715	4.04045e-05	0.004655	1696	657378214	KEH23007.1	1370	0	2OG-Fe(II) oxygenase family oxidoreductase [Medicago truncatula]	502102718	XM_004492106.1	491	0	PREDICTED: Cicer arietinum protein SRG1-like (LOC101491517), mRNA	--	--	--	--	Q39224	616	2.37501e-72	Protein SRG1 OS=Arabidopsis thaliana GN=SRG1 PE=2 SV=1	PF03171	2OG-Fe(II) oxygenase superfamily	GO:0055114	oxidation-reduction process	GO:0016491//GO:0016706	oxidoreductase activity//oxidoreductase activity, acting on paired donors, with incorporation or reduction of molecular oxygen, 2-oxoglutarate as one donor, and incorporation of one atom each of oxygen into both donors	--	--	KOG0143	Iron/ascorbate family oxidoreductases
comp34001_c0	1.27434	0.0922073	3.71099	4.06483e-05	0.00466823	522	--	--	--	--	--	--	--	--	--	--	--	--	--	--	--	--	--	--	--	--	--	--	--	--	--	--	--	--
comp67890_c0	0.594694	3.08894	-2.36613	4.06769e-05	0.00466823	712	--	--	--	--	--	--	--	--	--	--	--	--	--	--	--	--	--	--	--	--	--	--	--	--	--	--	--	--
comp85757_c0	1.27434	0.0922073	3.71099	4.06483e-05	0.00466823	517	--	--	--	--	--	--	--	--	--	--	--	--	--	--	--	--	--	--	--	--	--	--	--	--	--	--	--	--
comp91016_c5	2.7186	10.2811	-1.91691	4.10715e-05	0.00470745	645	593695871	XP_007148434.1	201	5.99221e-16	hypothetical protein PHAVU_006G208300g [Phaseolus vulgaris]>gi|561021657|gb|ESW20428.1| hypothetical protein PHAVU_006G208300g [Phaseolus vulgaris]	502077093	XM_004485493.1	99	2.09261e-42	PREDICTED: Cicer arietinum soyasaponin III rhamnosyltransferase-like (LOC101505804), mRNA	--	--	--	--	D4Q9Z5	190	2.73218e-15	Soyasaponin III rhamnosyltransferase OS=Glycine max GN=GmSGT3 PE=1 SV=1	--	--	--	--	--	--	--	--	--	--
comp68273_c0	7.30624	1.79804	2.01937	4.1481e-05	0.00474827	512	571483602	XP_003536233.2	358	3.95541e-37	PREDICTED: uncharacterized protein LOC100798639 isoform X1 [Glycine max]>gi|571483604|ref|XP_006589288.1| PREDICTED: uncharacterized protein LOC100798639 isoform X2 [Glycine max]>gi|571483606|ref|XP_006589289.1| PREDICTED: uncharacterized protein LOC100798639 isoform X3 [Glycine max]	502116217	XM_004495284.1	199	4.22126e-98	PREDICTED: Cicer arietinum uncharacterized LOC101495639 (LOC101495639), transcript variant X3, mRNA	--	--	--	--	--	--	--	--	--	--	--	--	--	--	--	--	--	--
comp86805_c0	63.2075	18.672	1.75892	4.1673e-05	0.00476412	1631	357494159	XP_003617368.1	1692	0	Acetyltransferase, putative [Medicago truncatula]>gi|355518703|gb|AET00327.1| HXXXD-type acyl-transferase family protein [Medicago truncatula]	357494158	XM_003617320.1	477	0	Medicago truncatula Acetyltransferase, putative (MTR_5g090830) mRNA, complete cds	--	--	--	--	Q94CD1	281	1.80221e-25	Omega-hydroxypalmitate O-feruloyl transferase OS=Arabidopsis thaliana GN=HHT1 PE=1 SV=1	PF02458	Transferase family	--	--	GO:0016747	transferase activity, transferring acyl groups other than amino-acyl groups	--	--	--	--
comp69298_c0	4.88499	1.10649	2.13681	4.19732e-05	0.00479083	1226	--	--	--	--	--	--	--	--	--	--	--	--	--	--	--	--	--	--	--	--	--	--	--	--	--	--	--	--
comp80982_c0	93.4519	310.6	-1.7327	4.20144e-05	0.00479083	1372	357458089	XP_003599325.1	1424	0	Dihydroflavonol reductase [Medicago truncatula]>gi|355488373|gb|AES69576.1| cinnamoyl-CoA reductase-like protein [Medicago truncatula]	357458088	XM_003599277.1	582	0	Medicago truncatula Dihydroflavonol reductase (MTR_3g031650) mRNA, complete cds	--	--	--	--	Q9S9N9	582	1.19002e-68	Cinnamoyl-CoA reductase 1 OS=Arabidopsis thaliana GN=CCR1 PE=1 SV=1	PF04321//PF01113//PF02719//PF03435//PF01370//PF00106//PF01073	RmlD substrate binding domain//Dihydrodipicolinate reductase, N-terminus//Polysaccharide biosynthesis protein//Saccharopine dehydrogenase//NAD dependent epimerase/dehydratase family//short chain dehydrogenase//3-beta hydroxysteroid dehydrogenase/isomerase family	GO:0008152//GO:0030639//GO:0008209//GO:0008210//GO:0055114//GO:0009225//GO:0044237//GO:0045226//GO:0008207//GO:0009085//GO:0009058//GO:0009117//GO:0019872//GO:0009089//GO:0006694	metabolic process//polyketide biosynthetic process//androgen metabolic process//estrogen metabolic process//oxidation-reduction process//nucleotide-sugar metabolic process//cellular metabolic process//extracellular polysaccharide biosynthetic process//C21-steroid hormone metabolic process//lysine biosynthetic process//biosynthetic process//nucleotide metabolic process//streptomycin biosynthetic p…	GO:0003854//GO:0008831//GO:0016616//GO:0008839//GO:0016491//GO:0050662//GO:0003824//GO:0000166	3-beta-hydroxy-delta5-steroid dehydrogenase activity//dTDP-4-dehydrorhamnose reductase activity//oxidoreductase activity, acting on the CH-OH group of donors, NAD or NADP as acceptor//4-hydroxy-tetrahydrodipicolinate reductase//oxidoreductase activity//coenzyme binding//catalytic activity//nucleotide binding	--	--	KOG1502	Flavonol reductase/cinnamoyl-CoA reductase
comp71670_c0	190.939	57.3068	1.73624	4.20717e-05	0.00479121	1587	357511269	XP_003625923.1	979	1.07137e-126	Phytochrome A-associated F-box protein [Medicago truncatula]>gi|357516351|ref|XP_003628464.1| Phytochrome A-associated F-box protein [Medicago truncatula]>gi|355500938|gb|AES82141.1| phytochrome A-associated F-box protein, putative [Medicago truncatula]>gi|355522486|gb|AET02940.1| phytochrome A-associated F-box protein, putative [Medicago truncatula]	357516350	XM_003628416.1	239	7.93988e-120	Medicago truncatula Phytochrome A-associated F-box protein (MTR_8g058520) mRNA, complete cds	--	--	--	--	Q8LEA8	730	7.18404e-90	Phytochrome A-associated F-box protein OS=Arabidopsis thaliana GN=EID1 PE=1 SV=2	PF03278//PF00646	IpaB/EvcA family//F-box domain	GO:0009405	pathogenesis	GO:0005515	protein binding	--	--	--	--
comp20107_c0	27.5683	7.92983	1.79693	4.22148e-05	0.00480136	1295	295291568	ADF87393.1	1183	1.4298e-158	class II chitinase [Arachis hypogaea]	357511576	XM_003626029.1	428	0	Medicago truncatula Chitinase (MTR_7g110780) mRNA, complete cds	--	--	--	--	Q5NB11	983	9.8601e-130	Chitinase 10 OS=Oryza sativa subsp. japonica GN=Cht10 PE=2 SV=1	PF00182	Chitinase class I	GO:0016998//GO:0006032	cell wall macromolecule catabolic process//chitin catabolic process	GO:0004568	chitinase activity	--	--	KOG4742	Predicted chitinase
comp76586_c0	27.1011	7.79151	1.79764	4.22723e-05	0.00480177	2227	657405924	KEH44365.1	694	2.08444e-85	plant phospholipase-like protein [Medicago truncatula]	502130649	XM_004500666.1	274	3.92076e-139	PREDICTED: Cicer arietinum uncharacterized LOC101493958 (LOC101493958), mRNA	--	--	--	--	--	--	--	--	PF03233//PF04111//PF07544//PF00015//PF02185//PF10018//PF06009//PF04513	Aphid transmission protein//Autophagy protein Apg6//RNA polymerase II transcription mediator complex subunit 9//Methyl-accepting chemotaxis protein (MCP) signalling domain//Hr1 repeat//Vitamin-D-receptor interacting Mediator subunit 4//Laminin Domain II//Baculovirus polyhedron envelope protein, PEP, C terminus	GO:0007155//GO:0006914//GO:0006357//GO:0007165//GO:0019089	cell adhesion//autophagy//regulation of transcription from RNA polymerase II promoter//signal transduction//transmission of virus	GO:0001104//GO:0005198//GO:0004871	RNA polymerase II transcription cofactor activity//structural molecule activity//signal transducer activity	GO:0016020//GO:0019031//GO:0016592//GO:0019028//GO:0005604	membrane//viral envelope//mediator complex//viral capsid//basement membrane	--	--
comp87474_c0	0.339825	2.30518	-2.7422	4.24015e-05	0.00481029	1454	--	--	--	--	--	--	--	--	--	--	--	--	--	--	--	--	--	--	PF03999//PF02705	Microtubule associated protein (MAP65/ASE1 family)//K+ potassium transporter	GO:0071805//GO:0006813//GO:0000910//GO:0000226	potassium ion transmembrane transport//potassium ion transport//cytokinesis//microtubule cytoskeleton organization	GO:0015079//GO:0008017	potassium ion transmembrane transporter activity//microtubule binding	GO:0016020//GO:0045298	membrane//tubulin complex	--	--
comp88769_c0	9.17528	2.39739	1.93383	4.27537e-05	0.00484408	1215	--	--	--	--	--	--	--	--	--	--	--	--	--	--	--	--	--	--	--	--	--	--	--	--	--	--	--	--
comp57690_c0	0.127434	1.47532	-3.47734	4.29727e-05	0.00485652	1351	571539657	XP_006601328.1	1459	0	PREDICTED: peroxidase 9-like [Glycine max]	502126156	XM_004499145.1	699	0	PREDICTED: Cicer arietinum peroxidase 9-like (LOC101499171), mRNA	K00430	E1.11.1.7	peroxidase	http://www.genome.jp/dbget-bin/www_bget?ko:K00430	Q96512	1242	9.99479e-168	Peroxidase 9 OS=Arabidopsis thaliana GN=PER9 PE=1 SV=1	PF00141	Peroxidase	GO:0006804//GO:0055114//GO:0006979	peroxidase reaction//oxidation-reduction process//response to oxidative stress	GO:0020037//GO:0004601	heme binding//peroxidase activity	--	--	--	--
comp64196_c0	1.44426	0.138311	3.33332	4.29727e-05	0.00485652	528	--	--	--	--	--	--	--	--	--	--	--	--	--	--	--	--	--	--	--	--	--	--	--	--	--	--	--	--
comp86876_c1	6.66907	1.61363	2.04344	4.35976e-05	0.00492089	1126	--	--	--	--	--	126352792	AC157377.6	36	3.92986e-07	Medicago truncatula chromosome 7 BAC clone mth2-75b23, complete sequence	--	--	--	--	--	--	--	--	--	--	--	--	--	--	--	--	--	--
comp46031_c0	2.93099	0.50714	2.51801	4.43817e-05	0.00498409	1007	--	--	--	--	--	--	--	--	--	--	--	--	--	--	--	--	--	--	--	--	--	--	--	--	--	--	--	--
comp63923_c1	0.552216	2.95063	-2.40605	4.43817e-05	0.00498409	1669	357498369	XP_003619473.1	621	2.70489e-71	F-box/kelch-repeat protein [Medicago truncatula]>gi|355494488|gb|AES75691.1| F-box protein interaction domain protein [Medicago truncatula]	--	--	--	--	--	--	--	--	--	--	--	--	--	PF07664	Ferrous iron transport protein B C terminus	GO:0015684	ferrous iron transport	GO:0015093	ferrous iron transmembrane transporter activity	GO:0016021	integral component of membrane	--	--
comp66833_c0	2.93099	0.50714	2.51801	4.43817e-05	0.00498409	419	593704555	XP_007152651.1	132	1.24868e-07	hypothetical protein PHAVU_004G147500g [Phaseolus vulgaris]>gi|561025960|gb|ESW24645.1| hypothetical protein PHAVU_004G147500g [Phaseolus vulgaris]	502164965	XM_004513294.1	49	8.24584e-15	PREDICTED: Cicer arietinum U-box domain-containing protein 21-like (LOC101496838), mRNA	--	--	--	--	--	--	--	--	--	--	--	--	--	--	--	--	--	--
comp72961_c0	2.93099	0.50714	2.51801	4.43817e-05	0.00498409	1103	357486209	XP_003613392.1	1087	3.67264e-145	Matrix metalloprotease [Medicago truncatula]>gi|355514727|gb|AES96350.1| matrix metalloproteinase [Medicago truncatula]	--	--	--	--	--	--	--	--	--	P29136	443	8.49045e-50	Metalloendoproteinase 1 OS=Glycine max PE=1 SV=2	PF05388//PF01039//PF01400//PF07998//PF00413//PF10462	Carboxypeptidase Y pro-peptide//Carboxyl transferase domain//Astacin (Peptidase family M12A)//Peptidase family M54//Matrixin//Peptidase M66	GO:0006508	proteolysis	GO:0016874//GO:0046872//GO:0004185//GO:0008270//GO:0004222	ligase activity//metal ion binding//serine-type carboxypeptidase activity//zinc ion binding//metalloendopeptidase activity	GO:0031012//GO:0005773	extracellular matrix//vacuole	KOG1565	Gelatinase A and related matrix metalloproteases

## Sheet: SALTvsCK.DEGannot
gene_id	SALT_readcount	CK_readcount	log2FoldChange	pval	padj	Gene Length	NR GI	NR ID	NR Score	NR Evalue	NR Description	NT GI	NT ID	NT Score	NT Evalue	NT Description	KO ID	KO Name	KO Description	Http Link	Swissprot ID	Swissprot Score	Swissprot Evalue	Swissprot Description	PFAM ID	PFAM description	Gene Ontology Biological Pathway	BP Description	Gene Ontology Molecular Function	MF Description	Gene Ontology Cellular Component	CC Description	KOG ID	KOG Description
comp92977_c0	51.3972	0	13.2221	1.08684e-38	9.66654e-34	735	--	--	--	--	--	--	--	--	--	--	--	--	--	--	--	--	--	--	--	--	--	--	--	--	--	--	--	--
comp70650_c0	150.276	1.75593	6.41488	2.44943e-32	1.08929e-27	943	502150703	XP_004508082.1	379	2.52787e-39	PREDICTED: embryonic protein DC-8-like [Cicer arietinum]	--	--	--	--	--	--	--	--	--	--	--	--	--	PF04691	Apolipoprotein C-I (ApoC-1)	GO:0042157	lipoprotein metabolic process	--	--	GO:0005576	extracellular region	KOG4744	Uncharacterized conserved protein
comp90036_c0	55.725	0.495262	6.79854	1.8487e-30	5.48089e-26	1237	--	--	--	--	--	--	--	--	--	--	--	--	--	--	--	--	--	--	--	--	--	--	--	--	--	--	--	--
comp70761_c0	23.7408	0.0450238	8.87996	2.62535e-29	5.83759e-25	1757	357436159	XP_003588355.1	96	4.02219e-09	Mitochondrial protein, putative [Medicago truncatula]	470487404	NR_076816.1	78	2.78203e-30	Micavibrio aeruginosavorus ARL-13 strain ARL-13 23S ribosomal RNA, complete sequence	--	--	--	--	--	--	--	--	--	--	--	--	--	--	--	--	--	--
comp50278_c0	19.784	0	11.845	7.66765e-29	1.36395e-24	1264	--	--	--	--	--	--	--	--	--	--	--	--	--	--	--	--	--	--	PF11808	Domain of unknown function (DUF3329)	GO:0016310	phosphorylation	GO:0004673	protein histidine kinase activity	GO:0009365	protein histidine kinase complex	--	--
comp80885_c0	124.722	2.16114	5.84725	9.46942e-29	1.40372e-24	1126	338832762	AEJ20968.1	266	1.75413e-25	late embryogenesis abundant protein-2 [Caragana jubata]	--	--	--	--	--	--	--	--	--	O49817	225	1.25995e-20	Late embryogenesis abundant protein 2 OS=Cicer arietinum PE=1 SV=1	PF01442	Apolipoprotein A1/A4/E domain	GO:0042157//GO:0006869	lipoprotein metabolic process//lipid transport	GO:0008289	lipid binding	GO:0005576	extracellular region	KOG4744	Uncharacterized conserved protein
comp90147_c0	14.7968	0.0450238	8.19807	1.34805e-24	1.71284e-20	1436	--	--	--	--	--	115450972	NM_001055622.1	34	6.51977e-06	Oryza sativa Japonica Group Os03g0168100 (Os03g0168100) mRNA, complete cds	--	--	--	--	--	--	--	--	PF02112	cAMP phosphodiesterases class-II	GO:0006198	cAMP catabolic process	GO:0004115	3',5'-cyclic-AMP phosphodiesterase activity	--	--	KOG4744	Uncharacterized conserved protein
comp80695_c0	0	12.4716	-11.1795	2.91505e-24	3.24088e-20	1587	3970837	BAA34783.1	1697	0	RNA-dependent RNA polymerase [Pyrus pyrifolia]	407557	S63913.1	39	1.20006e-08	putative RNA-dependent RNA polymerase {double-stranded RNA2} [beet cryptic virus 3 BCV3, Genomic RNA, 1607 nt]	--	--	--	--	--	--	--	--	PF02123//PF00680	Viral RNA-directed RNA-polymerase//RNA dependent RNA polymerase	GO:0006144//GO:0006351	purine nucleobase metabolic process//transcription, DNA-templated	GO:0003968//GO:0003723	RNA-directed RNA polymerase activity//RNA binding	GO:0031379	RNA-directed RNA polymerase complex	--	--
comp76465_c0	21.8036	0.270143	6.30661	1.43773e-23	1.42083e-19	682	357440255	XP_003590405.1	270	1.59532e-25	Late embryongenesis abundant protein [Medicago truncatula]>gi|355479453|gb|AES60656.1| late embryogenesis abundant protein, putative [Medicago truncatula]	502122054	XM_004497500.1	144	2.1422e-67	PREDICTED: Cicer arietinum embryonic protein DC-8-like (LOC101494467), mRNA	--	--	--	--	--	--	--	--	PF01277	Oleosin	--	--	--	--	GO:0012511//GO:0016021	monolayer-surrounded lipid storage body//integral component of membrane	--	--
comp59972_c0	0.0412167	11.0759	-7.89369	8.47265e-22	7.53575e-18	901	--	--	--	--	--	--	--	--	--	--	--	--	--	--	--	--	--	--	--	--	--	--	--	--	--	--	--	--
comp68723_c0	9.52106	0	10.7902	1.01433e-21	8.20153e-18	353	--	--	--	--	--	--	--	--	--	--	--	--	--	--	--	--	--	--	PF04691//PF05778//PF04119	Apolipoprotein C-I (ApoC-1)//Apolipoprotein CIII (Apo-CIII)//Heat shock protein 9/12	GO:0006869//GO:0006950//GO:0042157	lipid transport//response to stress//lipoprotein metabolic process	GO:0008289	lipid binding	GO:0005576	extracellular region	--	--
comp80069_c0	32.8909	1.08057	4.92089	1.42254e-20	9.90016e-17	971	502112549	XP_004494367.1	540	3.1387e-65	PREDICTED: translocator protein homolog [Cicer arietinum]	--	--	--	--	--	--	--	--	--	O82245	341	1.50807e-36	Translocator protein homolog OS=Arabidopsis thaliana GN=TSPO PE=1 SV=1	PF03073	TspO/MBR family	--	--	--	--	GO:0016021	integral component of membrane	--	--
comp82305_c0	8.36699	0	10.6039	1.44703e-20	9.90016e-17	1225	--	--	--	--	--	--	--	--	--	--	--	--	--	--	--	--	--	--	--	--	--	--	--	--	--	--	--	--
comp92886_c0	8.07848	168.344	-4.38027	5.66055e-20	3.59615e-16	696	--	--	--	--	--	--	--	--	--	--	--	--	--	--	--	--	--	--	--	--	--	--	--	--	--	--	--	--
comp69960_c0	0	7.65405	-10.4755	1.09208e-19	6.07075e-16	1426	587918456	EXC05962.1	318	4.42374e-29	hypothetical protein L484_014231 [Morus notabilis]	--	--	--	--	--	--	--	--	--	--	--	--	--	--	--	--	--	--	--	--	--	--	--
comp73622_c0	7.58387	0	10.4623	1.09208e-19	6.07075e-16	1091	551565482	XP_005769177.1	487	5.46422e-54	phospholipase D [Emiliania huxleyi CCMP1516]>gi|551576173|ref|XP_005773765.1| hypothetical protein EMIHUDRAFT_117229 [Emiliania huxleyi CCMP1516]>gi|485620086|gb|EOD16748.1| phospholipase D [Emiliania huxleyi CCMP1516]>gi|485625464|gb|EOD21336.1| hypothetical protein EMIHUDRAFT_117229 [Emiliania huxleyi CCMP1516]	--	--	--	--	--	K16862	PLD6	mitochondrial cardiolipin hydrolase	http://www.genome.jp/dbget-bin/www_bget?ko:K16862	A8IW99	395	1.09412e-43	Mitochondrial cardiolipin hydrolase OS=Chlamydomonas reinhardtii GN=CHLREDRAFT_190403 PE=3 SV=1	PF07650//PF13184//PF13014//PF00013	KH domain//NusA-like KH domain//KH domain//KH domain	--	--	GO:0003723	RNA binding	--	--	KOG2208	Vigilin
comp23933_c0	7.33657	0	10.4145	2.22524e-19	1.16422e-15	386	--	--	--	--	--	--	--	--	--	--	--	--	--	--	--	--	--	--	--	--	--	--	--	--	--	--	--	--
comp84138_c0	10.3866	0.135072	6.20926	2.74042e-19	1.3541e-15	931	571516854	XP_006597449.1	432	4.3518e-49	PREDICTED: LOW QUALITY PROTEIN: uncharacterized protein ECU03_1610-like [Glycine max]	--	--	--	--	--	--	--	--	--	Q8SVY9	121	1.19491e-06	Uncharacterized protein ECU03_1610 OS=Encephalitozoon cuniculi (strain GB-M1) GN=ECU03_1610 PE=1 SV=1	PF05199//PF01442	GMC oxidoreductase//Apolipoprotein A1/A4/E domain	GO:0042157//GO:0055114//GO:0006869	lipoprotein metabolic process//oxidation-reduction process//lipid transport	GO:0016614//GO:0008289	oxidoreductase activity, acting on CH-OH group of donors//lipid binding	GO:0005576	extracellular region	--	--
comp77463_c0	177.933	9.59008	4.21288	6.77873e-19	3.17323e-15	1306	541135484	AGV21052.1	146	6.60269e-08	dehydrin 3 [Eriobotrya japonica]	--	--	--	--	--	--	--	--	--	--	--	--	--	PF04119//PF00257	Heat shock protein 9/12//Dehydrin	GO:0009415//GO:0006950	response to water//response to stress	--	--	--	--	--	--
comp90354_c0	8.77916	0.0900477	6.52442	1.28923e-18	5.73335e-15	1367	--	--	--	--	--	--	--	--	--	--	--	--	--	--	--	--	--	--	--	--	--	--	--	--	--	--	--	--
comp35884_c0	0	6.75358	-10.2951	1.44905e-18	6.13723e-15	1444	587918456	EXC05962.1	210	1.78009e-15	hypothetical protein L484_014231 [Morus notabilis]	--	--	--	--	--	--	--	--	--	--	--	--	--	--	--	--	--	--	--	--	--	--	--
comp89703_c0	7.41901	0.0450238	7.20261	3.57166e-18	1.44396e-14	1320	--	--	--	--	--	--	--	--	--	--	--	--	--	--	--	--	--	--	PF02443	Circovirus capsid protein	GO:0019069	viral capsid assembly	--	--	GO:0042025	host cell nucleus	--	--
comp67825_c0	6.22372	0	10.1773	6.29765e-18	2.43533e-14	770	--	--	--	--	--	--	--	--	--	--	--	--	--	--	--	--	--	--	PF05162	Ribosomal protein L41	GO:0006412//GO:0042254	translation//ribosome biogenesis	GO:0003735	structural constituent of ribosome	GO:0005840	ribosome	--	--
comp67190_c0	5.97642	0	10.1189	1.45794e-17	5.403e-14	633	--	--	--	--	--	--	--	--	--	--	--	--	--	--	--	--	--	--	--	--	--	--	--	--	--	--	--	--
comp67664_c0	14.7968	0.495262	4.88589	2.35017e-17	8.36116e-14	868	657405358	KEH43851.1	526	2.35598e-63	Lipid transfer protein [Medicago truncatula]	--	--	--	--	--	--	--	--	--	--	--	--	--	--	--	--	--	--	--	--	--	--	--
comp63700_c0	5.60547	0	10.0265	4.67429e-17	1.599e-13	708	--	--	--	--	--	--	--	--	--	--	--	--	--	--	--	--	--	--	--	--	--	--	--	--	--	--	--	--
comp80395_c0	5.97642	0.0450238	6.89092	2.8264e-16	9.31057e-13	509	124359723	ABD32401.2	167	1.31519e-12	Ribonuclease H [Medicago truncatula]	--	--	--	--	--	--	--	--	--	--	--	--	--	--	--	--	--	--	--	--	--	--	--
comp61456_c0	14.1373	0.58531	4.58152	3.77253e-16	1.19834e-12	1546	502124152	XP_004498408.1	1343	1.16871e-180	PREDICTED: probable protein phosphatase 2C 51-like [Cicer arietinum]	502124151	XM_004498351.1	544	0	PREDICTED: Cicer arietinum probable protein phosphatase 2C 51-like (LOC101507599), mRNA	K14497	PP2C	protein phosphatase 2C	http://www.genome.jp/dbget-bin/www_bget?ko:K14497	Q5SN75	711	2.94847e-86	Probable protein phosphatase 2C 8 OS=Oryza sativa subsp. japonica GN=Os01g0656200 PE=2 SV=1	PF00481	Protein phosphatase 2C	--	--	GO:0003824	catalytic activity	--	--	KOG0698	Serine/threonine protein phosphatase
comp23468_c0	23.2874	1.26067	4.20148	4.54339e-16	1.39344e-12	367	--	--	--	--	--	--	--	--	--	--	--	--	--	--	--	--	--	--	PF00257	Dehydrin	GO:0006950//GO:0009415	response to stress//response to water	--	--	--	--	--	--
comp76170_c0	14.0961	0.675358	4.37261	2.11555e-15	6.27206e-12	1075	571470537	XP_003531110.2	1070	8.63027e-144	PREDICTED: 1-Cys peroxiredoxin-like [Glycine max]	49618727	AY594329.1	408	0	Medicago truncatula 1-cys peroxiredoxin mRNA, complete cds	K11188	PRDX6	peroxiredoxin 6, 1-Cys peroxiredoxin	http://www.genome.jp/dbget-bin/www_bget?ko:K11188	Q6E2Z6	1039	2.26237e-140	1-Cys peroxiredoxin OS=Medicago truncatula PE=2 SV=1	PF00578//PF08534//PF10417	AhpC/TSA family//Redoxin//C-terminal domain of 1-Cys peroxiredoxin	GO:0055114	oxidation-reduction process	GO:0051920//GO:0016209//GO:0016491	peroxiredoxin activity//antioxidant activity//oxidoreductase activity	--	--	KOG0852	Alkyl hydroperoxide reductase, thiol specific antioxidant and related enzymes
comp74788_c0	47.358	3.73698	3.66175	1.33937e-14	3.84278e-11	1382	657379787	KEH24083.1	845	4.9829e-107	35 kDa seed maturation protein, putative [Medicago truncatula]	571443638	XM_006576204.1	76	2.81817e-29	PREDICTED: Glycine max 35 kDa seed maturation protein (PGMPM18), transcript variant X1, mRNA	--	--	--	--	P20075	410	1.93169e-42	Embryonic protein DC-8 OS=Daucus carota PE=3 SV=1	--	--	--	--	--	--	--	--	KOG4744	Uncharacterized conserved protein
comp50340_c0	3.91559	0	9.50951	4.26048e-14	1.18418e-10	478	--	--	--	--	--	--	--	--	--	--	--	--	--	--	--	--	--	--	--	--	--	--	--	--	--	--	--	--
comp76359_c0	3.83315	0	9.47886	6.32411e-14	1.70448e-10	1426	--	--	--	--	--	--	--	--	--	--	--	--	--	--	--	--	--	--	--	--	--	--	--	--	--	--	--	--
comp80422_c0	3.79194	0	9.46328	7.72324e-14	2.02036e-10	299	--	--	--	--	--	--	--	--	--	--	--	--	--	--	--	--	--	--	PF00428	60s Acidic ribosomal protein	GO:0006414//GO:0042254	translational elongation//ribosome biogenesis	GO:0003735	structural constituent of ribosome	GO:0005622//GO:0005840	intracellular//ribosome	--	--
comp79379_c0	3.62707	0	9.39925	1.42056e-13	3.60992e-10	841	--	--	--	--	--	--	--	--	--	--	--	--	--	--	--	--	--	--	--	--	--	--	--	--	--	--	--	--
comp86788_c0	0.37095	7.7441	-4.36403	1.88497e-13	4.65702e-10	1261	301107131	XP_002902648.1	187	6.77709e-14	conserved hypothetical protein [Phytophthora infestans T30-4]>gi|262098522|gb|EEY56574.1| conserved hypothetical protein [Phytophthora infestans T30-4]	--	--	--	--	--	--	--	--	--	--	--	--	--	--	--	--	--	--	--	--	--	--	--
comp124192_c0	3.54464	0	9.36613	2.15063e-13	5.16976e-10	2727	--	--	--	--	--	--	--	--	--	--	--	--	--	--	--	--	--	--	--	--	--	--	--	--	--	--	--	--
comp104116_c0	3.4622	0	9.33223	3.27885e-13	7.47762e-10	1463	590683744	XP_007041668.1	622	9.57124e-74	Basic chitinase [Theobroma cacao]>gi|508705603|gb|EOX97499.1| Basic chitinase [Theobroma cacao]	--	--	--	--	--	K01183	E3.2.1.14	chitinase	http://www.genome.jp/dbget-bin/www_bget?ko:K01183	Q41596	622	1.6445e-74	Endochitinase 1 OS=Theobroma cacao GN=CHIA1 PE=2 SV=1	PF00182//PF11808//PF06056	Chitinase class I//Domain of unknown function (DUF3329)//Putative ATPase subunit of terminase (gpP-like)	GO:0019069//GO:0016998//GO:0016310//GO:0006032	viral capsid assembly//cell wall macromolecule catabolic process//phosphorylation//chitin catabolic process	GO:0004673//GO:0004568//GO:0005524	protein histidine kinase activity//chitinase activity//ATP binding	GO:0009365	protein histidine kinase complex	KOG4742	Predicted chitinase
comp77835_c0	6.10007	0.225119	4.72727	3.27844e-13	7.47762e-10	865	312599845	ADQ91848.1	750	1.57142e-97	late embryogenesis abundant protein group 9 protein [Arachis hypogaea]	502118334	XM_004496159.1	279	2.47058e-142	PREDICTED: Cicer arietinum uncharacterized LOC101497725 (LOC101497725), mRNA	--	--	--	--	--	--	--	--	--	--	--	--	--	--	--	--	--	--
comp82918_c0	3.37977	0	9.29752	5.03537e-13	1.11964e-09	1000	574115301	ETV80787.1	127	7.9477e-06	hypothetical protein H257_06264 [Aphanomyces astaci]	--	--	--	--	--	--	--	--	--	--	--	--	--	PF01442	Apolipoprotein A1/A4/E domain	GO:0042157//GO:0006869	lipoprotein metabolic process//lipid transport	GO:0008289	lipid binding	GO:0005576	extracellular region	--	--
comp89755_c0	16.8164	1.30569	3.68151	5.69594e-13	1.23563e-09	703	--	--	--	--	--	--	--	--	--	--	--	--	--	--	--	--	--	--	--	--	--	--	--	--	--	--	--	--
comp72252_c0	3.33855	0	9.27985	6.25755e-13	1.32514e-09	1333	--	--	--	--	--	--	--	--	--	--	--	--	--	--	--	--	--	--	--	--	--	--	--	--	--	--	--	--
comp75746_c0	4.41019	0.0900477	5.53205	7.4591e-13	1.54285e-09	643	357440907	XP_003590731.1	395	2.32811e-44	MYB-related transcription factor-like protein [Medicago truncatula]>gi|355479779|gb|AES60982.1| myb transcription factor [Medicago truncatula]	645234896	XM_008225801.1	44	7.82701e-12	PREDICTED: Prunus mume myb-related protein 315-like (LOC103323788), mRNA	K09422	MYBP	myb proto-oncogene protein, plant	http://www.genome.jp/dbget-bin/www_bget?ko:K09422	--	--	--	--	PF09025//PF07851	YopR Core//TMPIT-like protein	GO:0030254//GO:0009405	protein secretion by the type III secretion system//pathogenesis	GO:0005488	binding	GO:0030257//GO:0016021	type III protein secretion system complex//integral component of membrane	--	--
comp81381_c0	3.25612	0	9.24384	9.71979e-13	1.96477e-09	1749	--	--	--	--	--	--	--	--	--	--	--	--	--	--	--	--	--	--	PF01033	Somatomedin B domain	GO:0006955//GO:0007165	immune response//signal transduction	GO:0030247//GO:0005044	polysaccharide binding//scavenger receptor activity	--	--	--	--
comp77634_c0	3.79194	0.0450238	6.23532	1.30847e-12	2.58618e-09	968	--	--	--	--	--	--	--	--	--	--	--	--	--	--	--	--	--	--	--	--	--	--	--	--	--	--	--	--
comp67091_c0	0.164867	5.22277	-4.9406	1.39864e-12	2.64677e-09	585	--	--	--	--	--	--	--	--	--	--	--	--	--	--	--	--	--	--	--	--	--	--	--	--	--	--	--	--
comp70019_c0	68.461	7.15879	3.25652	1.3803e-12	2.64677e-09	1257	502159103	XP_004511394.1	394	1.53975e-42	PREDICTED: non-specific lipid-transfer protein-like protein At5g64080-like isoform X3 [Cicer arietinum]	502159096	XM_004511335.1	240	1.74023e-120	PREDICTED: Cicer arietinum non-specific lipid-transfer protein-like protein At5g64080-like (LOC101492723), transcript variant X1, mRNA	--	--	--	--	--	--	--	--	--	--	--	--	--	--	--	--	--	--
comp77105_c1	3.13247	0	9.18808	1.91e-12	3.53914e-09	1060	--	--	--	--	--	--	--	--	--	--	--	--	--	--	--	--	--	--	--	--	--	--	--	--	--	--	--	--
comp75704_c0	3.09125	0	9.169	2.40226e-12	4.27324e-09	511	--	--	--	--	--	--	--	--	--	--	--	--	--	--	--	--	--	--	--	--	--	--	--	--	--	--	--	--
comp75951_c0	3.09125	0	9.169	2.40226e-12	4.27324e-09	1536	545362380	XP_005646426.1	182	1.5628e-12	hypothetical protein COCSUDRAFT_56329 [Coccomyxa subellipsoidea C-169]>gi|384248398|gb|EIE21882.1| hypothetical protein COCSUDRAFT_56329 [Coccomyxa subellipsoidea C-169]	--	--	--	--	--	--	--	--	--	--	--	--	--	PF02935	Cytochrome c oxidase subunit VIIc	GO:0015992//GO:0006123	proton transport//mitochondrial electron transport, cytochrome c to oxygen	GO:0004129	cytochrome-c oxidase activity	GO:0045277	respiratory chain complex IV	--	--
comp47921_c0	2.9676	0	9.11022	4.84185e-12	8.444e-09	1234	--	--	--	--	--	--	--	--	--	--	--	--	--	--	--	--	--	--	--	--	--	--	--	--	--	--	--	--
comp45648_c0	2.92639	0	9.09007	6.14343e-12	1.03096e-08	879	--	--	--	--	--	--	--	--	--	--	--	--	--	--	--	--	--	--	PF11744//PF01078//PF01442//PF04799	Aluminium activated malate transporter//Magnesium chelatase, subunit ChlI//Apolipoprotein A1/A4/E domain//fzo-like conserved region	GO:0015743//GO:0006184//GO:0015994//GO:0006869//GO:0008053//GO:0015979//GO:0042157//GO:0015995	malate transport//GTP catabolic process//chlorophyll metabolic process//lipid transport//mitochondrial fusion//photosynthesis//lipoprotein metabolic process//chlorophyll biosynthetic process	GO:0003924//GO:0008289//GO:0016851	GTPase activity//lipid binding//magnesium chelatase activity	GO:0010007//GO:0016021//GO:0005741//GO:0005576	magnesium chelatase complex//integral component of membrane//mitochondrial outer membrane//extracellular region	--	--
comp47527_c0	2.92639	0	9.09007	6.14343e-12	1.03096e-08	888	570997152	ETP53596.1	218	2.75097e-17	serine/threonine protein kinase [Phytophthora parasitica P10297]	--	--	--	--	--	--	--	--	--	Q5UPG5	191	5.95389e-15	Putative ankyrin repeat protein L93 OS=Acanthamoeba polyphaga mimivirus GN=MIMI_L93 PE=3 SV=1	PF04110//PF13606//PF00023	Ubiquitin-like autophagy protein Apg12//Ankyrin repeat//Ankyrin repeat	GO:0000045	autophagic vacuole assembly	GO:0005515	protein binding	GO:0005737	cytoplasm	KOG0504	FOG: Ankyrin repeat
comp176329_c0	2.88517	0	9.06965	7.81283e-12	1.2191e-08	777	--	--	--	--	--	--	--	--	--	--	--	--	--	--	--	--	--	--	--	--	--	--	--	--	--	--	--	--
comp44105_c0	2.88517	0	9.06965	7.81283e-12	1.2191e-08	1573	--	--	--	--	--	--	--	--	--	--	--	--	--	--	--	--	--	--	--	--	--	--	--	--	--	--	--	--
comp79918_c0	0	2.88153	-9.06783	7.81283e-12	1.2191e-08	1336	--	--	--	--	--	--	--	--	--	--	--	--	--	--	--	--	--	--	--	--	--	--	--	--	--	--	--	--
comp92623_c0	39.8978	4.36731	3.18991	7.51221e-12	1.2191e-08	335	--	--	--	--	--	--	--	--	--	--	--	--	--	--	--	--	--	--	--	--	--	--	--	--	--	--	--	--
comp87593_c0	32.3551	3.46684	3.22031	8.04389e-12	1.23352e-08	1776	502177874	XP_004516134.1	1151	9.2478e-150	PREDICTED: uncharacterized protein LOC101512941 [Cicer arietinum]	502177873	XM_004516077.1	235	1.49042e-117	PREDICTED: Cicer arietinum uncharacterized LOC101512941 (LOC101512941), mRNA	--	--	--	--	Q32L10	177	4.12154e-13	Transmembrane protein 205 OS=Bos taurus GN=TMEM205 PE=2 SV=1	--	--	--	--	--	--	--	--	--	--
comp83941_c0	2.84395	0	9.04893	9.95922e-12	1.47632e-08	585	--	--	--	--	--	--	--	--	--	--	--	--	--	--	--	--	--	--	--	--	--	--	--	--	--	--	--	--
comp86683_c0	43.8958	4.95262	3.14643	9.92006e-12	1.47632e-08	2413	256561143	ACU86971.1	2593	0	9-cis-epoxycarotenoid dioxygenase [Caragana korshinskii]	502088066	XM_004488662.1	864	0	PREDICTED: Cicer arietinum 9-cis-epoxycarotenoid dioxygenase NCED1, chloroplastic-like (LOC101492033), mRNA	K09840	NCED	9-cis-epoxycarotenoid dioxygenase	http://www.genome.jp/dbget-bin/www_bget?ko:K09840	Q9M6E8	2360	0	9-cis-epoxycarotenoid dioxygenase NCED1, chloroplastic OS=Phaseolus vulgaris GN=NCED1 PE=2 SV=1	--	--	--	--	--	--	--	--	--	--
comp46173_c0	2.76152	0	9.00657	1.63003e-11	2.33836e-08	758	356565807	XP_003551128.1	788	9.73318e-101	PREDICTED: 12-oxophytodienoate reductase 3-like [Glycine max]	571533775	XM_003551080.2	252	2.19864e-127	PREDICTED: Glycine max 12-oxophytodienoate reductase 3-like (LOC100803581), mRNA	K05894	E1.3.1.42	12-oxophytodienoic acid reductase	http://www.genome.jp/dbget-bin/www_bget?ko:K05894	Q9FEW9	724	6.49638e-92	12-oxophytodienoate reductase 3 OS=Solanum lycopersicum GN=OPR3 PE=1 SV=1	PF00724	NADH:flavin oxidoreductase / NADH oxidase family	GO:0055114	oxidation-reduction process	GO:0010181//GO:0016491	FMN binding//oxidoreductase activity	--	--	KOG0134	NADH:flavin oxidoreductase/12-oxophytodienoate reductase
comp83482_c0	4.12167	0.135072	4.87697	1.62787e-11	2.33836e-08	1755	551616686	XP_005789186.1	365	6.05892e-35	hypothetical protein EMIHUDRAFT_200958 [Emiliania huxleyi CCMP1516]>gi|485642690|gb|EOD36757.1| hypothetical protein EMIHUDRAFT_200958 [Emiliania huxleyi CCMP1516]	--	--	--	--	--	--	--	--	--	Q5ZI67	129	2.63134e-06	NHL repeat-containing protein 2 OS=Gallus gallus GN=NHLRC2 PE=2 SV=1	PF01731//PF01436	Arylesterase//NHL repeat	--	--	GO:0005515//GO:0004064	protein binding//arylesterase activity	--	--	--	--
comp88662_c0	37.2187	4.32229	3.10457	2.47381e-11	3.49246e-08	954	657382208	KEH26136.1	546	3.24157e-60	seed maturation protein PM39, putative [Medicago truncatula]	--	--	--	--	--	--	--	--	--	Q04980	221	1.79978e-18	Low-temperature-induced 65 kDa protein OS=Arabidopsis thaliana GN=LTI65 PE=2 SV=2	PF08102	Scorpion antimicrobial peptide	--	--	--	--	GO:0005576	extracellular region	--	--
comp86523_c1	1.85475	17.6493	-3.24658	3.26982e-11	4.54414e-08	993	--	--	--	--	--	--	--	--	--	--	--	--	--	--	--	--	--	--	--	--	--	--	--	--	--	--	--	--
comp204383_c0	2.59665	0	8.91794	3.47788e-11	4.75892e-08	1227	--	--	--	--	--	--	--	--	--	--	--	--	--	--	--	--	--	--	--	--	--	--	--	--	--	--	--	--
comp35320_c0	11.1285	1.03555	3.41902	4.18796e-11	5.64371e-08	840	502077593	XP_004485696.1	274	1.26504e-25	PREDICTED: transcription factor MYB39-like [Cicer arietinum]	502142439	XM_004504902.1	61	3.67338e-21	PREDICTED: Cicer arietinum transcription factor MYB39-like (LOC101500770), mRNA	K09422	MYBP	myb proto-oncogene protein, plant	http://www.genome.jp/dbget-bin/www_bget?ko:K09422	Q8GWP0	131	1.97035e-07	Transcription factor MYB39 OS=Arabidopsis thaliana GN=MYB39 PE=2 SV=1	PF00802	Pneumovirus attachment glycoprotein G	GO:0019062	virion attachment to host cell	--	--	GO:0055036//GO:0033644	virion membrane//host cell membrane	--	--
comp63232_c0	6.01764	0.360191	4.04227	5.12587e-11	6.80455e-08	1449	571552198	XP_006603538.1	1089	3.83145e-142	PREDICTED: uncharacterized protein LOC102666053 [Glycine max]	--	--	--	--	--	--	--	--	--	P0C2F6	260	1.35353e-22	Putative ribonuclease H protein At1g65750 OS=Arabidopsis thaliana GN=At1g65750 PE=3 SV=1	--	--	--	--	--	--	--	--	--	--
comp59877_c0	6.30616	0.405215	3.94221	5.77322e-11	7.5512e-08	291	--	--	--	--	--	338832765	HQ693814.1	148	5.09883e-70	Caragana jubata cold-acclimation specific protein 15 mRNA, complete cds	--	--	--	--	--	--	--	--	--	--	--	--	--	--	--	--	--	--
comp157080_c0	2.473	0	8.8477	7.59943e-11	9.65584e-08	340	--	--	--	--	--	--	--	--	--	--	--	--	--	--	--	--	--	--	PF05873	ATP synthase D chain, mitochondrial (ATP5H)	GO:0015986//GO:0015992	ATP synthesis coupled proton transport//proton transport	GO:0015078	hydrogen ion transmembrane transporter activity	GO:0000276	mitochondrial proton-transporting ATP synthase complex, coupling factor F(o)	--	--
comp85436_c0	2.473	0	8.8477	7.59943e-11	9.65584e-08	708	--	--	--	--	--	--	--	--	--	--	--	--	--	--	--	--	--	--	--	--	--	--	--	--	--	--	--	--
comp80137_c0	3.25612	0.0900477	5.09499	1.31152e-10	1.64295e-07	1317	--	--	--	--	--	--	--	--	--	--	--	--	--	--	--	--	--	--	--	--	--	--	--	--	--	--	--	--
comp34513_c0	3.17369	0.0900477	5.05806	2.01318e-10	2.48689e-07	1082	--	--	--	--	--	--	--	--	--	--	--	--	--	--	--	--	--	--	--	--	--	--	--	--	--	--	--	--
comp227804_c0	2.30814	0	8.74839	2.24222e-10	2.65903e-07	517	--	--	--	--	--	--	--	--	--	--	--	--	--	--	--	--	--	--	PF07730//PF02862//PF08287	Histidine kinase//DDHD domain//Spc19	GO:0016310//GO:0000160//GO:0008608	phosphorylation//phosphorelay signal transduction system//attachment of spindle microtubules to kinetochore	GO:0000155//GO:0046983//GO:0046872	phosphorelay sensor kinase activity//protein dimerization activity//metal ion binding	GO:0005876//GO:0016021//GO:0042729//GO:0009365	spindle microtubule//integral component of membrane//DASH complex//protein histidine kinase complex	--	--
comp62380_c0	2.30814	0	8.74839	2.24222e-10	2.65903e-07	1299	--	--	--	--	--	--	--	--	--	--	--	--	--	--	--	--	--	--	--	--	--	--	--	--	--	--	--	--
comp75721_c0	2.30814	0	8.74839	2.24222e-10	2.65903e-07	1027	255636925	ACU18795.1	237	2.87803e-22	unknown [Glycine max]	--	--	--	--	--	K05894	E1.3.1.42	12-oxophytodienoic acid reductase	http://www.genome.jp/dbget-bin/www_bget?ko:K05894	Q9FUP0	215	5.61137e-18	12-oxophytodienoate reductase 3 OS=Arabidopsis thaliana GN=OPR3 PE=1 SV=2	PF00724	NADH:flavin oxidoreductase / NADH oxidase family	GO:0055114	oxidation-reduction process	GO:0016491//GO:0010181	oxidoreductase activity//FMN binding	--	--	--	--
comp65101_c1	2.76152	0.0450238	5.77861	2.45076e-10	2.83085e-07	1523	53748481	CAH59423.1	1241	1.52952e-164	hypothetical protein [Plantago major]	38679293	AY388995.1	164	3.74796e-78	Meadow saffron breaking virus polyprotein gene, partial cds	--	--	--	--	Q89251	1423	0	Genome polyprotein (Fragment) OS=Watermelon mosaic virus II (isolate Tonga) PE=3 SV=3	PF00767//PF00680//PF01785	Potyvirus coat protein//RNA dependent RNA polymerase//Closterovirus coat protein	GO:0006144//GO:0006351	purine nucleobase metabolic process//transcription, DNA-templated	GO:0003968//GO:0003723	RNA-directed RNA polymerase activity//RNA binding	GO:0019012//GO:0031379//GO:0019028	virion//RNA-directed RNA polymerase complex//viral capsid	--	--
comp67521_c1	9.19133	0.900477	3.34376	2.44999e-10	2.83085e-07	971	657394832	AES72293.2	1086	3.03397e-143	NAD-dependent aldehyde dehydrogenase family protein [Medicago truncatula]	502135876	XM_004502427.1	481	0	PREDICTED: Cicer arietinum aldehyde dehydrogenase family 3 member H1-like (LOC101510937), transcript variant X3, mRNA	K00128	E1.2.1.3	aldehyde dehydrogenase (NAD+)	http://www.genome.jp/dbget-bin/www_bget?ko:K00128	Q70DU8	840	4.06323e-107	Aldehyde dehydrogenase family 3 member H1 OS=Arabidopsis thaliana GN=ALDH3H1 PE=1 SV=2	PF00171	Aldehyde dehydrogenase family	GO:0055114//GO:0008152	oxidation-reduction process//metabolic process	GO:0016491	oxidoreductase activity	--	--	KOG2456	Aldehyde dehydrogenase
comp129943_c0	4.16289	0.225119	4.17662	2.74807e-10	3.13358e-07	523	116789167	ABK25141.1	488	3.0415e-60	unknown [Picea sitchensis]>gi|116790412|gb|ABK25606.1| unknown [Picea sitchensis]	628844737	XM_007773228.1	94	1.01037e-39	Coniophora puteana RWD-64-598 SS2 hypothetical protein mRNA	K02900	RP-L27Ae, RPL27A	large subunit ribosomal protein L27Ae	http://www.genome.jp/dbget-bin/www_bget?ko:K02900	P49637	473	8.19007e-59	60S ribosomal protein L27a-3 OS=Arabidopsis thaliana GN=RPL27AC PE=2 SV=2	--	--	GO:0042254//GO:0006412	ribosome biogenesis//translation	GO:0003735	structural constituent of ribosome	GO:0005840	ribosome	KOG1742	60s ribosomal protein L15/L27
comp155757_c0	2.26692	0	8.72246	2.96087e-10	3.29183e-07	291	--	--	--	--	--	--	--	--	--	--	--	--	--	--	--	--	--	--	PF01442	Apolipoprotein A1/A4/E domain	GO:0042157//GO:0006869	lipoprotein metabolic process//lipid transport	GO:0008289	lipid binding	GO:0005576	extracellular region	--	--
comp71736_c0	2.26692	0	8.72246	2.96087e-10	3.29183e-07	1242	326523981	BAJ97001.1	474	1.05059e-51	predicted protein [Hordeum vulgare subsp. vulgare]	--	--	--	--	--	K01382	CTSE	cathepsin E	http://www.genome.jp/dbget-bin/www_bget?ko:K01382	P00792	435	1.9036e-47	Pepsin A OS=Bos taurus GN=PGA PE=1 SV=2	PF00026	Eukaryotic aspartyl protease	GO:0006508	proteolysis	GO:0004190	aspartic-type endopeptidase activity	--	--	KOG1339	Aspartyl protease
comp58454_c2	2.2257	0	8.69605	3.9222e-10	4.30677e-07	1886	27764548	AAO23078.1	2202	0	polyprotein [Glycine max]	--	--	--	--	--	--	--	--	--	P0CT40	746	5.60927e-84	Transposon Tf2-9 polyprotein OS=Schizosaccharomyces pombe (strain 972 / ATCC 24843) GN=Tf2-9 PE=3 SV=1	PF00665//PF00075	Integrase core domain//RNase H	GO:0051252//GO:0015074	regulation of RNA metabolic process//DNA integration	GO:0004523//GO:0003676	RNA-DNA hybrid ribonuclease activity//nucleic acid binding	--	--	KOG0017	FOG: Transposon-encoded proteins with TYA, reverse transcriptase, integrase domains in various combinations
comp83137_c0	3.7095	0.180095	4.32402	4.92328e-10	5.34008e-07	1780	657405123	AES62414.2	2393	0	G-type lectin S-receptor-like Serine/Threonine-kinase plant [Medicago truncatula]	357443770	XM_003592115.1	1047	0	Medicago truncatula Cysteine-rich receptor-like protein kinase (MTR_1g099400) mRNA, complete cds	--	--	--	--	Q9FLV4	1600	0	G-type lectin S-receptor-like serine/threonine-protein kinase At5g24080 OS=Arabidopsis thaliana GN=At5g24080 PE=2 SV=1	PF00069//PF07714//PF00954	Protein kinase domain//Protein tyrosine kinase//S-locus glycoprotein family	GO:0048544//GO:0006468	recognition of pollen//protein phosphorylation	GO:0004672//GO:0005524	protein kinase activity//ATP binding	--	--	--	--
comp142034_c0	2.18449	0	8.66915	5.21239e-10	5.51906e-07	394	--	--	--	--	--	--	--	--	--	--	--	--	--	--	--	--	--	--	--	--	--	--	--	--	--	--	--	--
comp278278_c0	2.18449	0	8.66915	5.21239e-10	5.51906e-07	710	--	--	--	--	--	--	--	--	--	--	--	--	--	--	--	--	--	--	--	--	--	--	--	--	--	--	--	--
comp81820_c0	25.8017	3.46684	2.89384	5.89881e-10	6.17237e-07	834	351727178	NP_001236128.1	358	3.37385e-41	soybean seed maturation polypeptides [Glycine max]>gi|18750|emb|CAA45126.1| soybean seed maturation polypeptides [Glycine max]>gi|169963|gb|AAA33961.1| maturation protein [Glycine max]>gi|1079650|gb|AAD09208.1| late embryogenesis abundant protein, partial [Glycine soja]>gi|445632|prf||1909377A maturation protein GmPM9	357509938	XM_003625210.1	132	1.23919e-60	Medicago truncatula Seed maturation protein (MTR_7g093170) mRNA, complete cds	--	--	--	--	Q01417	340	7.47887e-40	18 kDa seed maturation protein OS=Glycine max GN=GMPM1 PE=2 SV=1	PF07123//PF03760	Photosystem II reaction centre W protein (PsbW)//Late embryogenesis abundant (LEA) group 1	GO:0009790//GO:0015979	embryo development//photosynthesis	--	--	GO:0009507//GO:0009523	chloroplast//photosystem II	--	--
comp80885_c1	5.15209	0.360191	3.81844	7.30261e-10	7.55242e-07	602	338832762	AEJ20968.1	284	2.49707e-29	late embryogenesis abundant protein-2 [Caragana jubata]	--	--	--	--	--	--	--	--	--	O49817	235	5.90999e-23	Late embryogenesis abundant protein 2 OS=Cicer arietinum PE=1 SV=1	--	--	--	--	--	--	--	--	--	--
comp72672_c0	16.5279	2.11612	2.96222	7.49499e-10	7.66229e-07	867	357483401	XP_003611987.1	505	2.08707e-61	hypothetical protein MTR_5g020060 [Medicago truncatula]>gi|355513322|gb|AES94945.1| plant/MUD21-2 protein [Medicago truncatula]	357483400	XM_003611939.1	176	4.47948e-85	Medicago truncatula hypothetical protein (MTR_5g020060) mRNA, complete cds	--	--	--	--	--	--	--	--	--	--	--	--	--	--	--	--	--	--
comp74582_c0	0.288517	4.23224	-3.84987	8.21646e-10	8.30441e-07	959	--	--	--	--	--	--	--	--	--	--	--	--	--	--	--	--	--	--	--	--	--	--	--	--	--	--	--	--
comp78956_c0	52.0979	7.69908	2.75761	9.16937e-10	9.16339e-07	1102	388521161	AFK48642.1	186	6.1655e-14	unknown [Lotus japonicus]	669026884	HG670306.1	35	1.38236e-06	Triticum aestivum chromosome 3B, genomic scaffold, cultivar Chinese Spring	--	--	--	--	--	--	--	--	PF00257	Dehydrin	GO:0009415//GO:0006950	response to water//response to stress	--	--	--	--	--	--
comp54731_c0	2.10205	0	8.61379	9.29778e-10	9.18848e-07	1608	--	--	--	--	--	--	--	--	--	--	--	--	--	--	--	--	--	--	--	--	--	--	--	--	--	--	--	--
comp84978_c0	0.2473	4.18722	-4.05246	9.71548e-10	9.49576e-07	588	--	--	--	--	--	--	--	--	--	--	--	--	--	--	--	--	--	--	--	--	--	--	--	--	--	--	--	--
comp85757_c0	2.84395	0.0900477	4.90008	1.20621e-09	1.16612e-06	517	--	--	--	--	--	--	--	--	--	--	--	--	--	--	--	--	--	--	--	--	--	--	--	--	--	--	--	--
comp63832_c0	0.12365	3.15167	-4.6128	1.43735e-09	1.37463e-06	661	357479361	XP_003609966.1	379	1.06867e-42	hypothetical protein MTR_4g124850 [Medicago truncatula]>gi|355511021|gb|AES92163.1| transmembrane protein, putative [Medicago truncatula]>gi|388513535|gb|AFK44829.1| unknown [Medicago truncatula]	--	--	--	--	--	--	--	--	--	--	--	--	--	--	--	--	--	--	--	--	--	--	--
comp83995_c0	0.164867	3.46684	-4.35016	1.56363e-09	1.47949e-06	1064	326503984	BAK02778.1	609	2.55447e-73	predicted protein [Hordeum vulgare subsp. vulgare]	470244681	XM_004356020.1	34	4.79496e-06	Dictyostelium fasciculatum hypothetical protein (DFA_08585) mRNA, complete cds	K16292	CEP, CYSEP	KDEL-tailed cysteine endopeptidase	http://www.genome.jp/dbget-bin/www_bget?ko:K16292	P25776	535	9.81276e-62	Oryzain alpha chain OS=Oryza sativa subsp. japonica GN=Os04g0650000 PE=1 SV=2	PF00112//PF03051	Papain family cysteine protease//Peptidase C1-like family	GO:0006508	proteolysis	GO:0008234//GO:0004197	cysteine-type peptidase activity//cysteine-type endopeptidase activity	--	--	KOG1543	Cysteine proteinase Cathepsin L
comp48857_c0	2.01962	0	8.55622	1.6816e-09	1.57436e-06	1438	--	--	--	--	--	--	--	--	--	--	--	--	--	--	--	--	--	--	PF01047//PF13463	MarR family//Winged helix DNA-binding domain	GO:0006355	regulation of transcription, DNA-templated	GO:0003700	sequence-specific DNA binding transcription factor activity	GO:0005667//GO:0005622	transcription factor complex//intracellular	--	--
comp39330_c0	1.9784	0	8.52656	2.27371e-09	2.08483e-06	1524	502133487	XP_004501782.1	798	4.91936e-99	PREDICTED: uncharacterized protein LOC101501608 [Cicer arietinum]	--	--	--	--	--	--	--	--	--	--	--	--	--	PF00039	Fibronectin type I domain	--	--	--	--	GO:0005576	extracellular region	--	--
comp46568_c0	1.9784	0	8.52656	2.27371e-09	2.08483e-06	539	--	--	--	--	--	--	--	--	--	--	--	--	--	--	--	--	--	--	--	--	--	--	--	--	--	--	--	--
comp202559_c0	3.33855	0.180095	4.17225	2.32572e-09	2.11075e-06	793	566029716	ETI52627.1	578	3.9202e-71	hypothetical protein F443_04343 [Phytophthora parasitica P1569]>gi|566029717|gb|ETI52628.1| hypothetical protein, variant [Phytophthora parasitica P1569]>gi|567967327|gb|ETK92507.1| hypothetical protein L915_04197 [Phytophthora parasitica]>gi|567967328|gb|ETK92508.1| hypothetical protein, variant [Phytophthora parasitica]>gi|567995786|gb|ETL45916.1| hypothetical protein L916_04151 [Phytophthora p…	--	--	--	--	--	K02991	RP-S6e, RPS6	small subunit ribosomal protein S6e	http://www.genome.jp/dbget-bin/www_bget?ko:K02991	Q9BMX5	557	1.15674e-68	40S ribosomal protein S6 OS=Aplysia californica GN=RPS6 PE=2 SV=1	PF01092	Ribosomal protein S6e	GO:0006412//GO:0042254	translation//ribosome biogenesis	GO:0003735	structural constituent of ribosome	GO:0005840//GO:0005622	ribosome//intracellular	KOG1646	40S ribosomal protein S6
comp74280_c0	15.209	2.0711	2.87322	2.47468e-09	2.22326e-06	1037	357482079	XP_003611325.1	834	2.48627e-108	Aquaporin TIP2-3 [Medicago truncatula]>gi|355512660|gb|AES94283.1| major intrinsic protein (MIP) family transporter [Medicago truncatula]	502160289	XM_004511640.1	461	0	PREDICTED: Cicer arietinum probable aquaporin TIP2-2-like (LOC101505621), mRNA	K09873	TIP	aquaporin TIP	http://www.genome.jp/dbget-bin/www_bget?ko:K09873	P21653	750	2.04604e-96	Probable aquaporin TIP-type RB7-5A OS=Nicotiana tabacum PE=1 SV=1	PF00230	Major intrinsic protein	GO:0006810	transport	GO:0005215	transporter activity	GO:0016021//GO:0016020	integral component of membrane//membrane	KOG0223	Aquaporin (major intrinsic protein family)
comp45416_c0	1.93719	0	8.49627	3.08575e-09	2.74453e-06	436	502085808	XP_004488014.1	130	1.5481e-08	PREDICTED: uncharacterized protein LOC101491077 [Cicer arietinum]	--	--	--	--	--	--	--	--	--	--	--	--	--	--	--	--	--	--	--	--	--	--	--
comp68513_c0	0.12365	2.97157	-4.52806	3.41807e-09	3.01e-06	1224	260516654	ACX43954.1	772	7.22468e-97	cysteine protease 1 [Brachiaria hybrid cultivar]>gi|260516656|gb|ACX43955.1| cysteine protease 1 [Brachiaria hybrid cultivar]>gi|260516658|gb|ACX43956.1| cysteine protease 1 [Brachiaria hybrid cultivar]>gi|260516660|gb|ACX43957.1| cysteine protease 1 [Brachiaria hybrid cultivar]>gi|260516662|gb|ACX43958.1| cysteine protease 2 [Brachiaria hybrid cultivar]>gi|260516664|gb|ACX43959.1| cysteine prote…	188501698	EU643495.1	36	4.28254e-07	Adineta vaga clone 210B3 endo-xylogalacturonan hydrolase-like protein and tankyrase-like protein genes, complete cds; retrotransposon Juno1, complete sequence; ubiquitin family protein-like protein, hedgehog/intein domain-like protein, caspase-like protein, and carbonyl reductase-like protein genes, complete cds; transposon Tc-like, complete sequence; cathepsin L precursor-like protein gene, comp…	K01365	CTSL	cathepsin L	http://www.genome.jp/dbget-bin/www_bget?ko:K01365	Q23894	643	2.67519e-78	Cysteine proteinase 3 OS=Dictyostelium discoideum GN=cprC PE=3 SV=2	PF03051//PF00112	Peptidase C1-like family//Papain family cysteine protease	GO:0006508	proteolysis	GO:0008234//GO:0004197//GO:0016787	cysteine-type peptidase activity//cysteine-type endopeptidase activity//hydrolase activity	--	--	KOG1543	Cysteine proteinase Cathepsin L
comp187106_c0	3.25612	0.180095	4.13624	3.48075e-09	3.03514e-06	644	388513751	AFK44937.1	280	5.86514e-29	unknown [Lotus japonicus]	317029517	XM_001391780.2	45	2.17977e-12	Aspergillus niger CBS 513.88 60S ribosomal protein L34, partial mRNA	K02915	RP-L34e, RPL34	large subunit ribosomal protein L34e	http://www.genome.jp/dbget-bin/www_bget?ko:K02915	Q54LV8	234	6.71676e-23	60S ribosomal protein L34 OS=Dictyostelium discoideum GN=rpl34 PE=3 SV=1	PF01199//PF10186	Ribosomal protein L34e//UV radiation resistance protein and autophagy-related subunit 14	GO:0010508//GO:0042254//GO:0006412	positive regulation of autophagy//ribosome biogenesis//translation	GO:0003735	structural constituent of ribosome	GO:0005840//GO:0005622	ribosome//intracellular	KOG1790	60s ribosomal protein L34
comp81838_c0	0.453384	4.95262	-3.43394	3.76211e-09	3.24863e-06	1657	--	--	--	--	--	--	--	--	--	--	--	--	--	--	--	--	--	--	--	--	--	--	--	--	--	--	--	--
comp138800_c0	1.89597	0	8.46533	4.20377e-09	3.46196e-06	535	--	--	--	--	--	--	--	--	--	--	--	--	--	--	--	--	--	--	PF03124	EXS family	--	--	--	--	GO:0016021	integral component of membrane	--	--
comp57130_c0	1.89597	0	8.46533	4.20377e-09	3.46196e-06	630	--	--	--	--	--	--	--	--	--	--	--	--	--	--	--	--	--	--	--	--	--	--	--	--	--	--	--	--
comp66563_c0	1.89597	0	8.46533	4.20377e-09	3.46196e-06	476	--	--	--	--	--	--	--	--	--	--	--	--	--	--	--	--	--	--	--	--	--	--	--	--	--	--	--	--
comp71083_c0	1.89597	0	8.46533	4.20377e-09	3.46196e-06	914	--	--	--	--	--	--	--	--	--	--	--	--	--	--	--	--	--	--	PF00082	Subtilase family	GO:0006508	proteolysis	GO:0004252	serine-type endopeptidase activity	--	--	--	--
comp73329_c0	1.89597	0	8.46533	4.20377e-09	3.46196e-06	497	255965629	ACU45117.1	469	1.47376e-57	40s ribosomal protein s24e [Pfiesteria piscicida]	--	--	--	--	--	K02974	RP-S24e, RPS24	small subunit ribosomal protein S24e	http://www.genome.jp/dbget-bin/www_bget?ko:K02974	P0CX32	236	1.41561e-23	40S ribosomal protein S24-B OS=Saccharomyces cerevisiae (strain ATCC 204508 / S288c) GN=RPS24B PE=1 SV=1	PF01282	Ribosomal protein S24e	GO:0042254//GO:0006412	ribosome biogenesis//translation	GO:0003735	structural constituent of ribosome	GO:0005622//GO:0005840	intracellular//ribosome	KOG3424	40S ribosomal protein S24
comp73630_c0	4.32775	0.315167	3.75681	4.56158e-09	3.72216e-06	676	357447251	XP_003593901.1	515	6.69624e-62	hypothetical protein MTR_2g019160 [Medicago truncatula]>gi|355482949|gb|AES64152.1| transmembrane protein, putative [Medicago truncatula]	357447250	XM_003593853.1	192	4.40319e-94	Medicago truncatula hypothetical protein (MTR_2g019160) mRNA, complete cds	--	--	--	--	--	--	--	--	--	--	--	--	--	--	--	--	--	--
comp75746_c2	2.2257	0.0450238	5.46808	5.3911e-09	4.35905e-06	421	357440907	XP_003590731.1	500	3.96652e-61	MYB-related transcription factor-like protein [Medicago truncatula]>gi|355479779|gb|AES60982.1| myb transcription factor [Medicago truncatula]	357440906	XM_003590683.1	219	2.60615e-109	Medicago truncatula MYB-related transcription factor-like protein (MTR_1g073170) mRNA, complete cds	K09422	MYBP	myb proto-oncogene protein, plant	http://www.genome.jp/dbget-bin/www_bget?ko:K09422	P81391	361	8.45188e-42	Myb-related protein 305 OS=Antirrhinum majus GN=MYB305 PE=2 SV=1	PF00249	Myb-like DNA-binding domain	--	--	GO:0003682//GO:0003677	chromatin binding//DNA binding	GO:0000785	chromatin	KOG0048	Transcription factor, Myb superfamily
comp72816_c0	3.7095	0.270143	3.75307	6.61652e-09	5.30168e-06	807	--	--	--	--	--	--	--	--	--	--	--	--	--	--	--	--	--	--	--	--	--	--	--	--	--	--	--	--
comp71493_c0	6.30616	0.675358	3.21282	6.8193e-09	5.41537e-06	593	502138320	XP_004503361.1	137	3.10733e-09	PREDICTED: uncharacterized protein LOC101496342 [Cicer arietinum]	--	--	--	--	--	--	--	--	--	--	--	--	--	--	--	--	--	--	--	--	--	--	--
comp167652_c0	1.81354	0	8.40138	7.89453e-09	6.21376e-06	318	--	--	--	--	--	--	--	--	--	--	--	--	--	--	--	--	--	--	PF04119//PF05778	Heat shock protein 9/12//Apolipoprotein CIII (Apo-CIII)	GO:0006950//GO:0006869//GO:0042157	response to stress//lipid transport//lipoprotein metabolic process	GO:0008289	lipid binding	GO:0005576	extracellular region	--	--
comp323416_c0	0.0824334	2.52133	-4.84669	8.27579e-09	6.45671e-06	1155	--	--	--	--	--	--	--	--	--	--	--	--	--	--	--	--	--	--	PF03547//PF00642	Membrane transport protein//Zinc finger C-x8-C-x5-C-x3-H type (and similar)	GO:0055085	transmembrane transport	GO:0046872	metal ion binding	GO:0016021	integral component of membrane	--	--
comp29431_c0	7.70752	0.945501	3.01994	9.34486e-09	7.2274e-06	2620	--	--	--	--	--	--	--	--	--	--	--	--	--	--	--	--	--	--	--	--	--	--	--	--	--	--	--	--
comp268777_c0	2.43179	0.0900477	4.67466	1.06398e-08	8.13549e-06	1159	571551900	XP_006603459.1	139	4.75335e-07	PREDICTED: uncharacterized protein LOC102663792 [Glycine max]	--	--	--	--	--	--	--	--	--	--	--	--	--	--	--	--	--	--	--	--	--	--	--
comp68402_c0	1.77232	0	8.36831	1.08849e-08	8.13549e-06	338	--	--	--	--	--	--	--	--	--	--	--	--	--	--	--	--	--	--	--	--	--	--	--	--	--	--	--	--
comp70566_c0	1.77232	0	8.36831	1.08849e-08	8.13549e-06	495	--	--	--	--	--	628180924	XM_007708114.1	37	4.62437e-08	Bipolaris zeicola 26-R-13 hypothetical protein partial mRNA	--	--	--	--	--	--	--	--	--	--	--	--	--	--	--	--	--	--
comp78301_c1	1.77232	0	8.36831	1.08849e-08	8.13549e-06	392	657373014	KEH18784.1	262	5.38496e-27	late embryogenesis abundant protein [Medicago truncatula]	--	--	--	--	--	--	--	--	--	P46519	243	6.88874e-25	Desiccation protectant protein Lea14 homolog OS=Glycine max PE=2 SV=1	--	--	--	--	--	--	--	--	--	--
comp9674_c0	2.06084	0.0450238	5.35733	1.65322e-08	1.22534e-05	934	502091008	XP_004489412.1	839	1.02181e-109	PREDICTED: uncharacterized protein LOC101493788 isoform X1 [Cicer arietinum]	--	--	--	--	--	--	--	--	--	--	--	--	--	--	--	--	--	--	--	--	--	--	--
comp135497_c0	6.42981	0.765405	3.06158	1.74774e-08	1.28469e-05	794	--	--	--	--	--	--	--	--	--	--	--	--	--	--	--	--	--	--	--	--	--	--	--	--	--	--	--	--
comp153693_c0	2.34935	0.0900477	4.62502	1.7719e-08	1.29177e-05	509	593697308	XP_007149136.1	365	1.17595e-42	hypothetical protein PHAVU_005G044200g [Phaseolus vulgaris]>gi|561022400|gb|ESW21130.1| hypothetical protein PHAVU_005G044200g [Phaseolus vulgaris]	357451194	XM_003595826.1	180	1.53023e-87	Medicago truncatula Seed maturation protein PM41 (MTR_2g062800) mRNA, complete cds	--	--	--	--	--	--	--	--	--	--	--	--	--	--	--	--	--	--
comp50053_c0	4.2041	0.360191	3.52542	1.92778e-08	1.39399e-05	521	388500898	AFK38515.1	218	4.31545e-20	unknown [Lotus japonicus]	388500897	BT138720.1	64	4.78204e-23	Lotus japonicus clone JCVI-FLLj-13G3 unknown mRNA	K02975	RP-S25e, RPS25	small subunit ribosomal protein S25e	http://www.genome.jp/dbget-bin/www_bget?ko:K02975	P48588	191	3.37327e-17	40S ribosomal protein S25 OS=Drosophila melanogaster GN=RpS25 PE=1 SV=3	PF01047//PF08220	MarR family//DeoR-like helix-turn-helix domain	GO:0006355	regulation of transcription, DNA-templated	GO:0003700	sequence-specific DNA binding transcription factor activity	GO:0005667//GO:0005622	transcription factor complex//intracellular	KOG1767	40S ribosomal protein S25
comp52290_c0	1.64867	0	8.26431	2.09586e-08	1.47945e-05	929	--	--	--	--	--	--	--	--	--	--	--	--	--	--	Q01456	124	2.68715e-06	Ovarian abundant message protein OS=Ascaris suum GN=OAM PE=2 SV=1	PF06268	Fascin domain	--	--	GO:0051015//GO:0030674	actin filament binding//protein binding, bridging	--	--	--	--
comp7107_c0	1.64867	0	8.26431	2.09586e-08	1.47945e-05	1032	--	--	--	--	--	--	--	--	--	--	--	--	--	--	--	--	--	--	--	--	--	--	--	--	--	--	--	--
comp73743_c0	1.68989	0	8.29981	2.09586e-08	1.47945e-05	557	--	--	--	--	--	--	--	--	--	--	--	--	--	--	--	--	--	--	PF04691//PF04119	Apolipoprotein C-I (ApoC-1)//Heat shock protein 9/12	GO:0042157//GO:0006950	lipoprotein metabolic process//response to stress	--	--	GO:0005576	extracellular region	--	--
comp83309_c0	3.13247	18.955	-2.59514	2.18749e-08	1.53197e-05	607	--	--	--	--	--	--	--	--	--	--	--	--	--	--	--	--	--	--	--	--	--	--	--	--	--	--	--	--
comp30216_c0	1.60745	0	8.2279	2.92755e-08	2.00294e-05	1291	326491981	BAJ98215.1	205	7.96298e-18	predicted protein [Hordeum vulgare subsp. vulgare]	326491980	AK367012.1	1288	0	Hordeum vulgare subsp. vulgare mRNA for predicted protein, complete cds, clone: NIASHv2050A10	--	--	--	--	--	--	--	--	--	--	--	--	--	--	--	--	--	--
comp365246_c0	1.60745	0	8.2279	2.92755e-08	2.00294e-05	960	--	--	--	--	--	--	--	--	--	--	--	--	--	--	--	--	--	--	PF01701	Photosystem I reaction centre subunit IX / PsaJ	GO:0015979	photosynthesis	--	--	GO:0009522	photosystem I	--	--
comp37478_c0	1.60745	0	8.2279	2.92755e-08	2.00294e-05	280	--	--	--	--	--	--	--	--	--	--	--	--	--	--	--	--	--	--	PF06740//PF04119	Protein of unknown function (DUF1213)//Heat shock protein 9/12	GO:0000226//GO:0006950	microtubule cytoskeleton organization//response to stress	--	--	--	--	--	--
comp228825_c0	1.56624	0	8.19055	4.10802e-08	2.72668e-05	3973	326498639	BAK02305.1	1458	1.45404e-172	predicted protein [Hordeum vulgare subsp. vulgare]	--	--	--	--	--	K04424	ZAK, MLTK	sterile alpha motif and leucine zipper containing kinase AZK	http://www.genome.jp/dbget-bin/www_bget?ko:K04424	Q7T6Y2	1407	1.69372e-166	Putative serine/threonine-protein kinase/receptor R831 OS=Acanthamoeba polyphaga mimivirus GN=MIMI_R831 PE=3 SV=2	PF00211//PF07714//PF00069//PF01163//PF06293	Adenylate and Guanylate cyclase catalytic domain//Protein tyrosine kinase//Protein kinase domain//RIO1 family//Lipopolysaccharide kinase (Kdo/WaaP) family	GO:0006468//GO:0009190//GO:0009103//GO:0035556	protein phosphorylation//cyclic nucleotide biosynthetic process//lipopolysaccharide biosynthetic process//intracellular signal transduction	GO:0004672//GO:0005524//GO:0003824//GO:0016849//GO:0016773	protein kinase activity//ATP binding//catalytic activity//phosphorus-oxygen lyase activity//phosphotransferase activity, alcohol group as acceptor	GO:0016020	membrane	KOG0192	Tyrosine kinase specific for activated (GTP-bound) p21cdc42Hs
comp68090_c0	1.56624	0	8.19055	4.10802e-08	2.72668e-05	1135	--	--	--	--	--	--	--	--	--	--	--	--	--	--	--	--	--	--	--	--	--	--	--	--	--	--	--	--
comp70089_c0	1.56624	0	8.19055	4.10802e-08	2.72668e-05	868	--	--	--	--	--	--	--	--	--	--	--	--	--	--	--	--	--	--	--	--	--	--	--	--	--	--	--	--
comp70969_c0	1.56624	0	8.19055	4.10802e-08	2.72668e-05	443	--	--	--	--	--	--	--	--	--	--	--	--	--	--	--	--	--	--	--	--	--	--	--	--	--	--	--	--
comp50959_c0	0.783118	6.07822	-2.94775	4.70718e-08	3.10123e-05	468	--	--	--	--	--	--	--	--	--	--	--	--	--	--	--	--	--	--	--	--	--	--	--	--	--	--	--	--
comp88091_c0	8.69673	1.26067	2.78103	5.47964e-08	3.5836e-05	616	--	--	--	--	--	--	--	--	--	--	--	--	--	--	--	--	--	--	--	--	--	--	--	--	--	--	--	--
comp267630_c0	1.52502	0	8.15221	5.79163e-08	3.73275e-05	784	326531476	BAJ97742.1	187	8.9069e-14	predicted protein [Hordeum vulgare subsp. vulgare]	--	--	--	--	--	--	--	--	--	--	--	--	--	--	--	--	--	--	--	--	--	--	--
comp50088_c0	1.52502	0	8.15221	5.79163e-08	3.73275e-05	619	--	--	--	--	--	--	--	--	--	--	--	--	--	--	--	--	--	--	--	--	--	--	--	--	--	--	--	--
comp78301_c0	2.14327	0.0900477	4.49289	6.6409e-08	4.24932e-05	317	657373014	KEH18784.1	366	5.74008e-43	late embryogenesis abundant protein [Medicago truncatula]	502157035	XM_004510679.1	118	2.66733e-53	PREDICTED: Cicer arietinum desiccation protectant protein Lea14 homolog (LOC101489566), mRNA	--	--	--	--	P46519	330	3.11501e-38	Desiccation protectant protein Lea14 homolog OS=Glycine max PE=2 SV=1	--	--	--	--	--	--	--	--	--	--
comp207094_c0	1.85475	0.0450238	5.20574	7.2206e-08	4.52264e-05	503	194696072	ACF82120.1	299	3.68333e-32	unknown [Zea mays]>gi|195605604|gb|ACG24632.1| 40S ribosomal protein S24 [Zea mays]>gi|195657831|gb|ACG48383.1| 40S ribosomal protein S24 [Zea mays]>gi|413951128|gb|AFW83777.1| 40S ribosomal protein S24 [Zea mays]	242093309	XM_002437100.1	58	9.96949e-20	Sorghum bicolor hypothetical protein, mRNA	K02974	RP-S24e, RPS24	small subunit ribosomal protein S24e	http://www.genome.jp/dbget-bin/www_bget?ko:K02974	Q75K27	278	7.72599e-30	40S ribosomal protein S24 OS=Dictyostelium discoideum GN=rps24 PE=3 SV=1	PF01282	Ribosomal protein S24e	GO:0006412//GO:0042254	translation//ribosome biogenesis	GO:0003735	structural constituent of ribosome	GO:0005840//GO:0071944//GO:0016020//GO:0022626//GO:0043231//GO:0005622//GO:0044446	ribosome//cell periphery//membrane//cytosolic ribosome//intracellular membrane-bounded organelle//intracellular//intracellular organelle part	KOG3424	40S ribosomal protein S24
comp4416_c0	0.0412167	1.84598	-5.31223	7.2206e-08	4.52264e-05	818	--	--	--	--	--	--	--	--	--	--	--	--	--	--	--	--	--	--	PF11837//PF13903	Domain of unknown function (DUF3357)//PMP-22/EMP/MP20/Claudin tight junction	GO:0005982//GO:0005985//GO:0006012	starch metabolic process//sucrose metabolic process//galactose metabolic process	GO:0004564//GO:0004575	beta-fructofuranosidase activity//sucrose alpha-glucosidase activity	GO:0016021//GO:0017177	integral component of membrane//glucosidase II complex	--	--
comp70229_c0	1.85475	0.0450238	5.20574	7.2206e-08	4.52264e-05	1250	--	--	--	--	--	--	--	--	--	--	--	--	--	--	--	--	--	--	PF03647//PF03739	Transmembrane proteins 14C//Predicted permease YjgP/YjgQ family	--	--	--	--	GO:0016021//GO:0016020	integral component of membrane//membrane	--	--
comp87209_c3	1.4838	0	8.11282	8.20482e-08	5.10317e-05	421	502161074	XP_004512013.1	371	2.7882e-42	PREDICTED: homeobox-leucine zipper protein ATHB-40-like [Cicer arietinum]	--	--	--	--	--	K09338	HD-ZIP	homeobox-leucine zipper protein	http://www.genome.jp/dbget-bin/www_bget?ko:K09338	O23208	267	9.56148e-28	Homeobox-leucine zipper protein ATHB-40 OS=Arabidopsis thaliana GN=ATHB-40 PE=2 SV=3	PF05920//PF00046	Homeobox KN domain//Homeobox domain	GO:0006355	regulation of transcription, DNA-templated	GO:0043565//GO:0003700//GO:0003677	sequence-specific DNA binding//sequence-specific DNA binding transcription factor activity//DNA binding	GO:0005667	transcription factor complex	KOG0483	Transcription factor HEX, contains HOX and HALZ domains
comp66885_c0	2.88517	0.225119	3.64851	8.39527e-08	5.18536e-05	992	--	--	--	--	--	--	--	--	--	--	--	--	--	--	--	--	--	--	--	--	--	--	--	--	--	--	--	--
comp141812_c0	2.59665	0.180095	3.81034	8.9009e-08	5.45975e-05	396	551642812	XP_005824202.1	349	8.42438e-41	small subunit ribosomal protein S27e, cytoplasmic [Guillardia theta CCMP2712]>gi|428168275|gb|EKX37222.1| small subunit ribosomal protein S27e, cytoplasmic [Guillardia theta CCMP2712]	--	--	--	--	--	K02978	RP-S27e, RPS27	small subunit ribosomal protein S27e	http://www.genome.jp/dbget-bin/www_bget?ko:K02978	O74330	331	8.87915e-39	40S ribosomal protein S27 OS=Schizosaccharomyces pombe (strain 972 / ATCC 24843) GN=rps27 PE=3 SV=1	PF01485//PF01667	IBR domain//Ribosomal protein S27	GO:0006412//GO:0042254	translation//ribosome biogenesis	GO:0008270//GO:0003735	zinc ion binding//structural constituent of ribosome	GO:0005840//GO:0005622	ribosome//intracellular	KOG1779	40s ribosomal protein S27
comp156140_c0	2.34935	0.135072	4.06742	9.11609e-08	5.51567e-05	383	326521768	BAK00460.1	318	3.97608e-36	predicted protein [Hordeum vulgare subsp. vulgare]	589277135	XM_007004236.1	41	2.09359e-10	Tremella mesenterica DSM 1558 hypothetical protein (TREMEDRAFT_68436), partial mRNA	K02921	RP-L37Ae, RPL37A	large subunit ribosomal protein L37Ae	http://www.genome.jp/dbget-bin/www_bget?ko:K02921	O61462	293	3.64597e-33	60S ribosomal protein L37a OS=Cryptochiton stelleri GN=RPL37A PE=3 SV=3	PF01780//PF02892	Ribosomal L37ae protein family//BED zinc finger	GO:0006412//GO:0042254	translation//ribosome biogenesis	GO:0003677//GO:0003735	DNA binding//structural constituent of ribosome	GO:0005622//GO:0005840	intracellular//ribosome	KOG0402	60S ribosomal protein L37
comp57813_c0	0.12365	2.38626	-4.21223	9.11609e-08	5.51567e-05	1067	--	--	--	--	--	--	--	--	--	--	--	--	--	--	--	--	--	--	PF00497	Bacterial extracellular solute-binding proteins, family 3	GO:0006810	transport	GO:0005215	transporter activity	--	--	--	--
comp90555_c0	25.678	4.77253	2.42639	9.19732e-08	5.52722e-05	2281	571552198	XP_006603538.1	1530	0	PREDICTED: uncharacterized protein LOC102666053 [Glycine max]	--	--	--	--	--	K10742	DNA2	DNA replication ATP-dependent helicase Dna2	http://www.genome.jp/dbget-bin/www_bget?ko:K10742	P0C2F6	345	1.62789e-32	Putative ribonuclease H protein At1g65750 OS=Arabidopsis thaliana GN=At1g65750 PE=3 SV=1	PF00078	Reverse transcriptase (RNA-dependent DNA polymerase)	GO:0006278	RNA-dependent DNA replication	GO:0003964//GO:0003723	RNA-directed DNA polymerase activity//RNA binding	--	--	KOG1075	FOG: Reverse transcriptase
comp45546_c0	4.90479	0.58531	3.0553	9.95399e-08	5.9418e-05	822	388492696	AFK34414.1	734	2.34219e-94	unknown [Lotus japonicus]	479330854	KC463848.1	67	1.65911e-24	Pristionchus bucculentus strain RS5596 small subunit ribosomal protein 1 (rps1) gene, partial cds	K02984	RP-S3Ae, RPS3A	small subunit ribosomal protein S3Ae	http://www.genome.jp/dbget-bin/www_bget?ko:K02984	A8NX92	683	2.17456e-87	40S ribosomal protein S1 OS=Coprinopsis cinerea (strain Okayama-7 / 130 / ATCC MYA-4618 / FGSC 9003) GN=RPS1 PE=3 SV=1	PF01015//PF04083	Ribosomal S3Ae family//Partial alpha/beta-hydrolase lipase region	GO:0042254//GO:0006412//GO:0006629	ribosome biogenesis//translation//lipid metabolic process	GO:0003735	structural constituent of ribosome	GO:0005622//GO:0005840	intracellular//ribosome	KOG1628	40S ribosomal protein S3A
comp74511_c0	21.3915	3.9621	2.4311	1.0999e-07	6.52182e-05	1133	502129634	XP_004500375.1	1009	1.01168e-134	PREDICTED: probable glutathione S-transferase parA-like [Cicer arietinum]	388495069	BT135806.1	416	0	Medicago truncatula clone JCVI-FLMt-2D8 unknown mRNA	K00799	GST, gst	glutathione S-transferase	http://www.genome.jp/dbget-bin/www_bget?ko:K00799	P25317	765	1.31107e-98	Probable glutathione S-transferase parA OS=Nicotiana tabacum GN=PARA PE=2 SV=1	PF13417//PF13409//PF02798	Glutathione S-transferase, N-terminal domain//Glutathione S-transferase, N-terminal domain//Glutathione S-transferase, N-terminal domain	--	--	GO:0005515	protein binding	--	--	KOG0406	Glutathione S-transferase
comp78879_c0	8.94403	1.39574	2.67521	1.11942e-07	6.59363e-05	2328	--	--	--	--	--	--	--	--	--	--	--	--	--	--	--	--	--	--	--	--	--	--	--	--	--	--	--	--
comp87134_c0	14.7144	2.61138	2.4919	1.30811e-07	7.65431e-05	2235	672163843	XP_008801780.1	2463	0	PREDICTED: heat shock protein 83 [Phoenix dactylifera]	76573447	AP006852.1	268	8.51792e-136	Candida albicans genomic DNA, chromosome 7, complete sequence	K04079	htpG, HSP90A	molecular chaperone HtpG	http://www.genome.jp/dbget-bin/www_bget?ko:K04079	P36181	2437	0	Heat shock cognate protein 80 OS=Solanum lycopersicum GN=HSC80 PE=2 SV=1	PF00183//PF02518//PF02955	Hsp90 protein//Histidine kinase-, DNA gyrase B-, and HSP90-like ATPase//Prokaryotic glutathione synthetase, ATP-grasp domain	GO:0006457//GO:0006750//GO:0006950	protein folding//glutathione biosynthetic process//response to stress	GO:0005524//GO:0004363//GO:0051082	ATP binding//glutathione synthase activity//unfolded protein binding	--	--	KOG0019	Molecular chaperone (HSP90 family)
comp267535_c0	1.77232	0.0450238	5.14035	1.33489e-07	7.76e-05	548	--	--	--	--	--	--	--	--	--	--	--	--	--	--	--	--	--	--	PF09726//PF06333	Transmembrane protein//Mediator complex subunit 13 C-terminal	GO:0006357	regulation of transcription from RNA polymerase II promoter	GO:0001104	RNA polymerase II transcription cofactor activity	GO:0016021//GO:0016592	integral component of membrane//mediator complex	--	--
comp89842_c0	7.54266	1.17062	2.68221	1.50508e-07	8.69252e-05	2803	567920742	XP_006452377.1	2428	0	hypothetical protein CICLE_v10007338mg [Citrus clementina]>gi|568842252|ref|XP_006475065.1| PREDICTED: aconitate hydratase 2, mitochondrial-like [Citrus sinensis]>gi|557555603|gb|ESR65617.1| hypothetical protein CICLE_v10007338mg [Citrus clementina]>gi|641843833|gb|KDO62731.1| hypothetical protein CISIN_1g001863mg [Citrus sinensis]	357441072	XM_003590766.1	609	0	Medicago truncatula Aconitate hydratase (MTR_1g075520) mRNA, complete cds	K01681	ACO, acnA	aconitate hydratase	http://www.genome.jp/dbget-bin/www_bget?ko:K01681	P49608	2381	0	Aconitate hydratase, cytoplasmic OS=Cucurbita maxima PE=2 SV=1	PF00330//PF00694	Aconitase family (aconitate hydratase)//Aconitase C-terminal domain	GO:0008152	metabolic process	--	--	--	--	KOG0452	RNA-binding translational regulator IRP (aconitase superfamily)
comp67565_c0	2.01962	0.0900477	4.40738	1.51753e-07	8.70791e-05	995	--	--	--	--	--	210141589	AK245508.1	63	3.38579e-22	Glycine max cDNA, clone: GMFL01-32-I09	--	--	--	--	--	--	--	--	--	--	--	--	--	--	--	--	--	--
comp69474_c0	2.14327	12.1114	-2.49551	1.53846e-07	8.77137e-05	962	--	--	--	--	--	--	--	--	--	--	--	--	--	--	--	--	--	--	--	--	--	--	--	--	--	--	--	--
comp104280_c0	1.4838	8.95974	-2.5898	1.62353e-07	9.12148e-05	534	551632142	XP_005818947.1	566	5.30546e-72	zink finger-like fusion protein [Guillardia theta CCMP2712]>gi|428162860|gb|EKX31967.1| zink finger-like fusion protein [Guillardia theta CCMP2712]	92790159	AJ965265.1	109	4.73881e-48	Isotricha prostoma partial mRNA for Polyubiqutin 3 (polyubiqutin 3 gene)	K08770	UBC	ubiquitin C	http://www.genome.jp/dbget-bin/www_bget?ko:K08770	P69326	383	5.19306e-46	Ubiquitin OS=Triticum aestivum PE=3 SV=2	PF01428//PF00240	AN1-like Zinc finger//Ubiquitin family	--	--	GO:0005515//GO:0008270	protein binding//zinc ion binding	--	--	KOG0001	Ubiquitin and ubiquitin-like proteins
comp47312_c0	1.40137	0	8.03067	1.67165e-07	9.12148e-05	672	--	--	--	--	--	--	--	--	--	--	--	--	--	--	--	--	--	--	--	--	--	--	--	--	--	--	--	--
comp63932_c0	22.2982	4.23224	2.39595	1.65814e-07	9.12148e-05	2010	357520863	XP_003630720.1	1049	6.77002e-134	Protein phosphatase 2C [Medicago truncatula]>gi|355524742|gb|AET05196.1| protein phosphatase 2C-like protein [Medicago truncatula]	502138644	XM_004503424.1	627	0	PREDICTED: Cicer arietinum probable protein phosphatase 2C 6-like (LOC101510725), mRNA	K14497	PP2C	protein phosphatase 2C	http://www.genome.jp/dbget-bin/www_bget?ko:K14497	Q0JLP9	618	2.35005e-70	Probable protein phosphatase 2C 6 OS=Oryza sativa subsp. japonica GN=Os01g0583100 PE=2 SV=1	PF00481//PF07228	Protein phosphatase 2C//Stage II sporulation protein E (SpoIIE)	GO:0006470	protein dephosphorylation	GO:0003824//GO:0004722//GO:0046872	catalytic activity//protein serine/threonine phosphatase activity//metal ion binding	GO:0008287	protein serine/threonine phosphatase complex	KOG0698	Serine/threonine protein phosphatase
comp67200_c0	1.40137	0	8.03067	1.67165e-07	9.12148e-05	439	--	--	--	--	--	--	--	--	--	--	--	--	--	--	--	--	--	--	--	--	--	--	--	--	--	--	--	--
comp70620_c0	1.40137	0	8.03067	1.67165e-07	9.12148e-05	1453	551566874	XP_005769707.1	191	1.6929e-13	hypothetical protein EMIHUDRAFT_419394 [Emiliania huxleyi CCMP1516]>gi|551569492|ref|XP_005770706.1| hypothetical protein EMIHUDRAFT_448002 [Emiliania huxleyi CCMP1516]>gi|485620754|gb|EOD17278.1| hypothetical protein EMIHUDRAFT_419394 [Emiliania huxleyi CCMP1516]>gi|485621834|gb|EOD18277.1| hypothetical protein EMIHUDRAFT_448002 [Emiliania huxleyi CCMP1516]	--	--	--	--	--	--	--	--	--	P28644	146	2.79865e-09	28 kDa ribonucleoprotein, chloroplastic OS=Spinacia oleracea PE=1 SV=1	PF00076//PF04928	RNA recognition motif. (a.k.a. RRM, RBD, or RNP domain)//Poly(A) polymerase central domain	GO:0043631	RNA polyadenylation	GO:0003676//GO:0004652	nucleic acid binding//polynucleotide adenylyltransferase activity	--	--	KOG4205	RNA-binding protein musashi/mRNA cleavage and polyadenylation factor I complex, subunit HRP1
comp70935_c0	1.40137	0	8.03067	1.67165e-07	9.12148e-05	848	--	--	--	--	--	--	--	--	--	--	--	--	--	--	--	--	--	--	--	--	--	--	--	--	--	--	--	--
comp79533_c0	1.40137	0	8.03067	1.67165e-07	9.12148e-05	769	--	--	--	--	--	--	--	--	--	--	--	--	--	--	--	--	--	--	--	--	--	--	--	--	--	--	--	--
comp71824_c0	124.433	26.0238	2.25723	1.92308e-07	0.000104294	1626	657399306	KEH38789.1	1312	6.21978e-176	NAC transcription factor-like protein [Medicago truncatula]	502084383	XM_004487622.1	419	0	PREDICTED: Cicer arietinum NAC domain-containing protein 19-like (LOC101506671), transcript variant X1, mRNA	--	--	--	--	Q93VY3	919	1.92719e-118	NAC domain-containing protein 72 OS=Arabidopsis thaliana GN=NAC072 PE=2 SV=1	PF02365	No apical meristem (NAM) protein	GO:0006355	regulation of transcription, DNA-templated	GO:0003677	DNA binding	--	--	--	--
comp75562_c0	2.2257	0.135072	3.9896	1.95094e-07	0.000105164	495	--	--	--	--	--	--	--	--	--	--	--	--	--	--	--	--	--	--	--	--	--	--	--	--	--	--	--	--
comp56912_c0	1.36015	0	7.98777	2.40483e-07	0.00012885	1024	--	--	--	--	--	--	--	--	--	--	--	--	--	--	--	--	--	--	--	--	--	--	--	--	--	--	--	--
comp68090_c1	1.64867	0.0450238	5.03634	2.50562e-07	0.000133446	850	--	--	--	--	--	--	--	--	--	--	--	--	--	--	--	--	--	--	--	--	--	--	--	--	--	--	--	--
comp94485_c0	13.7252	64.7893	-2.23849	2.95839e-07	0.000156622	1142	--	--	--	--	--	--	--	--	--	--	--	--	--	--	--	--	--	--	--	--	--	--	--	--	--	--	--	--
comp80015_c0	2.14327	0.135072	3.93529	3.28061e-07	0.000172653	1415	--	--	--	--	--	--	--	--	--	--	--	--	--	--	--	--	--	--	PF10018//PF05531//PF04728//PF01920//PF04513//PF00038//PF02996	Vitamin-D-receptor interacting Mediator subunit 4//Nucleopolyhedrovirus P10 protein//Lipoprotein leucine-zipper//Prefoldin subunit//Baculovirus polyhedron envelope protein, PEP, C terminus//Intermediate filament protein//Prefoldin subunit	GO:0006457//GO:0006357	protein folding//regulation of transcription from RNA polymerase II promoter	GO:0005198//GO:0051082//GO:0001104	structural molecule activity//unfolded protein binding//RNA polymerase II transcription cofactor activity	GO:0019031//GO:0016592//GO:0016272//GO:0005882//GO:0019867//GO:0019028	viral envelope//mediator complex//prefoldin complex//intermediate filament//outer membrane//viral capsid	--	--
comp35398_c0	0	1.35072	-7.97776	3.47842e-07	0.000180923	396	--	--	--	--	--	--	--	--	--	--	--	--	--	--	--	--	--	--	--	--	--	--	--	--	--	--	--	--
comp66565_c0	1.31893	0	7.94355	3.47842e-07	0.000180923	601	--	--	--	--	--	--	--	--	--	--	--	--	--	--	--	--	--	--	--	--	--	--	--	--	--	--	--	--
comp47788_c0	1.89597	0.0900477	4.31648	3.56323e-07	0.000184256	409	593800005	XP_007163040.1	338	5.2433e-38	hypothetical protein PHAVU_001G200900g [Phaseolus vulgaris]>gi|561036504|gb|ESW35034.1| hypothetical protein PHAVU_001G200900g [Phaseolus vulgaris]	--	--	--	--	--	K02889	RP-L21e, RPL21	large subunit ribosomal protein L21e	http://www.genome.jp/dbget-bin/www_bget?ko:K02889	Q9FDZ9	336	1.31279e-38	60S ribosomal protein L21-2 OS=Arabidopsis thaliana GN=RPL21E PE=2 SV=1	PF01157	Ribosomal protein L21e	GO:0006412//GO:0042254	translation//ribosome biogenesis	GO:0003735	structural constituent of ribosome	GO:0005840//GO:0005622	ribosome//intracellular	KOG1732	60S ribosomal protein L21
comp84372_c0	28.2747	5.80808	2.28232	3.60132e-07	0.00018515	1296	357475965	XP_003608268.1	908	1.10201e-116	R2R3-MYB transcription factor [Medicago truncatula]>gi|355509323|gb|AES90465.1| myb transcription factor [Medicago truncatula]	357475964	XM_003608220.1	287	1.33993e-146	Medicago truncatula R2R3-MYB transcription factor (MTR_4g091490) mRNA, complete cds	K09422	MYBP	myb proto-oncogene protein, plant	http://www.genome.jp/dbget-bin/www_bget?ko:K09422	Q8GWP0	568	1.21874e-66	Transcription factor MYB39 OS=Arabidopsis thaliana GN=MYB39 PE=2 SV=1	PF09111//PF00249	SLIDE//Myb-like DNA-binding domain	GO:0006338	chromatin remodeling	GO:0003676//GO:0016818//GO:0003682//GO:0005524	nucleic acid binding//hydrolase activity, acting on acid anhydrides, in phosphorus-containing anhydrides//chromatin binding//ATP binding	GO:0000785//GO:0005634	chromatin//nucleus	KOG0048	Transcription factor, Myb superfamily
comp73778_c1	2.80274	0.270143	3.34936	4.00253e-07	0.000204594	737	502083019	XP_004487343.1	472	1.58706e-54	PREDICTED: transcription factor MYB39-like [Cicer arietinum]	292756479	AK337337.1	189	2.24325e-92	Lotus japonicus cDNA, clone: LjFL1-056-DA12, HTC	K09422	MYBP	myb proto-oncogene protein, plant	http://www.genome.jp/dbget-bin/www_bget?ko:K09422	Q7XBH4	378	3.6676e-42	Myb-related protein Myb4 OS=Oryza sativa subsp. japonica GN=MYB4 PE=2 SV=2	PF00249	Myb-like DNA-binding domain	--	--	GO:0003682	chromatin binding	GO:0000785	chromatin	KOG0048	Transcription factor, Myb superfamily
comp49148_c0	2.10205	0.135072	3.90735	4.27064e-07	0.000217051	322	--	--	--	--	--	--	--	--	--	--	--	--	--	--	--	--	--	--	--	--	--	--	--	--	--	--	--	--
comp256916_c0	0.0824334	1.84598	-4.39801	4.76602e-07	0.000239491	809	--	--	--	--	--	--	--	--	--	--	--	--	--	--	--	--	--	--	--	--	--	--	--	--	--	--	--	--
comp83028_c0	1.85475	0.0900477	4.28486	4.76602e-07	0.000239491	875	110319959	CAG44502.1	597	3.36719e-68	lipoxygenase loxN2 [Pisum sativum]	--	--	--	--	--	K15718	LOX1_5	linoleate 9S-lipoxygenase	http://www.genome.jp/dbget-bin/www_bget?ko:K15718	P09186	555	4.32657e-63	Seed linoleate 9S-lipoxygenase-3 OS=Glycine max GN=LOX1.3 PE=1 SV=1	PF00305	Lipoxygenase	GO:0055114	oxidation-reduction process	GO:0016702//GO:0046872	oxidoreductase activity, acting on single donors with incorporation of molecular oxygen, incorporation of two atoms of oxygen//metal ion binding	--	--	--	--
comp73778_c0	6.59467	1.08057	2.60352	4.89532e-07	0.000244607	841	502083019	XP_004487343.1	364	3.00255e-38	PREDICTED: transcription factor MYB39-like [Cicer arietinum]	502083018	XM_004487286.1	73	7.84948e-28	PREDICTED: Cicer arietinum transcription factor MYB39-like (LOC101511803), mRNA	K09422	MYBP	myb proto-oncogene protein, plant	http://www.genome.jp/dbget-bin/www_bget?ko:K09422	Q8GWP0	130	3.02642e-07	Transcription factor MYB39 OS=Arabidopsis thaliana GN=MYB39 PE=2 SV=1	PF04288	MukE-like family	GO:0007059//GO:0030261	chromosome segregation//chromosome condensation	--	--	GO:0005737	cytoplasm	--	--
comp303145_c0	1.27772	0	7.89793	5.05952e-07	0.000247255	942	--	--	--	--	--	--	--	--	--	--	--	--	--	--	--	--	--	--	--	--	--	--	--	--	--	--	--	--
comp335606_c0	1.27772	0	7.89793	5.05952e-07	0.000247255	803	--	--	--	--	--	--	--	--	--	--	--	--	--	--	--	--	--	--	--	--	--	--	--	--	--	--	--	--
comp65270_c0	1.27772	0	7.89793	5.05952e-07	0.000247255	1002	--	--	--	--	--	--	--	--	--	--	--	--	--	--	--	--	--	--	--	--	--	--	--	--	--	--	--	--
comp68539_c0	0	1.30569	-7.92905	5.05952e-07	0.000247255	376	242068415	XP_002449484.1	176	2.38435e-15	hypothetical protein SORBIDRAFT_05g016450 [Sorghum bicolor]>gi|241935327|gb|EES08472.1| hypothetical protein SORBIDRAFT_05g016450 [Sorghum bicolor]	354720325	HQ687484.1	243	1.04939e-122	Vexillifera bacillipedes strain TIL2 small subunit ribosomal RNA gene, partial sequence	--	--	--	--	--	--	--	--	--	--	--	--	--	--	--	--	--	--
comp72021_c0	44.885	9.68013	2.21251	5.10384e-07	0.000248058	2191	--	--	--	--	--	--	--	--	--	--	--	--	--	--	--	--	--	--	--	--	--	--	--	--	--	--	--	--
comp18142_c0	0.329734	2.92655	-3.12913	6.00228e-07	0.000290139	425	168003323	XP_001754362.1	506	5.91778e-64	predicted protein [Physcomitrella patens]>gi|168015295|ref|XP_001760186.1| predicted protein [Physcomitrella patens]>gi|162688566|gb|EDQ74942.1| predicted protein [Physcomitrella patens]>gi|162694464|gb|EDQ80812.1| predicted protein [Physcomitrella patens]	145337694	NM_106443.4	52	1.79988e-16	Arabidopsis thaliana 60S ribosomal protein L30-2 mRNA, complete cds	K02908	RP-L30e, RPL30	large subunit ribosomal protein L30e	http://www.genome.jp/dbget-bin/www_bget?ko:K02908	O49884	478	1.73001e-60	60S ribosomal protein L30 OS=Lupinus luteus GN=RPL30 PE=3 SV=1	--	--	GO:0006412//GO:0042254	translation//ribosome biogenesis	GO:0003735	structural constituent of ribosome	GO:0005840	ribosome	KOG2988	60S ribosomal protein L30
comp63710_c0	0.0412167	1.57583	-5.08468	6.64018e-07	0.000319238	704	--	--	--	--	--	--	--	--	--	--	--	--	--	--	--	--	--	--	PF08165	FerA (NUC095) domain	--	--	--	--	GO:0016021	integral component of membrane	--	--
comp20893_c0	1.2365	0	7.85083	7.40189e-07	0.00034468	1126	326503088	BAJ99169.1	1037	5.28532e-138	predicted protein [Hordeum vulgare subsp. vulgare]	225710687	BT076766.1	129	7.86976e-59	Caligus rogercresseyi clone crog-evp-502-182 40S ribosomal protein S2 putative mRNA, complete cds	K02981	RP-S2e, RPS2	small subunit ribosomal protein S2e	http://www.genome.jp/dbget-bin/www_bget?ko:K02981	P49688	923	1.50719e-121	40S ribosomal protein S2-3 OS=Arabidopsis thaliana GN=RPS2C PE=1 SV=2	PF03719//PF00333	Ribosomal protein S5, C-terminal domain//Ribosomal protein S5, N-terminal domain	GO:0042254//GO:0006412	ribosome biogenesis//translation	GO:0003723//GO:0003735	RNA binding//structural constituent of ribosome	GO:0005840	ribosome	KOG0877	40S ribosomal protein S2/30S ribosomal protein S5
comp292105_c0	1.2365	0	7.85083	7.40189e-07	0.00034468	2007	--	--	--	--	--	--	--	--	--	--	--	--	--	--	Q85056	238	2.07112e-19	Capsid protein OS=Atkinsonella hypoxylon virus (isolate 2H) PE=3 SV=1	PF09175	Domain of unknown function (DUF1944)	GO:0006869	lipid transport	GO:0005319	lipid transporter activity	--	--	--	--
comp35316_c0	1.2365	0	7.85083	7.40189e-07	0.00034468	583	--	--	--	--	--	--	--	--	--	--	--	--	--	--	--	--	--	--	--	--	--	--	--	--	--	--	--	--
comp70935_c1	1.2365	0	7.85083	7.40189e-07	0.00034468	739	--	--	--	--	--	--	--	--	--	--	--	--	--	--	--	--	--	--	--	--	--	--	--	--	--	--	--	--
comp72293_c0	10.1805	1.93603	2.3914	7.28373e-07	0.00034468	729	409191774	AFV30231.1	738	2.00248e-95	homeobox-leucine zipper protein [Medicago sativa]	409191773	JX508649.1	338	3.29052e-175	Medicago sativa homeobox-leucine zipper protein mRNA, complete cds	K09338	HD-ZIP	homeobox-leucine zipper protein	http://www.genome.jp/dbget-bin/www_bget?ko:K09338	P46897	368	8.46141e-41	Homeobox-leucine zipper protein ATHB-7 OS=Arabidopsis thaliana GN=ATHB-7 PE=2 SV=2	PF01844//PF00046//PF02183	HNH endonuclease//Homeobox domain//Homeobox associated leucine zipper	GO:0006355	regulation of transcription, DNA-templated	GO:0043565//GO:0004519//GO:0003700//GO:0003676//GO:0003677	sequence-specific DNA binding//endonuclease activity//sequence-specific DNA binding transcription factor activity//nucleic acid binding//DNA binding	GO:0005667//GO:0005634	transcription factor complex//nucleus	--	--
comp72594_c0	1.2365	0	7.85083	7.40189e-07	0.00034468	492	--	--	--	--	--	--	--	--	--	--	--	--	--	--	--	--	--	--	--	--	--	--	--	--	--	--	--	--
comp50215_c0	0.2473	2.70143	-3.42121	7.59611e-07	0.000351882	633	--	--	--	--	--	--	--	--	--	--	--	--	--	--	--	--	--	--	--	--	--	--	--	--	--	--	--	--
comp36320_c0	28.1098	6.12324	2.19771	8.40527e-07	0.000387348	1447	657378403	KEH23177.1	1668	0	leucoanthocyanidin dioxygenase-like protein [Medicago truncatula]	502167672	XM_004514156.1	619	0	PREDICTED: Cicer arietinum leucoanthocyanidin dioxygenase-like (LOC101512288), mRNA	--	--	--	--	P51091	626	9.67166e-75	Leucoanthocyanidin dioxygenase OS=Malus domestica GN=ANS PE=2 SV=1	PF03171	2OG-Fe(II) oxygenase superfamily	GO:0055114	oxidation-reduction process	GO:0016491//GO:0016706	oxidoreductase activity//oxidoreductase activity, acting on paired donors, with incorporation or reduction of molecular oxygen, 2-oxoglutarate as one donor, and incorporation of one atom each of oxygen into both donors	--	--	KOG0143	Iron/ascorbate family oxidoreductases
comp148412_c0	3.05004	0.315167	3.25276	8.52654e-07	0.000390062	529	658001497	XP_008393211.1	404	1.28292e-47	PREDICTED: 40S ribosomal protein S19-3 [Malus domestica]>gi|658032700|ref|XP_008351859.1| PREDICTED: 40S ribosomal protein S19-3 [Malus domestica]>gi|694317499|ref|XP_009338522.1| PREDICTED: 40S ribosomal protein S19-3 [Pyrus x bretschneideri]	--	--	--	--	--	K02966	RP-S19e, RPS19	small subunit ribosomal protein S19e	http://www.genome.jp/dbget-bin/www_bget?ko:K02966	P79016	399	1.41287e-47	40S ribosomal protein S19-B OS=Schizosaccharomyces pombe (strain 972 / ATCC 24843) GN=rps19b PE=3 SV=2	PF01090	Ribosomal protein S19e	GO:0042254//GO:0006412	ribosome biogenesis//translation	GO:0003735	structural constituent of ribosome	GO:0005622//GO:0005840	intracellular//ribosome	KOG3411	40S ribosomal protein S19
comp37177_c0	4.41019	0.630334	2.79615	8.59574e-07	0.000390062	955	301121798	XP_002908626.1	408	6.41779e-46	V-type proton ATPase 16 kDa proteolipid subunit, putative [Phytophthora infestans T30-4]>gi|301121800|ref|XP_002908627.1| V-type proton ATPase 16 kDa proteolipid subunit, putative [Phytophthora infestans T30-4]>gi|262103657|gb|EEY61709.1| V-type proton ATPase 16 kDa proteolipid subunit, putative [Phytophthora infestans T30-4]>gi|262103658|gb|EEY61710.1| V-type proton ATPase 16 kDa proteolipid sub…	667655132	XM_008601176.1	69	1.49905e-25	Beauveria bassiana ARSEF 2860 vacuolar ATP synthase 16 kDa proteolipid subunit partial mRNA	K02155	ATPeV0C, ATP6L	V-type H+-transporting ATPase 16kDa proteolipid subunit	http://www.genome.jp/dbget-bin/www_bget?ko:K02155	Q43362	382	4.86649e-43	V-type proton ATPase 16 kDa proteolipid subunit OS=Pleurochrysis carterae GN=VAP PE=2 SV=1	PF11380//PF01601//PF00137//PF01692//PF01538	Protein of unknown function (DUF3184)//Coronavirus S2 glycoprotein//ATP synthase subunit C//Paramyxovirus non-structural protein c//Hepatitis C virus non-structural protein NS2	GO:0015992//GO:0006144//GO:0046813//GO:0006508//GO:0061025//GO:0030683//GO:0015991	proton transport//purine nucleobase metabolic process//receptor-mediated virion attachment to host cell//proteolysis//membrane fusion//evasion or tolerance by virus of host immune response//ATP hydrolysis coupled proton transport	GO:0004197//GO:0004252//GO:0016772//GO:0003968//GO:0017111//GO:0016817//GO:0015078//GO:0070008	cysteine-type endopeptidase activity//serine-type endopeptidase activity//transferase activity, transferring phosphorus-containing groups//RNA-directed RNA polymerase activity//nucleoside-triphosphatase activity//hydrolase activity, acting on acid anhydrides//hydrogen ion transmembrane transporter activity//serine-type exopeptidase activity	GO:0016021//GO:0019031//GO:0031379//GO:0033179//GO:0033177	integral component of membrane//viral envelope//RNA-directed RNA polymerase complex//proton-transporting V-type ATPase, V0 domain//proton-transporting two-sector ATPase complex, proton-transporting domain	KOG0232	Vacuolar H+-ATPase V0 sector, subunits c/c'
comp45586_c0	4.03924	0.540286	2.88991	8.56868e-07	0.000390062	847	326523807	BAJ93074.1	1000	3.119e-134	predicted protein [Hordeum vulgare subsp. vulgare]	--	--	--	--	--	K02987	RP-S4e, RPS4	small subunit ribosomal protein S4e	http://www.genome.jp/dbget-bin/www_bget?ko:K02987	Q95V34	988	2.99616e-133	40S ribosomal protein S4 OS=Spodoptera frugiperda GN=RpS4 PE=2 SV=1	PF01479	S4 domain	--	--	GO:0003723	RNA binding	--	--	KOG0378	40S ribosomal protein S4
comp48463_c0	0.288517	2.8365	-3.27347	9.0029e-07	0.000406465	1150	545706949	XP_005705790.1	916	3.79717e-118	omega-6 fatty acid desaturase (delta-12 desaturase) [Galdieria sulphuraria]>gi|452822249|gb|EME29270.1| omega-6 fatty acid desaturase (delta-12 desaturase) [Galdieria sulphuraria]	--	--	--	--	--	K10255	FAD6, desA	omega-6 fatty acid desaturase (delta-12 desaturase)	http://www.genome.jp/dbget-bin/www_bget?ko:K10255	P48627	857	3.02539e-109	Omega-6 fatty acid desaturase, chloroplastic OS=Brassica napus PE=2 SV=1	PF00487	Fatty acid desaturase	GO:0006629	lipid metabolic process	--	--	--	--	--	--
comp30708_c0	0.0412167	1.53081	-5.043	9.26662e-07	0.000412096	477	--	--	--	--	--	--	--	--	--	--	--	--	--	--	--	--	--	--	PF00235	Profilin	GO:0030036	actin cytoskeleton organization	GO:0003779	actin binding	--	--	--	--
comp78800_c0	1.4838	0.0450238	4.88486	9.26662e-07	0.000412096	1115	--	--	--	--	--	--	--	--	--	--	--	--	--	--	--	--	--	--	--	--	--	--	--	--	--	--	--	--
comp87104_c0	1.4838	0.0450238	4.88486	9.26662e-07	0.000412096	537	--	--	--	--	--	--	--	--	--	--	--	--	--	--	--	--	--	--	PF07964//PF01366	Rec10 / Red1//Herpesvirus processing and transport protein	GO:0019069//GO:0007059//GO:0016485//GO:0015031//GO:0007131	viral capsid assembly//chromosome segregation//protein processing//protein transport//reciprocal meiotic recombination	GO:0008565	protein transporter activity	--	--	--	--
comp72663_c0	5.52304	0.900477	2.60951	9.31605e-07	0.000412233	2241	--	--	--	--	--	--	--	--	--	--	--	--	--	--	--	--	--	--	--	--	--	--	--	--	--	--	--	--
[truncated: 114 more rows]

## Sheet: PEGvsCK.DEGannot
gene_id	PEG_readcount	CK_readcount	log2FoldChange	pval	padj	Gene Length	NR GI	NR ID	NR Score	NR Evalue	NR Description	NT GI	NT ID	NT Score	NT Evalue	NT Description	KO ID	KO Name	KO Description	Http Link	Swissprot ID	Swissprot Score	Swissprot Evalue	Swissprot Description	PFAM ID	PFAM description	Gene Ontology Biological Pathway	BP Description	Gene Ontology Molecular Function	MF Description	Gene Ontology Cellular Component	CC Description	KOG ID	KOG Description
[truncated: 154 more rows]
