# Supplementary material for: De novo Transcriptome Assembly of a Chinese Locoweed (Oxytropis ochrocephala) Species Provides Insights into Genes Associated with Drought, Salinity, and Cold Tolerance
Source: Front Plant Sci. 2015 Dec 2;6:1086. doi: 10.3389/fpls.2015.01086 (PMC4667070; doi:10.3389/fpls.2015.01086)
Supplement: Data Sheet 5 — GO (gene onthology) enrichment of DEGs. [file DataSheet5.XLSX]

## Sheet: COLDvsCK.DEG_GO_enrichment_resu
GO_accession	Description	Term_type	Over_represented_pValue	Corrected_pValue	DEG_item	DEG_list	Bg_item	Bg_list	Gene_names
GO:0003735	structural constituent of ribosome	molecular_function	9.1641e-05	0.43126	28	383	1023	24983	comp124251_c0,comp150455_c0,comp47879_c1,comp77957_c0,comp269751_c0,comp192071_c0,comp73329_c0,comp43290_c0,comp81334_c0,comp90878_c2,comp86173_c0,comp168826_c0,comp20893_c0,comp71597_c0,comp175466_c0,comp241961_c0,comp278547_c0,comp43645_c0,comp67825_c0,comp183444_c0,comp45992_c0,comp168899_c0,comp176897_c0,comp142627_c0,comp27771_c0,comp161758_c0,comp202190_c0,comp142351_c0
GO:0030246	carbohydrate binding	molecular_function	0.00033147	0.53668	12	383	209	24983	comp79511_c0,comp87210_c0,comp200759_c0,comp81381_c0,comp306374_c0,comp85676_c1,comp305165_c0,comp88523_c0,comp86090_c0,comp225863_c0,comp64057_c0,comp246424_c0
GO:0016758	transferase activity, transferring hexosyl groups	molecular_function	0.00051787	0.53668	18	383	434	24983	comp283749_c0,comp85516_c0,comp79511_c0,comp69075_c0,comp80715_c0,comp90562_c1,comp19106_c0,comp79252_c0,comp77492_c0,comp82387_c0,comp91112_c1,comp87210_c0,comp83334_c0,comp83330_c0,comp82747_c0,comp82548_c0,comp88441_c0,comp85676_c1
GO:0005840	ribosome	cellular_component	0.00084225	0.53668	29	383	1204	24983	comp47879_c1,comp77957_c0,comp150455_c0,comp124251_c0,comp86173_c0,comp90878_c2,comp71597_c0,comp20893_c0,comp168826_c0,comp73329_c0,comp192071_c0,comp269751_c0,comp43290_c0,comp81334_c0,comp183444_c0,comp168899_c0,comp176897_c0,comp45992_c0,comp67825_c0,comp160060_c0,comp142627_c0,comp241961_c0,comp278547_c0,comp43645_c0,comp175466_c0,comp202190_c0,comp142351_c0,comp161758_c0,comp27771_c0
GO:0042254	ribosome biogenesis	biological_process	0.00098178	0.53668	29	383	1189	24983	comp124251_c0,comp150455_c0,comp47879_c1,comp77957_c0,comp269751_c0,comp73329_c0,comp192071_c0,comp81334_c0,comp43290_c0,comp90878_c2,comp49767_c0,comp86173_c0,comp168826_c0,comp20893_c0,comp71597_c0,comp241961_c0,comp278547_c0,comp43645_c0,comp175466_c0,comp67825_c0,comp183444_c0,comp176897_c0,comp168899_c0,comp45992_c0,comp142627_c0,comp27771_c0,comp161758_c0,comp202190_c0,comp142351_c0
GO:0022613	ribonucleoprotein complex biogenesis	biological_process	0.0011524	0.53668	29	383	1199	24983	comp27771_c0,comp161758_c0,comp142351_c0,comp202190_c0,comp278547_c0,comp241961_c0,comp175466_c0,comp43645_c0,comp142627_c0,comp67825_c0,comp183444_c0,comp168899_c0,comp176897_c0,comp45992_c0,comp81334_c0,comp43290_c0,comp269751_c0,comp192071_c0,comp73329_c0,comp20893_c0,comp168826_c0,comp71597_c0,comp90878_c2,comp49767_c0,comp86173_c0,comp124251_c0,comp150455_c0,comp77957_c0,comp47879_c1
GO:0016762	xyloglucan:xyloglucosyl transferase activity	molecular_function	0.0011654	0.53668	4	383	28	24983	comp69075_c0,comp90562_c1,comp79252_c0,comp85516_c0
GO:0016841	ammonia-lyase activity	molecular_function	0.0011769	0.53668	3	383	14	24983	comp91892_c0,comp82145_c0,comp87406_c0
GO:0006869	lipid transport	biological_process	0.0014151	0.53668	7	383	122	24983	comp292105_c0,comp291729_c0,comp440713_c0,comp160236_c0,comp201836_c0,comp82918_c0,comp995_c0
GO:0010876	lipid localization	biological_process	0.0014151	0.53668	7	383	122	24983	comp440713_c0,comp292105_c0,comp291729_c0,comp995_c0,comp160236_c0,comp201836_c0,comp82918_c0
GO:0006030	chitin metabolic process	biological_process	0.0017208	0.53668	4	383	34	24983	comp283749_c0,comp64057_c0,comp104116_c0,comp20107_c0
GO:1901071	glucosamine-containing compound metabolic process	biological_process	0.0017208	0.53668	4	383	34	24983	comp20107_c0,comp283749_c0,comp64057_c0,comp104116_c0
GO:0006040	amino sugar metabolic process	biological_process	0.0018958	0.53668	6	383	80	24983	comp283749_c0,comp76592_c1,comp76592_c0,comp64057_c0,comp104116_c0,comp20107_c0
GO:0004568	chitinase activity	molecular_function	0.002	0.53668	3	383	15	24983	comp64057_c0,comp104116_c0,comp20107_c0
GO:0006032	chitin catabolic process	biological_process	0.002	0.53668	3	383	15	24983	comp104116_c0,comp64057_c0,comp20107_c0
GO:0046348	amino sugar catabolic process	biological_process	0.002	0.53668	3	383	15	24983	comp20107_c0,comp104116_c0,comp64057_c0
GO:1901072	glucosamine-containing compound catabolic process	biological_process	0.002	0.53668	3	383	15	24983	comp20107_c0,comp64057_c0,comp104116_c0
GO:0004055	argininosuccinate synthase activity	molecular_function	0.0020527	0.53668	2	383	6	24983	comp74559_c1,comp74559_c0
GO:0009084	glutamine family amino acid biosynthetic process	biological_process	0.0023155	0.57351	4	383	35	24983	comp74559_c1,comp48444_c0,comp74559_c0,comp87419_c2
GO:0048046	apoplast	cellular_component	0.0026144	0.59553	4	383	36	24983	comp90562_c1,comp69075_c0,comp85516_c0,comp79252_c0
GO:0009064	glutamine family amino acid metabolic process	biological_process	0.0028607	0.59553	7	383	115	24983	comp74559_c0,comp87419_c2,comp64979_c0,comp48444_c0,comp78912_c0,comp74559_c1,comp88830_c0
GO:0001871	pattern binding	molecular_function	0.0029175	0.59553	5	383	53	24983	comp86090_c0,comp88523_c0,comp246424_c0,comp306374_c0,comp81381_c0
GO:0030247	polysaccharide binding	molecular_function	0.0029175	0.59553	5	383	53	24983	comp81381_c0,comp306374_c0,comp88523_c0,comp86090_c0,comp246424_c0
GO:0005506	iron ion binding	molecular_function	0.0030371	0.59553	13	383	330	24983	comp77778_c0,comp85492_c0,comp88322_c0,comp86783_c1,comp84919_c0,comp78994_c0,comp79914_c0,comp91239_c1,comp84378_c0,comp90759_c2,comp74068_c0,comp82278_c0,comp74068_c1
GO:0042157	lipoprotein metabolic process	biological_process	0.00325	0.59597	7	383	134	24983	comp75596_c0,comp440713_c0,comp291729_c0,comp995_c0,comp160236_c0,comp201836_c0,comp82918_c0
GO:0030529	ribonucleoprotein complex	cellular_component	0.0032927	0.59597	31	383	1399	24983	comp161758_c0,comp27771_c0,comp142351_c0,comp202190_c0,comp81920_c0,comp278547_c0,comp241961_c0,comp175466_c0,comp43645_c0,comp142627_c0,comp160060_c0,comp67825_c0,comp45992_c0,comp440713_c0,comp183444_c0,comp168899_c0,comp176897_c0,comp81334_c0,comp43290_c0,comp269751_c0,comp73329_c0,comp192071_c0,comp168826_c0,comp20893_c0,comp71597_c0,comp90878_c2,comp86173_c0,comp150455_c0,comp124251_c0,comp7…
GO:0009628	response to abiotic stimulus	biological_process	0.0039761	0.62915	4	383	44	24983	comp84179_c0,comp83699_c1,comp88600_c0,comp23468_c0
GO:0004553	hydrolase activity, hydrolyzing O-glycosyl compounds	molecular_function	0.0043129	0.62915	17	383	509	24983	comp246424_c0,comp304353_c0,comp78000_c0,comp64057_c0,comp225863_c0,comp76521_c0,comp85130_c0,comp20107_c0,comp79252_c0,comp77429_c0,comp78000_c1,comp85516_c0,comp104116_c0,comp77150_c0,comp90562_c1,comp69075_c0,comp83565_c3
GO:0019310	inositol catabolic process	biological_process	0.0044535	0.62915	2	383	8	24983	comp74068_c1,comp74068_c0
GO:0046164	alcohol catabolic process	biological_process	0.0044535	0.62915	2	383	8	24983	comp74068_c0,comp74068_c1
GO:0046174	polyol catabolic process	biological_process	0.0044535	0.62915	2	383	8	24983	comp74068_c0,comp74068_c1
GO:0050113	inositol oxygenase activity	molecular_function	0.0044535	0.62915	2	383	8	24983	comp74068_c1,comp74068_c0
GO:1901616	organic hydroxy compound catabolic process	biological_process	0.0044535	0.62915	2	383	8	24983	comp74068_c0,comp74068_c1
GO:0005198	structural molecule activity	molecular_function	0.0045455	0.62915	34	383	1555	24983	comp81270_c0,comp175466_c0,comp241961_c0,comp160236_c0,comp183444_c0,comp168899_c0,comp142627_c0,comp202190_c0,comp85910_c0,comp13803_c0,comp150455_c0,comp47879_c1,comp269751_c0,comp73329_c0,comp81334_c0,comp86173_c0,comp20893_c0,comp71597_c0,comp278547_c0,comp43645_c0,comp80828_c0,comp67825_c0,comp176897_c0,comp45992_c0,comp27771_c0,comp161758_c0,comp142351_c0,comp124251_c0,comp76586_c0,comp7795…
GO:0009059	macromolecule biosynthetic process	biological_process	0.0049085	0.65484	95	383	4852	24983	comp63984_c0,comp91058_c2,comp43290_c0,comp90878_c2,comp168826_c0,comp84273_c0,comp69091_c0,comp76926_c0,comp65891_c1,comp76586_c0,comp85605_c0,comp71742_c1,comp80924_c2,comp77957_c0,comp90492_c1,comp257548_c0,comp161758_c0,comp80695_c0,comp85609_c1,comp56812_c1,comp278547_c0,comp67939_c0,comp45992_c0,comp75596_c0,comp65101_c1,comp269751_c0,comp434545_c0,comp69006_c0,comp81334_c0,comp87209_c3,com…
GO:0034645	cellular macromolecule biosynthetic process	biological_process	0.0051382	0.65484	94	383	4801	24983	comp84322_c0,comp80982_c0,comp87209_c3,comp86173_c0,comp81334_c0,comp69006_c0,comp269751_c0,comp434545_c0,comp89582_c0,comp89496_c2,comp70264_c0,comp75275_c0,comp66346_c0,comp83816_c0,comp150455_c0,comp79914_c0,comp202190_c0,comp83053_c1,comp76034_c0,comp48857_c0,comp142627_c0,comp68313_c0,comp168899_c0,comp77697_c1,comp175466_c0,comp241961_c0,comp228825_c0,comp168826_c0,comp69091_c0,comp84273_c0…
GO:0006412	translation	biological_process	0.0051485	0.65484	30	383	1372	24983	comp77957_c0,comp47879_c1,comp124251_c0,comp150455_c0,comp71597_c0,comp168826_c0,comp20893_c0,comp86173_c0,comp90878_c2,comp43290_c0,comp81334_c0,comp73329_c0,comp192071_c0,comp269751_c0,comp160060_c0,comp142627_c0,comp176897_c0,comp183444_c0,comp168899_c0,comp45992_c0,comp67825_c0,comp60723_c0,comp241961_c0,comp278547_c0,comp175466_c0,comp43645_c0,comp142351_c0,comp202190_c0,comp161758_c0,comp27…
GO:0009314	response to radiation	biological_process	0.0063477	0.76596	3	383	25	24983	comp84179_c0,comp83699_c1,comp88600_c0
GO:0009416	response to light stimulus	biological_process	0.0063477	0.76596	3	383	25	24983	comp88600_c0,comp83699_c1,comp84179_c0
GO:0031012	extracellular matrix	cellular_component	0.0077631	0.91332	8	383	169	24983	comp72961_c0,comp76586_c0,comp66750_c0,comp79523_c0,comp426826_c0,comp353714_c0,comp89640_c0,comp84424_c0
GO:0016798	hydrolase activity, acting on glycosyl bonds	molecular_function	0.0082241	0.94397	17	383	543	24983	comp20107_c0,comp85130_c0,comp76521_c0,comp225863_c0,comp304353_c0,comp78000_c0,comp64057_c0,comp246424_c0,comp83565_c3,comp69075_c0,comp90562_c1,comp77150_c0,comp104116_c0,comp85516_c0,comp78000_c1,comp77429_c0,comp79252_c0
GO:0009968	negative regulation of signal transduction	biological_process	0.0090387	0.9555	2	383	11	24983	comp173928_c0,comp304353_c0
GO:0010648	negative regulation of cell communication	biological_process	0.0090387	0.9555	2	383	11	24983	comp173928_c0,comp304353_c0
GO:0023057	negative regulation of signaling	biological_process	0.0090387	0.9555	2	383	11	24983	comp304353_c0,comp173928_c0
GO:0005576	extracellular region	cellular_component	0.0091367	0.9555	28	383	1152	24983	comp79523_c0,comp85516_c0,comp294925_c0,comp69075_c0,comp76586_c0,comp90562_c1,comp178012_c0,comp79252_c0,comp49805_c0,comp49767_c0,comp87603_c0,comp995_c0,comp83478_c0,comp66750_c0,comp89703_c0,comp440713_c0,comp173928_c0,comp160236_c0,comp82918_c0,comp241961_c0,comp84424_c0,comp76902_c3,comp291729_c0,comp246424_c0,comp89640_c0,comp201836_c0,comp353714_c0,comp70606_c0
GO:0016757	transferase activity, transferring glycosyl groups	molecular_function	0.011053	1	18	383	572	24983	comp283749_c0,comp85516_c0,comp79511_c0,comp69075_c0,comp80715_c0,comp90562_c1,comp19106_c0,comp79252_c0,comp77492_c0,comp91112_c1,comp82387_c0,comp87210_c0,comp83334_c0,comp83330_c0,comp82747_c0,comp82548_c0,comp88441_c0,comp85676_c1
GO:0016840	carbon-nitrogen lyase activity	molecular_function	0.012371	1	3	383	29	24983	comp87406_c0,comp82145_c0,comp91892_c0
GO:0006541	glutamine metabolic process	biological_process	0.015277	1	3	383	29	24983	comp48444_c0,comp64979_c0,comp88830_c0
GO:0048585	negative regulation of response to stimulus	biological_process	0.015903	1	2	383	14	24983	comp304353_c0,comp173928_c0
GO:0006526	arginine biosynthetic process	biological_process	0.016704	1	2	383	14	24983	comp74559_c0,comp74559_c1
GO:0010467	gene expression	biological_process	0.017236	1	81	383	4217	24983	comp82399_c1,comp47879_c1,comp90796_c0,comp71742_c2,comp73329_c0,comp83816_c1,comp89477_c0,comp71597_c0,comp87890_c0,comp20893_c0,comp78149_c0,comp60707_c0,comp86875_c0,comp81920_c0,comp60723_c0,comp160060_c0,comp183444_c0,comp53972_c0,comp76902_c3,comp79690_c2,comp30254_c1,comp84440_c1,comp90383_c1,comp124251_c0,comp70325_c0,comp192071_c0,comp43645_c0,comp64006_c0,comp88771_c1,comp176897_c0,comp…
GO:0001071	nucleic acid binding transcription factor activity	molecular_function	0.017312	1	22	383	810	24983	comp71742_c1,comp70325_c0,comp66346_c0,comp89496_c2,comp82399_c1,comp90492_c1,comp87209_c3,comp84322_c0,comp84273_c0,comp69091_c0,comp71742_c2,comp69006_c0,comp64006_c0,comp81920_c0,comp86875_c0,comp56812_c1,comp84440_c1,comp79690_c2,comp76902_c3,comp142351_c0,comp48857_c0,comp76034_c0
GO:0003700	sequence-specific DNA binding transcription factor activity	molecular_function	0.017312	1	22	383	810	24983	comp64006_c0,comp86875_c0,comp81920_c0,comp56812_c1,comp84440_c1,comp76902_c3,comp142351_c0,comp79690_c2,comp48857_c0,comp76034_c0,comp66346_c0,comp70325_c0,comp71742_c1,comp90492_c1,comp82399_c1,comp89496_c2,comp87209_c3,comp69091_c0,comp84273_c0,comp84322_c0,comp71742_c2,comp69006_c0
GO:0006560	proline metabolic process	biological_process	0.019433	1	4	383	66	24983	comp87419_c2,comp74559_c0,comp78912_c0,comp74559_c1
GO:0020037	heme binding	molecular_function	0.020123	1	12	383	385	24983	comp57690_c0,comp85492_c0,comp78994_c0,comp84919_c0,comp86783_c1,comp88322_c0,comp79914_c0,comp84378_c0,comp91239_c1,comp90759_c2,comp150408_c0,comp82278_c0
GO:0006473	protein acetylation	biological_process	0.021583	1	1	383	1	24983	comp76521_c0
GO:0006475	internal protein amino acid acetylation	biological_process	0.021583	1	1	383	1	24983	comp76521_c0
GO:0018393	internal peptidyl-lysine acetylation	biological_process	0.021583	1	1	383	1	24983	comp76521_c0
GO:0018394	peptidyl-lysine acetylation	biological_process	0.021583	1	1	383	1	24983	comp76521_c0
GO:0019799	tubulin N-acetyltransferase activity	molecular_function	0.021583	1	1	383	1	24983	comp76521_c0
GO:0034212	peptide N-acetyltransferase activity	molecular_function	0.021583	1	1	383	1	24983	comp76521_c0
GO:0043543	protein acylation	biological_process	0.021583	1	1	383	1	24983	comp76521_c0
GO:0071929	alpha-tubulin acetylation	biological_process	0.021583	1	1	383	1	24983	comp76521_c0
GO:0004930	G-protein coupled receptor activity	molecular_function	0.024433	1	4	383	78	24983	comp78302_c0,comp34626_c0,comp84183_c1,comp60109_c0
GO:0044085	cellular component biogenesis	biological_process	0.024624	1	35	383	1788	24983	comp124251_c0,comp178012_c0,comp77957_c0,comp104116_c0,comp43290_c0,comp192071_c0,comp168826_c0,comp90878_c2,comp278547_c0,comp43645_c0,comp89703_c0,comp45992_c0,comp176897_c0,comp67825_c0,comp161758_c0,comp27771_c0,comp45970_c0,comp142351_c0,comp150455_c0,comp47879_c1,comp81334_c0,comp73329_c0,comp269751_c0,comp71597_c0,comp19106_c0,comp20893_c0,comp49767_c0,comp86173_c0,comp175466_c0,comp48444_…
GO:0006022	aminoglycan metabolic process	biological_process	0.026008	1	5	383	99	24983	comp104116_c0,comp64057_c0,comp283749_c0,comp20107_c0,comp48444_c0
GO:0031981	nuclear lumen	cellular_component	0.026258	1	35	383	1529	24983	comp79914_c0,comp66346_c0,comp89496_c2,comp82399_c1,comp71742_c2,comp69006_c0,comp78149_c0,comp87209_c3,comp84322_c0,comp81920_c0,comp86875_c0,comp160236_c0,comp77697_c1,comp48857_c0,comp76034_c0,comp30254_c1,comp84440_c1,comp83053_c1,comp79690_c2,comp76902_c3,comp53972_c0,comp65891_c1,comp76586_c0,comp85605_c0,comp71742_c1,comp70325_c0,comp90492_c1,comp69091_c0,comp84273_c0,comp64006_c0,comp6793…
GO:0046906	tetrapyrrole binding	molecular_function	0.026585	1	12	383	401	24983	comp90759_c2,comp84378_c0,comp91239_c1,comp82278_c0,comp150408_c0,comp85492_c0,comp57690_c0,comp79914_c0,comp78994_c0,comp84919_c0,comp86783_c1,comp88322_c0
GO:0044275	cellular carbohydrate catabolic process	biological_process	0.026846	1	2	383	17	24983	comp74068_c0,comp74068_c1
GO:0030312	external encapsulating structure	cellular_component	0.029318	1	7	383	199	24983	comp189382_c0,comp69075_c0,comp90562_c1,comp68481_c1,comp79252_c0,comp85516_c0,comp72852_c0
GO:0006525	arginine metabolic process	biological_process	0.029728	1	4	383	75	24983	comp74559_c1,comp78912_c0,comp74559_c0,comp87419_c2
GO:0042578	phosphoric ester hydrolase activity	molecular_function	0.02995	1	8	383	210	24983	comp340336_c0,comp74068_c0,comp78167_c0,comp72469_c0,comp87209_c0,comp71773_c0,comp46787_c0,comp90147_c0
GO:0006351	transcription, DNA-dependent	biological_process	0.031363	1	48	383	2259	24983	comp56812_c1,comp85609_c1,comp142351_c0,comp257548_c0,comp71824_c0,comp80695_c0,comp65101_c1,comp88771_c1,comp64006_c0,comp67939_c0,comp69091_c0,comp84273_c0,comp85605_c0,comp71742_c1,comp70325_c0,comp90492_c1,comp65891_c1,comp76586_c0,comp83053_c1,comp30254_c1,comp84440_c1,comp90383_c1,comp53972_c0,comp76902_c3,comp79690_c2,comp48857_c0,comp76034_c0,comp77697_c1,comp86875_c0,comp81920_c0,comp872…
GO:0043233	organelle lumen	cellular_component	0.03198	1	35	383	1556	24983	comp90492_c1,comp71742_c1,comp85605_c0,comp70325_c0,comp76586_c0,comp65891_c1,comp69091_c0,comp84273_c0,comp88771_c1,comp67939_c0,comp64006_c0,comp142351_c0,comp56812_c1,comp257548_c0,comp89496_c2,comp82399_c1,comp66346_c0,comp79914_c0,comp84322_c0,comp87209_c3,comp78149_c0,comp69006_c0,comp71742_c2,comp77697_c1,comp160236_c0,comp86875_c0,comp81920_c0,comp76902_c3,comp53972_c0,comp79690_c2,comp84…
GO:0070013	intracellular organelle lumen	cellular_component	0.03198	1	35	383	1556	24983	comp79914_c0,comp66346_c0,comp82399_c1,comp89496_c2,comp71742_c2,comp69006_c0,comp87209_c3,comp78149_c0,comp84322_c0,comp86875_c0,comp160236_c0,comp81920_c0,comp77697_c1,comp48857_c0,comp76034_c0,comp30254_c1,comp84440_c1,comp83053_c1,comp53972_c0,comp76902_c3,comp79690_c2,comp65891_c1,comp76586_c0,comp71742_c1,comp70325_c0,comp85605_c0,comp90492_c1,comp69091_c0,comp84273_c0,comp64006_c0,comp6793…
GO:0006355	regulation of transcription, DNA-dependent	biological_process	0.032103	1	41	383	1875	24983	comp81920_c0,comp86875_c0,comp79690_c2,comp76902_c3,comp90383_c1,comp84440_c1,comp83053_c1,comp76034_c0,comp48857_c0,comp89582_c0,comp82399_c1,comp89496_c2,comp66346_c0,comp70264_c0,comp75275_c0,comp83816_c0,comp87890_c0,comp84322_c0,comp60707_c0,comp78149_c0,comp87209_c3,comp69006_c0,comp71742_c2,comp89477_c0,comp83816_c1,comp434545_c0,comp88771_c1,comp64006_c0,comp142351_c0,comp85609_c1,comp568…
GO:0042301	phosphate ion binding	molecular_function	0.032757	1	2	383	18	24983	comp84319_c0,comp90796_c0
GO:0031974	membrane-enclosed lumen	cellular_component	0.033229	1	35	383	1561	24983	comp69006_c0,comp71742_c2,comp84322_c0,comp87209_c3,comp78149_c0,comp79914_c0,comp89496_c2,comp82399_c1,comp66346_c0,comp76034_c0,comp48857_c0,comp53972_c0,comp76902_c3,comp79690_c2,comp30254_c1,comp84440_c1,comp83053_c1,comp86875_c0,comp160236_c0,comp81920_c0,comp77697_c1,comp69091_c0,comp84273_c0,comp76586_c0,comp65891_c1,comp90492_c1,comp71742_c1,comp85605_c0,comp70325_c0,comp257548_c0,comp142…
GO:2001141	regulation of RNA biosynthetic process	biological_process	0.03332	1	41	383	1881	24983	comp69091_c0,comp84273_c0,comp76586_c0,comp65891_c1,comp90492_c1,comp71742_c1,comp70325_c0,comp85605_c0,comp71824_c0,comp257548_c0,comp142351_c0,comp56812_c1,comp85609_c1,comp64006_c0,comp88771_c1,comp69006_c0,comp83816_c1,comp71742_c2,comp89477_c0,comp434545_c0,comp84322_c0,comp87890_c0,comp87209_c3,comp60707_c0,comp78149_c0,comp89496_c2,comp82399_c1,comp89582_c0,comp70264_c0,comp83816_c0,comp66…
GO:0009187	cyclic nucleotide metabolic process	biological_process	0.034126	1	2	383	21	24983	comp228825_c0,comp90147_c0
GO:0048610	cellular process involved in reproduction	biological_process	0.034489	1	7	383	195	24983	comp71373_c0,comp88581_c0,comp160236_c0,comp178012_c0,comp104116_c0,comp84183_c1,comp89703_c0
GO:0032774	RNA biosynthetic process	biological_process	0.036117	1	48	383	2282	24983	comp90492_c1,comp70325_c0,comp71742_c1,comp85605_c0,comp76586_c0,comp65891_c1,comp84273_c0,comp69091_c0,comp88771_c1,comp65101_c1,comp67939_c0,comp64006_c0,comp142351_c0,comp85609_c1,comp56812_c1,comp80695_c0,comp71824_c0,comp257548_c0,comp89582_c0,comp82399_c1,comp89496_c2,comp70264_c0,comp75275_c0,comp66346_c0,comp83816_c0,comp79914_c0,comp87890_c0,comp84322_c0,comp78149_c0,comp60707_c0,comp872…
GO:0006026	aminoglycan catabolic process	biological_process	0.039217	1	3	383	43	24983	comp20107_c0,comp104116_c0,comp64057_c0
GO:0005654	nucleoplasm	cellular_component	0.039744	1	28	383	1190	24983	comp76902_c3,comp142351_c0,comp79690_c2,comp56812_c1,comp83053_c1,comp84440_c1,comp76034_c0,comp48857_c0,comp257548_c0,comp86875_c0,comp81920_c0,comp64006_c0,comp69091_c0,comp84273_c0,comp84322_c0,comp87209_c3,comp78149_c0,comp69006_c0,comp71742_c2,comp90492_c1,comp82399_c1,comp89496_c2,comp66346_c0,comp71742_c1,comp70325_c0,comp85605_c0,comp76586_c0,comp65891_c1
GO:0044451	nucleoplasm part	cellular_component	0.039744	1	28	383	1190	24983	comp83053_c1,comp56812_c1,comp84440_c1,comp76902_c3,comp142351_c0,comp79690_c2,comp48857_c0,comp257548_c0,comp76034_c0,comp64006_c0,comp86875_c0,comp81920_c0,comp87209_c3,comp78149_c0,comp69091_c0,comp84273_c0,comp84322_c0,comp71742_c2,comp69006_c0,comp66346_c0,comp71742_c1,comp85605_c0,comp70325_c0,comp90492_c1,comp82399_c1,comp89496_c2,comp65891_c1,comp76586_c0
GO:0004457	lactate dehydrogenase activity	molecular_function	0.042223	1	1	383	2	24983	comp80828_c0
GO:0004459	L-lactate dehydrogenase activity	molecular_function	0.042223	1	1	383	2	24983	comp80828_c0
GO:0031647	regulation of protein stability	biological_process	0.042262	1	2	383	21	24983	comp84319_c0,comp90796_c0
GO:0050821	protein stabilization	biological_process	0.042262	1	2	383	21	24983	comp84319_c0,comp90796_c0
GO:0044249	cellular biosynthetic process	biological_process	0.043147	1	109	383	6071	24983	comp71773_c0,comp70264_c0,comp75275_c0,comp66346_c0,comp83816_c0,comp89582_c0,comp89496_c2,comp79914_c0,comp64979_c0,comp150455_c0,comp87419_c2,comp86173_c0,comp80982_c0,comp87209_c3,comp84322_c0,comp269751_c0,comp434545_c0,comp81334_c0,comp69006_c0,comp77697_c1,comp168899_c0,comp68313_c0,comp142627_c0,comp175466_c0,comp228825_c0,comp241961_c0,comp86783_c1,comp202190_c0,comp83053_c1,comp48857_c0,…
GO:1901576	organic substance biosynthetic process	biological_process	0.043316	1	112	383	6245	24983	comp71742_c2,comp73329_c0,comp83816_c1,comp89477_c0,comp78149_c0,comp88140_c0,comp60707_c0,comp20137_c0,comp87890_c0,comp20893_c0,comp19106_c0,comp71597_c0,comp74559_c0,comp47879_c1,comp283749_c0,comp82399_c1,comp90383_c1,comp84440_c1,comp30254_c1,comp79690_c2,comp53972_c0,comp76902_c3,comp48444_c0,comp60723_c0,comp81920_c0,comp90712_c0,comp80680_c0,comp86875_c0,comp183444_c0,comp160060_c0,comp19…
GO:0009058	biosynthetic process	biological_process	0.043364	1	116	383	6467	24983	comp283749_c0,comp82399_c1,comp47879_c1,comp74559_c0,comp87890_c0,comp20893_c0,comp19106_c0,comp71597_c0,comp78149_c0,comp88140_c0,comp60707_c0,comp20137_c0,comp71742_c2,comp89477_c0,comp73329_c0,comp83816_c1,comp160060_c0,comp183444_c0,comp90712_c0,comp81920_c0,comp86875_c0,comp80680_c0,comp48444_c0,comp60723_c0,comp79690_c2,comp76902_c3,comp53972_c0,comp90383_c1,comp84440_c1,comp30254_c1,comp70…
GO:0006458	'de novo' protein folding	biological_process	0.043737	1	2	383	18	24983	comp85605_c0,comp90712_c0
GO:0051084	'de novo' posttranslational protein folding	biological_process	0.043737	1	2	383	18	24983	comp90712_c0,comp85605_c0
GO:0051085	chaperone mediated protein folding requiring cofactor	biological_process	0.043737	1	2	383	18	24983	comp85605_c0,comp90712_c0
GO:0061077	chaperone-mediated protein folding	biological_process	0.043737	1	2	383	18	24983	comp90712_c0,comp85605_c0
GO:0071554	cell wall organization or biogenesis	biological_process	0.044515	1	7	383	206	24983	comp49767_c0,comp72852_c0,comp19106_c0,comp104116_c0,comp64057_c0,comp48444_c0,comp20107_c0
GO:0044262	cellular carbohydrate metabolic process	biological_process	0.045867	1	19	383	718	24983	comp85516_c0,comp72620_c0,comp76926_c0,comp90562_c1,comp69075_c0,comp20137_c0,comp80982_c0,comp79252_c0,comp87603_c0,comp72852_c0,comp228825_c0,comp21494_c0,comp85130_c0,comp82747_c0,comp80828_c0,comp74068_c0,comp88779_c0,comp81467_c0,comp74068_c1
GO:0070402	NADPH binding	molecular_function	0.047136	1	1	383	3	24983	comp74079_c0
GO:2000112	regulation of cellular macromolecule biosynthetic process	biological_process	0.047304	1	43	383	2064	24983	comp84273_c0,comp69091_c0,comp90492_c1,comp71742_c1,comp85605_c0,comp70325_c0,comp76586_c0,comp65891_c1,comp142351_c0,comp85609_c1,comp56812_c1,comp71824_c0,comp257548_c0,comp88771_c1,comp64006_c0,comp84322_c0,comp87890_c0,comp60707_c0,comp78149_c0,comp87209_c3,comp69006_c0,comp71742_c2,comp89477_c0,comp434545_c0,comp83816_c1,comp89582_c0,comp89496_c2,comp82399_c1,comp75275_c0,comp70264_c0,comp83…
GO:0005026	transforming growth factor beta receptor activity, type II	molecular_function	0.047944	1	1	383	3	24983	comp88773_c0
GO:0009889	regulation of biosynthetic process	biological_process	0.048895	1	43	383	2070	24983	comp84273_c0,comp69091_c0,comp90492_c1,comp71742_c1,comp70325_c0,comp85605_c0,comp76586_c0,comp65891_c1,comp142351_c0,comp56812_c1,comp85609_c1,comp71824_c0,comp257548_c0,comp88771_c1,comp64006_c0,comp87890_c0,comp84322_c0,comp87209_c3,comp60707_c0,comp78149_c0,comp69006_c0,comp89477_c0,comp71742_c2,comp83816_c1,comp434545_c0,comp89496_c2,comp82399_c1,comp89582_c0,comp70264_c0,comp83816_c0,comp66…
GO:0010556	regulation of macromolecule biosynthetic process	biological_process	0.048895	1	43	383	2070	24983	comp69091_c0,comp84273_c0,comp85605_c0,comp71742_c1,comp70325_c0,comp90492_c1,comp65891_c1,comp76586_c0,comp56812_c1,comp85609_c1,comp142351_c0,comp257548_c0,comp71824_c0,comp88771_c1,comp64006_c0,comp87209_c3,comp60707_c0,comp78149_c0,comp87890_c0,comp84322_c0,comp89477_c0,comp71742_c2,comp83816_c1,comp434545_c0,comp69006_c0,comp70264_c0,comp83816_c0,comp66346_c0,comp75275_c0,comp89496_c2,comp82…
GO:0031326	regulation of cellular biosynthetic process	biological_process	0.048895	1	43	383	2070	24983	comp69006_c0,comp434545_c0,comp71742_c2,comp89477_c0,comp83816_c1,comp87890_c0,comp84322_c0,comp78149_c0,comp60707_c0,comp87209_c3,comp89582_c0,comp89496_c2,comp82399_c1,comp83816_c0,comp70264_c0,comp66346_c0,comp75275_c0,comp76034_c0,comp48857_c0,comp79690_c2,comp76902_c3,comp90383_c1,comp83053_c1,comp84440_c1,comp81920_c0,comp86875_c0,comp68313_c0,comp160060_c0,comp84273_c0,comp69091_c0,comp765…
GO:0016705	oxidoreductase activity, acting on paired donors, with incorporation or reduction of molecular oxygen	molecular_function	0.049243	1	13	383	471	24983	comp85492_c0,comp79914_c0,comp80680_c0,comp67939_c0,comp88322_c0,comp78994_c0,comp84919_c0,comp90759_c2,comp91239_c1,comp84378_c0,comp82278_c0,comp77699_c0,comp62108_c0
GO:0018205	peptidyl-lysine modification	biological_process	0.050934	1	1	383	3	24983	comp76521_c0
GO:0010468	regulation of gene expression	biological_process	0.051275	1	44	383	2130	24983	comp142351_c0,comp85609_c1,comp56812_c1,comp71824_c0,comp257548_c0,comp88771_c1,comp64006_c0,comp84273_c0,comp69091_c0,comp84319_c0,comp90492_c1,comp71742_c1,comp70325_c0,comp85605_c0,comp76586_c0,comp65891_c1,comp79690_c2,comp76902_c3,comp90383_c1,comp83053_c1,comp84440_c1,comp76034_c0,comp48857_c0,comp160060_c0,comp81920_c0,comp86875_c0,comp87890_c0,comp84322_c0,comp60707_c0,comp78149_c0,comp87…
GO:0005578	proteinaceous extracellular matrix	cellular_component	0.05129	1	6	383	157	24983	comp353714_c0,comp76586_c0,comp89640_c0,comp79523_c0,comp84424_c0,comp66750_c0
GO:0005024	transforming growth factor beta-activated receptor activity	molecular_function	0.056624	1	1	383	4	24983	comp88773_c0
GO:0019751	polyol metabolic process	biological_process	0.056785	1	5	383	121	24983	comp76926_c0,comp72620_c0,comp74068_c1,comp74068_c0,comp80982_c0
GO:0006261	DNA-dependent DNA replication	biological_process	0.062549	1	5	383	139	24983	comp30254_c1,comp75275_c0,comp88771_c1,comp68313_c0,comp81920_c0
GO:0002253	activation of immune response	biological_process	0.062784	1	1	383	3	24983	comp87209_c0
GO:0002429	immune response-activating cell surface receptor signaling pathway	biological_process	0.062784	1	1	383	3	24983	comp87209_c0
GO:0002684	positive regulation of immune system process	biological_process	0.062784	1	1	383	3	24983	comp87209_c0
GO:0002757	immune response-activating signal transduction	biological_process	0.062784	1	1	383	3	24983	comp87209_c0
GO:0002764	immune response-regulating signaling pathway	biological_process	0.062784	1	1	383	3	24983	comp87209_c0
GO:0002768	immune response-regulating cell surface receptor signaling pathway	biological_process	0.062784	1	1	383	3	24983	comp87209_c0
GO:0050776	regulation of immune response	biological_process	0.062784	1	1	383	3	24983	comp87209_c0
GO:0050778	positive regulation of immune response	biological_process	0.062784	1	1	383	3	24983	comp87209_c0
GO:0050851	antigen receptor-mediated signaling pathway	biological_process	0.062784	1	1	383	3	24983	comp87209_c0
GO:0050852	T cell receptor signaling pathway	biological_process	0.062784	1	1	383	3	24983	comp87209_c0
GO:0005975	carbohydrate metabolic process	biological_process	0.062854	1	34	383	1519	24983	comp76926_c0,comp79511_c0,comp69075_c0,comp85516_c0,comp77150_c0,comp77429_c0,comp87603_c0,comp78000_c1,comp79252_c0,comp21494_c0,comp76521_c0,comp82747_c0,comp85130_c0,comp80828_c0,comp83334_c0,comp74068_c1,comp81467_c0,comp246424_c0,comp78000_c0,comp64057_c0,comp225863_c0,comp88779_c0,comp90562_c1,comp72620_c0,comp83565_c3,comp80982_c0,comp20137_c0,comp19106_c0,comp228825_c0,comp72852_c0,comp87…
GO:0004657	proline dehydrogenase activity	molecular_function	0.064441	1	1	383	4	24983	comp87419_c2
GO:0006562	proline catabolic process	biological_process	0.064441	1	1	383	4	24983	comp87419_c2
GO:0034654	nucleobase-containing compound biosynthetic process	biological_process	0.06594	1	52	383	2640	24983	comp69091_c0,comp84273_c0,comp90492_c1,comp70325_c0,comp71742_c1,comp85605_c0,comp88322_c0,comp76586_c0,comp289853_c0,comp65891_c1,comp142351_c0,comp56812_c1,comp85609_c1,comp71824_c0,comp80695_c0,comp257548_c0,comp88771_c1,comp65101_c1,comp67939_c0,comp64006_c0,comp87890_c0,comp84322_c0,comp87209_c3,comp78149_c0,comp60707_c0,comp69006_c0,comp71742_c2,comp434545_c0,comp83816_c1,comp89477_c0,comp8…
GO:0005667	transcription factor complex	cellular_component	0.066127	1	24	383	1028	24983	comp86875_c0,comp81920_c0,comp64006_c0,comp76034_c0,comp48857_c0,comp257548_c0,comp76902_c3,comp142351_c0,comp79690_c2,comp56812_c1,comp84440_c1,comp82399_c1,comp90492_c1,comp89496_c2,comp66346_c0,comp71742_c1,comp85605_c0,comp70325_c0,comp69006_c0,comp71742_c2,comp69091_c0,comp84273_c0,comp84322_c0,comp87209_c3
GO:0030111	regulation of Wnt receptor signaling pathway	biological_process	0.067171	1	1	383	4	24983	comp173928_c0
GO:0030178	negative regulation of Wnt receptor signaling pathway	biological_process	0.067171	1	1	383	4	24983	comp173928_c0
GO:0008152	metabolic process	biological_process	0.068759	1	239	383	14303	24983	comp20107_c0,comp82747_c0,comp89891_c0,comp43645_c0,comp76521_c0,comp88771_c1,comp87209_c0,comp33904_c0,comp67825_c0,comp85971_c0,comp71824_c0,comp88441_c0,comp91115_c0,comp246424_c0,comp71229_c0,comp72961_c0,comp77778_c0,comp43348_c0,comp85516_c0,comp87603_c0,comp77429_c0,comp192071_c0,comp91112_c1,comp79252_c0,comp84494_c0,comp90489_c0,comp80680_c0,comp81920_c0,comp60723_c0,comp90147_c0,comp160…
GO:0009411	response to UV	biological_process	0.069235	1	1	383	5	24983	comp83699_c1
GO:0036128	CatSper complex	cellular_component	0.069263	1	1	383	6	24983	comp84319_c0
GO:0044462	external encapsulating structure part	cellular_component	0.069832	1	2	383	29	24983	comp189382_c0,comp68481_c1
GO:0004371	glycerone kinase activity	molecular_function	0.069866	1	1	383	4	24983	comp72620_c0
GO:0009295	nucleoid	cellular_component	0.071673	1	1	383	6	24983	comp71597_c0
GO:0030174	regulation of DNA-dependent DNA replication initiation	biological_process	0.072845	1	1	383	6	24983	comp68313_c0
GO:0032297	negative regulation of DNA-dependent DNA replication initiation	biological_process	0.072845	1	1	383	6	24983	comp68313_c0
GO:0023021	termination of signal transduction	biological_process	0.075414	1	1	383	7	24983	comp304353_c0
GO:0038032	termination of G-protein coupled receptor signaling pathway	biological_process	0.075414	1	1	383	7	24983	comp304353_c0
GO:0045744	negative regulation of G-protein coupled receptor protein signaling pathway	biological_process	0.075414	1	1	383	7	24983	comp304353_c0
GO:0051252	regulation of RNA metabolic process	biological_process	0.076916	1	42	383	2069	24983	comp89582_c0,comp89496_c2,comp82399_c1,comp70264_c0,comp66346_c0,comp83816_c0,comp75275_c0,comp84322_c0,comp87890_c0,comp60707_c0,comp78149_c0,comp87209_c3,comp69006_c0,comp83816_c1,comp71742_c2,comp89477_c0,comp434545_c0,comp81920_c0,comp86875_c0,comp79690_c2,comp76902_c3,comp90383_c1,comp83053_c1,comp84440_c1,comp76034_c0,comp48857_c0,comp90492_c1,comp71742_c1,comp85605_c0,comp70325_c0,comp7658…
GO:0005618	cell wall	cellular_component	0.076981	1	5	383	152	24983	comp69075_c0,comp90562_c1,comp79252_c0,comp72852_c0,comp85516_c0
GO:0016998	cell wall macromolecule catabolic process	biological_process	0.077076	1	3	383	62	24983	comp20107_c0,comp104116_c0,comp64057_c0
GO:0016311	dephosphorylation	biological_process	0.078913	1	3	383	56	24983	comp78167_c0,comp87209_c0,comp340336_c0
GO:0006020	inositol metabolic process	biological_process	0.079412	1	2	383	34	24983	comp74068_c0,comp74068_c1
GO:0044036	cell wall macromolecule metabolic process	biological_process	0.079845	1	4	383	99	24983	comp64057_c0,comp104116_c0,comp20107_c0,comp48444_c0
GO:0008770	[acyl-carrier-protein] phosphodiesterase activity	molecular_function	0.081134	1	1	383	5	24983	comp71773_c0
GO:0050661	NADP binding	molecular_function	0.082646	1	3	383	64	24983	comp88140_c0,comp74079_c0,comp76926_c0
GO:0034702	ion channel complex	cellular_component	0.083946	1	2	383	34	24983	comp74202_c0,comp84319_c0
GO:0034703	cation channel complex	cellular_component	0.083946	1	2	383	34	24983	comp84319_c0,comp74202_c0
GO:0006275	regulation of DNA replication	biological_process	0.084103	1	2	383	32	24983	comp68313_c0,comp76902_c3
GO:0019067	viral assembly, maturation, egress, and release	biological_process	0.084829	1	4	383	107	24983	comp104116_c0,comp89703_c0,comp241961_c0,comp178012_c0
GO:0016791	phosphatase activity	molecular_function	0.086391	1	5	383	137	24983	comp87209_c0,comp340336_c0,comp72469_c0,comp78167_c0,comp46787_c0
GO:0044000	movement in host	biological_process	0.088602	1	2	383	32	24983	comp302956_c0,comp190487_c0
GO:0046739	spread of virus in multicellular host	biological_process	0.088602	1	2	383	32	24983	comp190487_c0,comp302956_c0
GO:0046740	spread of virus in host, cell to cell	biological_process	0.088602	1	2	383	32	24983	comp190487_c0,comp302956_c0
GO:0051814	movement in other organism involved in symbiotic interaction	biological_process	0.088602	1	2	383	32	24983	comp302956_c0,comp190487_c0
GO:0005451	monovalent cation:hydrogen antiporter activity	molecular_function	0.088604	1	1	383	5	24983	comp77101_c0
GO:0046872	metal ion binding	molecular_function	0.088672	1	61	383	3074	24983	comp79310_c0,comp72961_c0,comp88322_c0,comp294925_c0,comp85977_c0,comp78994_c0,comp84919_c0,comp88773_c0,comp77778_c0,comp211476_c0,comp85492_c0,comp80924_c2,comp77309_c0,comp535_c0,comp228607_c0,comp323416_c0,comp91239_c1,comp83502_c0,comp89891_c0,comp76081_c1,comp88707_c0,comp49443_c0,comp90436_c0,comp66750_c0,comp88771_c1,comp353714_c0,comp74068_c1,comp82278_c0,comp68721_c0,comp84424_c0,comp79…
GO:0004725	protein tyrosine phosphatase activity	molecular_function	0.089558	1	2	383	27	24983	comp340336_c0,comp87209_c0
GO:0030259	lipid glycosylation	biological_process	0.091228	1	3	383	60	24983	comp87210_c0,comp85676_c1,comp79511_c0
GO:0007166	cell surface receptor signaling pathway	biological_process	0.091301	1	9	383	347	24983	comp88773_c0,comp87209_c0,comp78302_c0,comp34626_c0,comp173928_c0,comp375502_c0,comp84183_c1,comp304353_c0,comp60109_c0
GO:0019069	viral capsid assembly	biological_process	0.092401	1	2	383	36	24983	comp104116_c0,comp89703_c0
GO:0004115	3',5'-cyclic-AMP phosphodiesterase activity	molecular_function	0.093184	1	1	383	6	24983	comp90147_c0
GO:0006198	cAMP catabolic process	biological_process	0.093184	1	1	383	6	24983	comp90147_c0
GO:0009214	cyclic nucleotide catabolic process	biological_process	0.093184	1	1	383	6	24983	comp90147_c0
GO:0016701	oxidoreductase activity, acting on single donors with incorporation of molecular oxygen	molecular_function	0.093552	1	4	383	114	24983	comp76081_c0,comp74068_c0,comp76081_c1,comp74068_c1
GO:0044282	small molecule catabolic process	biological_process	0.095298	1	6	383	184	24983	comp74068_c0,comp76216_c0,comp91112_c1,comp76926_c0,comp74068_c1,comp87419_c2
GO:0044712	single-organism catabolic process	biological_process	0.095298	1	6	383	184	24983	comp87419_c2,comp91112_c1,comp76926_c0,comp74068_c1,comp76216_c0,comp74068_c0
GO:0008107	galactoside 2-alpha-L-fucosyltransferase activity	molecular_function	0.095343	1	1	383	6	24983	comp19106_c0
GO:0031127	alpha-(1,2)-fucosyltransferase activity	molecular_function	0.095343	1	1	383	6	24983	comp19106_c0
GO:0006066	alcohol metabolic process	biological_process	0.09551	1	5	383	143	24983	comp72620_c0,comp76926_c0,comp74068_c1,comp80982_c0,comp74068_c0
GO:0004888	transmembrane signaling receptor activity	molecular_function	0.096823	1	5	383	157	24983	comp78302_c0,comp34626_c0,comp84183_c1,comp60109_c0,comp88773_c0
GO:0005047	signal recognition particle binding	molecular_function	0.10137	1	1	383	6	24983	comp440713_c0
GO:0005785	signal recognition particle receptor complex	cellular_component	0.10137	1	1	383	6	24983	comp440713_c0
GO:0008156	negative regulation of DNA replication	biological_process	0.10158	1	1	383	9	24983	comp68313_c0
GO:0051053	negative regulation of DNA metabolic process	biological_process	0.10158	1	1	383	9	24983	comp68313_c0
GO:0090329	regulation of DNA-dependent DNA replication	biological_process	0.10158	1	1	383	9	24983	comp68313_c0
GO:2000104	negative regulation of DNA-dependent DNA replication	biological_process	0.10158	1	1	383	9	24983	comp68313_c0
GO:0000988	protein binding transcription factor activity	molecular_function	0.1023	1	6	383	206	24983	comp142351_c0,comp83053_c1,comp78149_c0,comp76586_c0,comp81920_c0,comp65891_c1
GO:0015459	potassium channel regulator activity	molecular_function	0.1026	1	1	383	9	24983	comp294925_c0
GO:0019870	potassium channel inhibitor activity	molecular_function	0.1026	1	1	383	9	24983	comp294925_c0
GO:0005891	voltage-gated calcium channel complex	cellular_component	0.10353	1	1	383	9	24983	comp84319_c0
GO:0034704	calcium channel complex	cellular_component	0.10353	1	1	383	9	24983	comp84319_c0
GO:1901615	organic hydroxy compound metabolic process	biological_process	0.10525	1	5	383	149	24983	comp76926_c0,comp74068_c1,comp72620_c0,comp74068_c0,comp80982_c0
GO:0015491	cation:cation antiporter activity	molecular_function	0.10552	1	1	383	6	24983	comp77101_c0
GO:0030248	cellulose binding	molecular_function	0.1057	1	1	383	9	24983	comp246424_c0
GO:0008762	UDP-N-acetylmuramate dehydrogenase activity	molecular_function	0.10749	1	2	383	34	24983	comp76592_c0,comp76592_c1
GO:0008081	phosphoric diester hydrolase activity	molecular_function	0.10762	1	3	383	66	24983	comp90147_c0,comp74068_c0,comp71773_c0
GO:0006561	proline biosynthetic process	biological_process	0.10869	1	1	383	7	24983	comp87419_c2
GO:0019068	virion assembly	biological_process	0.10897	1	3	383	73	24983	comp178012_c0,comp89703_c0,comp104116_c0
GO:0052126	movement in host environment	biological_process	0.11046	1	3	383	75	24983	comp302956_c0,comp190487_c0,comp71373_c0
GO:0052192	movement in environment of other organism involved in symbiotic interaction	biological_process	0.11046	1	3	383	75	24983	comp190487_c0,comp302956_c0,comp71373_c0
GO:0043169	cation binding	molecular_function	0.11236	1	61	383	3123	24983	comp77583_c0,comp76081_c0,comp74068_c0,comp89640_c0,comp53972_c0,comp304353_c0,comp81109_c0,comp84378_c0,comp60723_c0,comp71093_c0,comp241961_c0,comp89848_c0,comp86783_c1,comp81920_c0,comp440713_c0,comp77697_c1,comp142627_c0,comp68313_c0,comp426826_c0,comp91864_c0,comp90759_c2,comp83480_c0,comp88523_c0,comp83699_c1,comp78220_c0,comp13287_c0,comp79914_c0,comp45672_c0,comp91257_c1,comp79523_c0,comp…
GO:0004089	carbonate dehydratase activity	molecular_function	0.11375	1	1	383	7	24983	comp83480_c0
GO:0060255	regulation of macromolecule metabolic process	biological_process	0.11399	1	46	383	2393	24983	comp90796_c0,comp69006_c0,comp71742_c2,comp83816_c1,comp89477_c0,comp434545_c0,comp87890_c0,comp84322_c0,comp78149_c0,comp60707_c0,comp87209_c3,comp89582_c0,comp82399_c1,comp89496_c2,comp70264_c0,comp83816_c0,comp66346_c0,comp75275_c0,comp76034_c0,comp48857_c0,comp79690_c2,comp76902_c3,comp90383_c1,comp84440_c1,comp83053_c1,comp81920_c0,comp86875_c0,comp160060_c0,comp68313_c0,comp84319_c0,comp690…
GO:0004097	catechol oxidase activity	molecular_function	0.11405	1	1	383	9	24983	comp83502_c0
GO:0001575	globoside metabolic process	biological_process	0.11487	1	1	383	7	24983	comp19106_c0
GO:0004014	adenosylmethionine decarboxylase activity	molecular_function	0.11578	1	1	383	9	24983	comp78912_c0
GO:0006597	spermine biosynthetic process	biological_process	0.11578	1	1	383	9	24983	comp78912_c0
GO:0008215	spermine metabolic process	biological_process	0.11578	1	1	383	9	24983	comp78912_c0
GO:0008216	spermidine metabolic process	biological_process	0.11578	1	1	383	9	24983	comp78912_c0
GO:0008295	spermidine biosynthetic process	biological_process	0.11578	1	1	383	9	24983	comp78912_c0
GO:0009065	glutamine family amino acid catabolic process	biological_process	0.11648	1	1	383	7	24983	comp87419_c2
GO:0003896	DNA primase activity	molecular_function	0.11872	1	2	383	36	24983	comp88771_c1,comp30254_c1
GO:0019867	outer membrane	cellular_component	0.11923	1	6	383	210	24983	comp80742_c1,comp187686_c0,comp71373_c0,comp160236_c0,comp189382_c0,comp49245_c0
GO:0008289	lipid binding	molecular_function	0.12051	1	6	383	224	24983	comp995_c0,comp160236_c0,comp82918_c0,comp201836_c0,comp440713_c0,comp291729_c0
GO:0030313	cell envelope	cellular_component	0.12107	1	2	383	39	24983	comp68481_c1,comp189382_c0
GO:0004100	chitin synthase activity	molecular_function	0.12117	1	1	383	8	24983	comp283749_c0
GO:0006031	chitin biosynthetic process	biological_process	0.12117	1	1	383	8	24983	comp283749_c0
GO:0046349	amino sugar biosynthetic process	biological_process	0.12117	1	1	383	8	24983	comp283749_c0
GO:1901073	glucosamine-containing compound biosynthetic process	biological_process	0.12117	1	1	383	8	24983	comp283749_c0
GO:0004645	phosphorylase activity	molecular_function	0.12267	1	1	383	6	24983	comp83334_c0
GO:0008184	glycogen phosphorylase activity	molecular_function	0.12267	1	1	383	6	24983	comp83334_c0
GO:0006531	aspartate metabolic process	biological_process	0.12292	1	2	383	41	24983	comp74559_c1,comp74559_c0
GO:0046999	regulation of conjugation	biological_process	0.1246	1	1	383	11	24983	comp187686_c0
GO:0005751	mitochondrial respiratory chain complex IV	cellular_component	0.12551	1	1	383	12	24983	comp71373_c0
GO:0001076	RNA polymerase II transcription factor binding transcription factor activity	molecular_function	0.12568	1	4	383	128	24983	comp76586_c0,comp65891_c1,comp78149_c0,comp83053_c1
GO:0001104	RNA polymerase II transcription cofactor activity	molecular_function	0.12568	1	4	383	128	24983	comp76586_c0,comp65891_c1,comp83053_c1,comp78149_c0
GO:0006357	regulation of transcription from RNA polymerase II promoter	biological_process	0.12591	1	4	383	129	24983	comp83053_c1,comp78149_c0,comp65891_c1,comp76586_c0
GO:0048523	negative regulation of cellular process	biological_process	0.12697	1	4	383	136	24983	comp173928_c0,comp304353_c0,comp87890_c0,comp68313_c0
GO:0005200	structural constituent of cytoskeleton	molecular_function	0.12806	1	1	383	7	24983	comp80828_c0
GO:0043228	non-membrane-bounded organelle	cellular_component	0.12839	1	46	383	2617	24983	comp67939_c0,comp80828_c0,comp278547_c0,comp82153_c0,comp43645_c0,comp76521_c0,comp88771_c1,comp45992_c0,comp176897_c0,comp67825_c0,comp27771_c0,comp161758_c0,comp142351_c0,comp89288_c0,comp124251_c0,comp85629_c0,comp77957_c0,comp85605_c0,comp43290_c0,comp192071_c0,comp168826_c0,comp90878_c2,comp160236_c0,comp175466_c0,comp241961_c0,comp142627_c0,comp160060_c0,comp87147_c0,comp183444_c0,comp16889…
GO:0043232	intracellular non-membrane-bounded organelle	cellular_component	0.12839	1	46	383	2617	24983	comp161758_c0,comp27771_c0,comp142351_c0,comp278547_c0,comp82153_c0,comp43645_c0,comp76521_c0,comp67939_c0,comp80828_c0,comp45992_c0,comp176897_c0,comp67825_c0,comp88771_c1,comp192071_c0,comp43290_c0,comp90878_c2,comp168826_c0,comp89288_c0,comp85629_c0,comp124251_c0,comp85605_c0,comp77957_c0,comp84893_c0,comp64781_c0,comp30254_c1,comp202190_c0,comp53972_c0,comp87474_c0,comp241961_c0,comp175466_c0…
GO:0019219	regulation of nucleobase-containing compound metabolic process	biological_process	0.12851	1	43	383	2216	24983	comp83816_c0,comp70264_c0,comp66346_c0,comp75275_c0,comp89496_c2,comp82399_c1,comp89582_c0,comp71742_c2,comp434545_c0,comp89477_c0,comp83816_c1,comp69006_c0,comp87209_c3,comp78149_c0,comp60707_c0,comp87890_c0,comp84322_c0,comp86875_c0,comp81920_c0,comp68313_c0,comp48857_c0,comp76034_c0,comp83053_c1,comp84440_c1,comp90383_c1,comp76902_c3,comp79690_c2,comp65891_c1,comp76586_c0,comp71742_c1,comp7032…
GO:0051171	regulation of nitrogen compound metabolic process	biological_process	0.12851	1	43	383	2216	24983	comp68313_c0,comp86875_c0,comp81920_c0,comp76902_c3,comp79690_c2,comp84440_c1,comp83053_c1,comp90383_c1,comp76034_c0,comp48857_c0,comp89496_c2,comp82399_c1,comp89582_c0,comp70264_c0,comp75275_c0,comp66346_c0,comp83816_c0,comp87890_c0,comp84322_c0,comp87209_c3,comp78149_c0,comp60707_c0,comp69006_c0,comp71742_c2,comp89477_c0,comp434545_c0,comp83816_c1,comp88771_c1,comp64006_c0,comp58454_c2,comp1423…
GO:0007623	circadian rhythm	biological_process	0.13032	1	1	383	10	24983	comp221201_c0
GO:0051052	regulation of DNA metabolic process	biological_process	0.13267	1	2	383	41	24983	comp68313_c0,comp76902_c3
GO:0002682	regulation of immune system process	biological_process	0.13315	1	1	383	8	24983	comp87209_c0
GO:0007131	reciprocal meiotic recombination	biological_process	0.13389	1	1	383	13	24983	comp160236_c0
GO:0035825	reciprocal DNA recombination	biological_process	0.13389	1	1	383	13	24983	comp160236_c0
GO:0048584	positive regulation of response to stimulus	biological_process	0.13447	1	1	383	8	24983	comp87209_c0
GO:0005786	signal recognition particle, endoplasmic reticulum targeting	cellular_component	0.13641	1	1	383	8	24983	comp440713_c0
GO:0004064	arylesterase activity	molecular_function	0.13957	1	1	383	9	24983	comp83482_c0
GO:0032991	macromolecular complex	cellular_component	0.14136	1	89	383	5228	24983	comp289853_c0,comp65891_c1,comp71373_c0,comp76586_c0,comp85605_c0,comp71742_c1,comp90492_c1,comp77957_c0,comp104116_c0,comp84319_c0,comp43290_c0,comp91058_c2,comp228607_c0,comp90878_c2,comp51703_c0,comp84273_c0,comp69091_c0,comp168826_c0,comp278547_c0,comp80828_c0,comp65101_c1,comp45992_c0,comp84215_c0,comp257548_c0,comp80695_c0,comp161758_c0,comp56812_c1,comp79190_c0,comp90562_c1,comp150455_c0,c…
GO:0006542	glutamine biosynthetic process	biological_process	0.14266	1	1	383	9	24983	comp48444_c0
GO:0006269	DNA replication, synthesis of RNA primer	biological_process	0.14454	1	2	383	40	24983	comp30254_c1,comp88771_c1
GO:0005315	inorganic phosphate transmembrane transporter activity	molecular_function	0.14474	1	1	383	10	24983	comp213388_c0
GO:1901677	phosphate transmembrane transporter activity	molecular_function	0.14474	1	1	383	10	24983	comp213388_c0
GO:0003899	DNA-directed RNA polymerase activity	molecular_function	0.14529	1	6	383	221	24983	comp88771_c1,comp53972_c0,comp77697_c1,comp30254_c1,comp67939_c0,comp79914_c0
GO:0016592	mediator complex	cellular_component	0.14574	1	4	383	135	24983	comp65891_c1,comp76586_c0,comp78149_c0,comp83053_c1
GO:0071840	cellular component organization or biogenesis	biological_process	0.14696	1	44	383	2597	24983	comp48444_c0,comp241961_c0,comp175466_c0,comp160236_c0,comp168899_c0,comp183444_c0,comp77697_c1,comp72852_c0,comp142627_c0,comp30254_c1,comp202190_c0,comp87474_c0,comp150455_c0,comp47879_c1,comp73329_c0,comp269751_c0,comp81334_c0,comp49767_c0,comp86173_c0,comp71597_c0,comp19106_c0,comp20893_c0,comp278547_c0,comp43645_c0,comp20107_c0,comp45992_c0,comp176897_c0,comp67825_c0,comp89703_c0,comp45970_c…
GO:0050794	regulation of cellular process	biological_process	0.14709	1	75	383	4165	24983	comp76034_c0,comp81381_c0,comp375502_c0,comp48857_c0,comp89640_c0,comp83053_c1,comp228825_c0,comp68313_c0,comp69006_c0,comp434545_c0,comp84322_c0,comp60109_c0,comp87209_c3,comp89582_c0,comp89496_c2,comp83816_c0,comp66346_c0,comp70264_c0,comp75275_c0,comp257548_c0,comp353714_c0,comp84424_c0,comp85609_c1,comp56812_c1,comp82153_c0,comp66750_c0,comp173928_c0,comp406625_c0,comp84273_c0,comp69091_c0,co…
GO:0034062	RNA polymerase activity	molecular_function	0.15085	1	8	383	329	24983	comp30254_c1,comp53972_c0,comp80695_c0,comp65101_c1,comp77697_c1,comp88771_c1,comp79914_c0,comp67939_c0
GO:0005044	scavenger receptor activity	molecular_function	0.15085	1	1	383	11	24983	comp81381_c0
GO:0038024	cargo receptor activity	molecular_function	0.15085	1	1	383	11	24983	comp81381_c0
GO:0010558	negative regulation of macromolecule biosynthetic process	biological_process	0.15183	1	2	383	53	24983	comp68313_c0,comp87890_c0
GO:0031327	negative regulation of cellular biosynthetic process	biological_process	0.15183	1	2	383	53	24983	comp87890_c0,comp68313_c0
GO:2000113	negative regulation of cellular macromolecule biosynthetic process	biological_process	0.15183	1	2	383	53	24983	comp87890_c0,comp68313_c0
GO:0008417	fucosyltransferase activity	molecular_function	0.15267	1	1	383	9	24983	comp19106_c0
GO:0006595	polyamine metabolic process	biological_process	0.15353	1	1	383	11	24983	comp78912_c0
GO:0006596	polyamine biosynthetic process	biological_process	0.15353	1	1	383	11	24983	comp78912_c0
GO:0009236	cobalamin biosynthetic process	biological_process	0.15369	1	2	383	40	24983	comp81920_c0,comp64979_c0
GO:0009890	negative regulation of biosynthetic process	biological_process	0.15374	1	2	383	54	24983	comp87890_c0,comp68313_c0
GO:0030288	outer membrane-bounded periplasmic space	cellular_component	0.1543	1	1	383	11	24983	comp68481_c1
GO:0004114	3',5'-cyclic-nucleotide phosphodiesterase activity	molecular_function	0.15449	1	1	383	11	24983	comp90147_c0
GO:0009415	response to water stimulus	biological_process	0.15469	1	1	383	11	24983	comp23468_c0
GO:0000003	reproduction	biological_process	0.15678	1	8	383	345	24983	comp84183_c1,comp85989_c1,comp88581_c0,comp104116_c0,comp89703_c0,comp71373_c0,comp160236_c0,comp178012_c0
GO:0004675	transmembrane receptor protein serine/threonine kinase activity	molecular_function	0.15984	1	1	383	12	24983	comp88773_c0
GO:0007178	transmembrane receptor protein serine/threonine kinase signaling pathway	biological_process	0.15984	1	1	383	12	24983	comp88773_c0
GO:0044391	ribosomal subunit	cellular_component	0.15999	1	2	383	59	24983	comp192071_c0,comp150455_c0
GO:0048511	rhythmic process	biological_process	0.16498	1	1	383	12	24983	comp221201_c0
GO:0044421	extracellular region part	cellular_component	0.16542	1	10	383	436	24983	comp89640_c0,comp84424_c0,comp76902_c3,comp353714_c0,comp79523_c0,comp66750_c0,comp89703_c0,comp178012_c0,comp241961_c0,comp76586_c0
GO:0044428	nuclear part	cellular_component	0.16548	1	37	383	1895	24983	comp67939_c0,comp64006_c0,comp88771_c1,comp257548_c0,comp142351_c0,comp56812_c1,comp76586_c0,comp65891_c1,comp90492_c1,comp71742_c1,comp70325_c0,comp85605_c0,comp69091_c0,comp84273_c0,comp228607_c0,comp81920_c0,comp86875_c0,comp160236_c0,comp77697_c1,comp76034_c0,comp48857_c0,comp79690_c2,comp81109_c0,comp76902_c3,comp53972_c0,comp83053_c1,comp84440_c1,comp30254_c1,comp79914_c0,comp89496_c2,comp8…
GO:0009306	protein secretion	biological_process	0.1655	1	2	383	48	24983	comp91351_c0,comp90296_c0
GO:0008519	ammonium transmembrane transporter activity	molecular_function	0.16816	1	1	383	15	24983	comp71104_c0
GO:0015101	organic cation transmembrane transporter activity	molecular_function	0.16816	1	1	383	15	24983	comp71104_c0
GO:0015696	ammonium transport	biological_process	0.16816	1	1	383	15	24983	comp71104_c0
GO:0009235	cobalamin metabolic process	biological_process	0.16875	1	2	383	42	24983	comp64979_c0,comp81920_c0
GO:0006270	DNA replication initiation	biological_process	0.17056	1	3	383	96	24983	comp75275_c0,comp68313_c0,comp81920_c0
GO:0030258	lipid modification	biological_process	0.17245	1	3	383	78	24983	comp87210_c0,comp79511_c0,comp85676_c1
GO:0006023	aminoglycan biosynthetic process	biological_process	0.17298	1	2	383	43	24983	comp48444_c0,comp283749_c0
GO:0050789	regulation of biological process	biological_process	0.17345	1	77	383	4333	24983	comp82153_c0,comp66750_c0,comp173928_c0,comp353714_c0,comp257548_c0,comp84424_c0,comp56812_c1,comp85609_c1,comp88773_c0,comp76586_c0,comp65891_c1,comp90492_c1,comp71742_c1,comp85605_c0,comp84319_c0,comp406625_c0,comp84273_c0,comp69091_c0,comp228825_c0,comp68313_c0,comp81381_c0,comp76034_c0,comp48857_c0,comp375502_c0,comp83053_c1,comp89640_c0,comp89496_c2,comp89582_c0,comp66346_c0,comp70264_c0,com…
GO:0009190	cyclic nucleotide biosynthetic process	biological_process	0.17863	1	1	383	15	24983	comp228825_c0
GO:0045934	negative regulation of nucleobase-containing compound metabolic process	biological_process	0.17932	1	2	383	60	24983	comp87890_c0,comp68313_c0
GO:0051172	negative regulation of nitrogen compound metabolic process	biological_process	0.17932	1	2	383	60	24983	comp68313_c0,comp87890_c0
GO:0044264	cellular polysaccharide metabolic process	biological_process	0.18029	1	13	383	561	24983	comp76926_c0,comp90562_c1,comp228825_c0,comp21494_c0,comp69075_c0,comp85130_c0,comp82747_c0,comp72852_c0,comp85516_c0,comp20137_c0,comp80982_c0,comp88779_c0,comp79252_c0
GO:0012510	trans-Golgi network transport vesicle membrane	cellular_component	0.18084	1	1	383	12	24983	comp81270_c0
GO:0030125	clathrin vesicle coat	cellular_component	0.18084	1	1	383	12	24983	comp81270_c0
GO:0030130	clathrin coat of trans-Golgi network vesicle	cellular_component	0.18084	1	1	383	12	24983	comp81270_c0
GO:0030140	trans-Golgi network transport vesicle	cellular_component	0.18084	1	1	383	12	24983	comp81270_c0
GO:0030665	clathrin-coated vesicle membrane	cellular_component	0.18084	1	1	383	12	24983	comp81270_c0
GO:0008277	regulation of G-protein coupled receptor protein signaling pathway	biological_process	0.18116	1	1	383	14	24983	comp304353_c0
GO:0006879	cellular iron ion homeostasis	biological_process	0.18248	1	1	383	14	24983	comp77778_c0
GO:0046916	cellular transition metal ion homeostasis	biological_process	0.18248	1	1	383	14	24983	comp77778_c0
GO:0055072	iron ion homeostasis	biological_process	0.18248	1	1	383	14	24983	comp77778_c0
GO:0055076	transition metal ion homeostasis	biological_process	0.18248	1	1	383	14	24983	comp77778_c0
GO:0006522	alanine metabolic process	biological_process	0.18303	1	2	383	49	24983	comp74559_c0,comp74559_c1
GO:0009078	pyruvate family amino acid metabolic process	biological_process	0.18303	1	2	383	49	24983	comp74559_c0,comp74559_c1
GO:0004506	squalene monooxygenase activity	molecular_function	0.18392	1	1	383	12	24983	comp80680_c0
GO:0019013	viral nucleocapsid	cellular_component	0.18402	1	2	383	59	24983	comp558052_c0,comp84498_c0
GO:0006537	glutamate biosynthetic process	biological_process	0.18414	1	1	383	11	24983	comp87419_c2
GO:0009875	pollen-pistil interaction	biological_process	0.18773	1	2	383	42	24983	comp88581_c0,comp84183_c1
GO:0048544	recognition of pollen	biological_process	0.18773	1	2	383	42	24983	comp88581_c0,comp84183_c1
GO:0000990	core RNA polymerase binding transcription factor activity	molecular_function	0.18897	1	2	383	48	24983	comp142351_c0,comp81920_c0
GO:0000996	core DNA-dependent RNA polymerase binding promoter specificity activity	molecular_function	0.18897	1	2	383	48	24983	comp142351_c0,comp81920_c0
GO:0016987	sigma factor activity	molecular_function	0.18897	1	2	383	48	24983	comp142351_c0,comp81920_c0
GO:0009856	pollination	biological_process	0.1896	1	2	383	43	24983	comp84183_c1,comp88581_c0
GO:1901700	response to oxygen-containing compound	biological_process	0.19064	1	1	383	15	24983	comp23468_c0
GO:0030658	transport vesicle membrane	cellular_component	0.19185	1	2	383	47	24983	comp81270_c0,comp91864_c0
GO:0004721	phosphoprotein phosphatase activity	molecular_function	0.19227	1	2	383	42	24983	comp340336_c0,comp87209_c0
GO:0006470	protein dephosphorylation	biological_process	0.19227	1	2	383	42	24983	comp340336_c0,comp87209_c0
GO:0004112	cyclic-nucleotide phosphodiesterase activity	molecular_function	0.19237	1	1	383	14	24983	comp90147_c0
GO:0071944	cell periphery	cellular_component	0.19383	1	12	383	592	24983	comp90562_c1,comp74202_c0,comp81270_c0,comp69075_c0,comp85516_c0,comp72852_c0,comp84319_c0,comp85590_c0,comp68481_c1,comp189382_c0,comp453279_c0,comp79252_c0
GO:0031324	negative regulation of cellular metabolic process	biological_process	0.19583	1	2	383	65	24983	comp68313_c0,comp87890_c0
GO:1901362	organic cyclic compound biosynthetic process	biological_process	0.19637	1	58	383	3189	24983	comp87890_c0,comp84322_c0,comp88140_c0,comp78149_c0,comp60707_c0,comp80982_c0,comp87209_c3,comp69006_c0,comp434545_c0,comp71742_c2,comp89477_c0,comp83816_c1,comp89582_c0,comp82399_c1,comp89496_c2,comp70264_c0,comp75275_c0,comp66346_c0,comp83816_c0,comp87419_c2,comp64979_c0,comp79914_c0,comp79690_c2,comp53972_c0,comp76902_c3,comp90383_c1,comp84440_c1,comp83053_c1,comp30254_c1,comp76034_c0,comp4885…
GO:0046058	cAMP metabolic process	biological_process	0.19664	1	1	383	14	24983	comp90147_c0
GO:0005905	coated pit	cellular_component	0.19853	1	1	383	13	24983	comp81270_c0
GO:0030132	clathrin coat of coated pit	cellular_component	0.19853	1	1	383	13	24983	comp81270_c0
GO:0016161	beta-amylase activity	molecular_function	0.19865	1	1	383	11	24983	comp85130_c0
GO:0008199	ferric iron binding	molecular_function	0.20043	1	1	383	14	24983	comp77778_c0
GO:0004356	glutamate-ammonia ligase activity	molecular_function	0.20088	1	1	383	15	24983	comp48444_c0
GO:0044444	cytoplasmic part	cellular_component	0.2009	1	47	383	2853	24983	comp80742_c1,comp168826_c0,comp90878_c2,comp91058_c2,comp43290_c0,comp192071_c0,comp77957_c0,comp85605_c0,comp124251_c0,comp88322_c0,comp71373_c0,comp72961_c0,comp289853_c0,comp178012_c0,comp142351_c0,comp161758_c0,comp27771_c0,comp257548_c0,comp67825_c0,comp45992_c0,comp75596_c0,comp176897_c0,comp82548_c0,comp278547_c0,comp43645_c0,comp20893_c0,comp71597_c0,comp86173_c0,comp81334_c0,comp269751_c…
GO:0019835	cytolysis	biological_process	0.20167	1	1	383	15	24983	comp49245_c0
GO:0016011	dystroglycan complex	cellular_component	0.20246	1	1	383	14	24983	comp453279_c0
GO:0016012	sarcoglycan complex	cellular_component	0.20246	1	1	383	14	24983	comp453279_c0
GO:2001070	starch binding	molecular_function	0.20296	1	1	383	11	24983	comp306374_c0
GO:0005375	copper ion transmembrane transporter activity	molecular_function	0.2041	1	1	383	15	24983	comp1497_c0
GO:0035434	copper ion transmembrane transport	biological_process	0.2041	1	1	383	15	24983	comp1497_c0
GO:1901565	organonitrogen compound catabolic process	biological_process	0.2044	1	11	383	478	24983	comp91112_c1,comp64057_c0,comp76216_c0,comp81406_c0,comp90147_c0,comp76926_c0,comp20107_c0,comp160236_c0,comp87419_c2,comp440713_c0,comp104116_c0
GO:0005730	nucleolus	cellular_component	0.20475	1	6	383	255	24983	comp88771_c1,comp53972_c0,comp77697_c1,comp30254_c1,comp67939_c0,comp79914_c0
GO:0046914	transition metal ion binding	molecular_function	0.20574	1	40	383	2054	24983	comp86783_c1,comp81920_c0,comp71093_c0,comp241961_c0,comp89848_c0,comp142627_c0,comp68313_c0,comp77583_c0,comp304353_c0,comp84378_c0,comp81109_c0,comp74068_c0,comp45672_c0,comp91257_c1,comp79914_c0,comp426826_c0,comp91864_c0,comp78220_c0,comp83699_c1,comp90759_c2,comp83480_c0,comp49443_c0,comp90436_c0,comp88707_c0,comp88771_c1,comp82278_c0,comp74068_c1,comp79190_c0,comp294925_c0,comp88322_c0,comp…
GO:0009055	electron carrier activity	molecular_function	0.20671	1	6	383	243	24983	comp50766_c0,comp91239_c1,comp79914_c0,comp90436_c0,comp49443_c0,comp86783_c1
GO:0003712	transcription cofactor activity	molecular_function	0.20979	1	4	383	155	24983	comp65891_c1,comp76586_c0,comp78149_c0,comp83053_c1
GO:0019089	transmission of virus	biological_process	0.20979	1	1	383	15	24983	comp76586_c0
GO:0044007	dissemination or transmission of symbiont from host	biological_process	0.20979	1	1	383	15	24983	comp76586_c0
GO:0051821	dissemination or transmission of organism from other organism involved in symbiotic interaction	biological_process	0.20979	1	1	383	15	24983	comp76586_c0
GO:0050909	sensory perception of taste	biological_process	0.21064	1	1	383	15	24983	comp34626_c0
GO:0042025	host cell nucleus	cellular_component	0.21082	1	3	383	105	24983	comp178012_c0,comp76902_c3,comp89703_c0
GO:0030136	clathrin-coated vesicle	cellular_component	0.21151	1	1	383	14	24983	comp81270_c0
GO:0031323	regulation of cellular metabolic process	biological_process	0.21771	1	46	383	2544	24983	comp79690_c2,comp76902_c3,comp90383_c1,comp84440_c1,comp83053_c1,comp76034_c0,comp48857_c0,comp68313_c0,comp160060_c0,comp81920_c0,comp86875_c0,comp87890_c0,comp84322_c0,comp60707_c0,comp78149_c0,comp87209_c3,comp69006_c0,comp71742_c2,comp83816_c1,comp89477_c0,comp434545_c0,comp89582_c0,comp89496_c2,comp82399_c1,comp83816_c0,comp70264_c0,comp66346_c0,comp75275_c0,comp142351_c0,comp85609_c1,comp56…
GO:0008037	cell recognition	biological_process	0.2189	1	2	383	49	24983	comp84183_c1,comp88581_c0
GO:0000989	transcription factor binding transcription factor activity	molecular_function	0.21961	1	4	383	158	24983	comp76586_c0,comp65891_c1,comp78149_c0,comp83053_c1
GO:0016211	ammonia ligase activity	molecular_function	0.22153	1	1	383	17	24983	comp48444_c0
GO:0016880	acid-ammonia (or amide) ligase activity	molecular_function	0.22153	1	1	383	17	24983	comp48444_c0
GO:0004652	polynucleotide adenylyltransferase activity	molecular_function	0.22174	1	1	383	12	24983	comp70620_c0
GO:0004872	receptor activity	molecular_function	0.22211	1	6	383	254	24983	comp60109_c0,comp84183_c1,comp34626_c0,comp78302_c0,comp88773_c0,comp81381_c0
GO:0019438	aromatic compound biosynthetic process	biological_process	0.22366	1	54	383	3010	24983	comp71824_c0,comp80695_c0,comp257548_c0,comp142351_c0,comp56812_c1,comp85609_c1,comp67939_c0,comp64006_c0,comp88771_c1,comp65101_c1,comp69091_c0,comp84273_c0,comp88322_c0,comp76586_c0,comp289853_c0,comp65891_c1,comp90492_c1,comp71742_c1,comp85605_c0,comp70325_c0,comp76034_c0,comp48857_c0,comp76902_c3,comp53972_c0,comp79690_c2,comp84440_c1,comp83053_c1,comp30254_c1,comp90383_c1,comp86875_c0,comp86…
GO:0044780	bacterial-type flagellum assembly	biological_process	0.22403	1	1	383	16	24983	comp45970_c0
GO:0005976	polysaccharide metabolic process	biological_process	0.22502	1	13	383	589	24983	comp72852_c0,comp85516_c0,comp76926_c0,comp90562_c1,comp228825_c0,comp21494_c0,comp69075_c0,comp82747_c0,comp85130_c0,comp20137_c0,comp80982_c0,comp88779_c0,comp79252_c0
GO:0004871	signal transducer activity	molecular_function	0.22592	1	9	383	417	24983	comp84179_c0,comp84183_c1,comp60109_c0,comp78302_c0,comp66346_c0,comp34626_c0,comp76586_c0,comp88600_c0,comp88773_c0
GO:0060089	molecular transducer activity	molecular_function	0.22592	1	9	383	417	24983	comp34626_c0,comp78302_c0,comp66346_c0,comp76586_c0,comp88600_c0,comp88773_c0,comp60109_c0,comp84183_c1,comp84179_c0
GO:0044271	cellular nitrogen compound biosynthetic process	biological_process	0.22629	1	56	383	3122	24983	comp142351_c0,comp56812_c1,comp85609_c1,comp71824_c0,comp80695_c0,comp257548_c0,comp88771_c1,comp65101_c1,comp67939_c0,comp64006_c0,comp84273_c0,comp69091_c0,comp90492_c1,comp78912_c0,comp70325_c0,comp71742_c1,comp85605_c0,comp88322_c0,comp76586_c0,comp289853_c0,comp65891_c1,comp53972_c0,comp76902_c3,comp79690_c2,comp83053_c1,comp30254_c1,comp84440_c1,comp90383_c1,comp76034_c0,comp48857_c0,comp77…
GO:0019199	transmembrane receptor protein kinase activity	molecular_function	0.22755	1	1	383	18	24983	comp88773_c0
GO:0018130	heterocycle biosynthetic process	biological_process	0.22866	1	55	383	3071	24983	comp289853_c0,comp65891_c1,comp76586_c0,comp88322_c0,comp71742_c1,comp70325_c0,comp85605_c0,comp90492_c1,comp84273_c0,comp69091_c0,comp64006_c0,comp67939_c0,comp65101_c1,comp88771_c1,comp257548_c0,comp80695_c0,comp71824_c0,comp85609_c1,comp56812_c1,comp142351_c0,comp64979_c0,comp79914_c0,comp87419_c2,comp75275_c0,comp70264_c0,comp83816_c0,comp66346_c0,comp89582_c0,comp89496_c2,comp82399_c1,comp71…
GO:0008883	glutamyl-tRNA reductase activity	molecular_function	0.23007	1	1	383	16	24983	comp88140_c0
GO:0007186	G-protein coupled receptor signaling pathway	biological_process	0.23103	1	6	383	268	24983	comp375502_c0,comp34626_c0,comp78302_c0,comp304353_c0,comp60109_c0,comp84183_c1
GO:0009538	photosystem I reaction center	cellular_component	0.23299	1	1	383	18	24983	comp67820_c1
GO:0016747	transferase activity, transferring acyl groups other than amino-acyl groups	molecular_function	0.23307	1	7	383	296	24983	comp63984_c0,comp76521_c0,comp86805_c0,comp88681_c0,comp91058_c2,comp78606_c0,comp86596_c1
GO:0030436	asexual sporulation	biological_process	0.23474	1	1	383	16	24983	comp85989_c1
GO:0022626	cytosolic ribosome	cellular_component	0.23651	1	1	383	26	24983	comp43290_c0
GO:0009279	cell outer membrane	cellular_component	0.23716	1	1	383	18	24983	comp189382_c0
GO:1901136	carbohydrate derivative catabolic process	biological_process	0.23738	1	7	383	292	24983	comp80828_c0,comp160236_c0,comp20107_c0,comp90147_c0,comp104116_c0,comp64057_c0,comp440713_c0
GO:0006553	lysine metabolic process	biological_process	0.2387	1	4	383	137	24983	comp91112_c1,comp76926_c0,comp76216_c0,comp80982_c0
GO:0030133	transport vesicle	cellular_component	0.24068	1	2	383	56	24983	comp81270_c0,comp91864_c0
GO:0005249	voltage-gated potassium channel activity	molecular_function	0.24121	1	1	383	20	24983	comp74202_c0
GO:0008076	voltage-gated potassium channel complex	cellular_component	0.24121	1	1	383	20	24983	comp74202_c0
GO:0034705	potassium channel complex	cellular_component	0.24121	1	1	383	20	24983	comp74202_c0
GO:0006432	phenylalanyl-tRNA aminoacylation	biological_process	0.2413	1	1	383	17	24983	comp60723_c0
GO:0044706	multi-multicellular organism process	biological_process	0.24165	1	2	383	56	24983	comp88581_c0,comp84183_c1
GO:0006817	phosphate ion transport	biological_process	0.24299	1	1	383	19	24983	comp213388_c0
GO:0007167	enzyme linked receptor protein signaling pathway	biological_process	0.24424	1	1	383	19	24983	comp88773_c0
GO:0005669	transcription factor TFIID complex	cellular_component	0.24459	1	1	383	17	24983	comp257548_c0
GO:0015833	peptide transport	biological_process	0.2447	1	1	383	14	24983	comp66043_c0
GO:0019222	regulation of metabolic process	biological_process	0.24605	1	48	383	2692	24983	comp48857_c0,comp76034_c0,comp84440_c1,comp83053_c1,comp90383_c1,comp76902_c3,comp79690_c2,comp86875_c0,comp81920_c0,comp68313_c0,comp160060_c0,comp71742_c2,comp83816_c1,comp89477_c0,comp434545_c0,comp90796_c0,comp69006_c0,comp87209_c3,comp78149_c0,comp60707_c0,comp87890_c0,comp84322_c0,comp70264_c0,comp83816_c0,comp75275_c0,comp66346_c0,comp89496_c2,comp82399_c1,comp89582_c0,comp257548_c0,comp71…
GO:0080090	regulation of primary metabolic process	biological_process	0.24621	1	44	383	2453	24983	comp86875_c0,comp81920_c0,comp68313_c0,comp160060_c0,comp76034_c0,comp48857_c0,comp76902_c3,comp79690_c2,comp84440_c1,comp83053_c1,comp90383_c1,comp82399_c1,comp89496_c2,comp89582_c0,comp75275_c0,comp70264_c0,comp83816_c0,comp66346_c0,comp69006_c0,comp89477_c0,comp71742_c2,comp434545_c0,comp83816_c1,comp87890_c0,comp84322_c0,comp87209_c3,comp78149_c0,comp60707_c0,comp64006_c0,comp58454_c2,comp887…
GO:0033647	host intracellular organelle	cellular_component	0.24813	1	3	383	114	24983	comp178012_c0,comp76902_c3,comp89703_c0
GO:0033648	host intracellular membrane-bounded organelle	cellular_component	0.24813	1	3	383	114	24983	comp178012_c0,comp89703_c0,comp76902_c3
GO:0019028	viral capsid	cellular_component	0.24818	1	8	383	397	24983	comp160236_c0,comp84498_c0,comp76586_c0,comp85910_c0,comp65101_c1,comp558052_c0,comp75718_c0,comp45970_c0
GO:0007127	meiosis I	biological_process	0.24926	1	1	383	24	24983	comp160236_c0
GO:0009521	photosystem	cellular_component	0.25012	1	5	383	206	24983	comp90796_c0,comp90562_c1,comp79310_c0,comp84319_c0,comp67820_c1
GO:0010605	negative regulation of macromolecule metabolic process	biological_process	0.25173	1	2	383	72	24983	comp68313_c0,comp87890_c0
GO:0048519	negative regulation of biological process	biological_process	0.25272	1	4	383	175	24983	comp68313_c0,comp304353_c0,comp87890_c0,comp173928_c0
GO:0006825	copper ion transport	biological_process	0.25352	1	1	383	19	24983	comp1497_c0
GO:0044703	multi-organism reproductive process	biological_process	0.25853	1	2	383	61	24983	comp88581_c0,comp84183_c1
GO:0044781	bacterial-type flagellum organization	biological_process	0.26088	1	1	383	19	24983	comp45970_c0
GO:0008375	acetylglucosaminyltransferase activity	molecular_function	0.26149	1	2	383	57	24983	comp283749_c0,comp83330_c0
GO:0043170	macromolecule metabolic process	biological_process	0.26261	1	153	383	9339	24983	comp79252_c0,comp84494_c0,comp90489_c0,comp87603_c0,comp192071_c0,comp91112_c1,comp85516_c0,comp72961_c0,comp91115_c0,comp71824_c0,comp87209_c0,comp88771_c1,comp33904_c0,comp85971_c0,comp67825_c0,comp20107_c0,comp82747_c0,comp43645_c0,comp76521_c0,comp87890_c0,comp20137_c0,comp90796_c0,comp77804_c0,comp71742_c2,comp995_c0,comp83816_c1,comp89477_c0,comp91257_c1,comp76902_c3,comp79690_c2,comp30254_…
GO:0033643	host cell part	cellular_component	0.26323	1	4	383	174	24983	comp178012_c0,comp241961_c0,comp76902_c3,comp89703_c0
GO:0016849	phosphorus-oxygen lyase activity	molecular_function	0.26398	1	1	383	22	24983	comp228825_c0
GO:0008200	ion channel inhibitor activity	molecular_function	0.26502	1	2	383	72	24983	comp294925_c0,comp87603_c0
GO:0016248	channel inhibitor activity	molecular_function	0.26502	1	2	383	72	24983	comp294925_c0,comp87603_c0
GO:0008831	dTDP-4-dehydrorhamnose reductase activity	molecular_function	0.26521	1	2	383	55	24983	comp76926_c0,comp80982_c0
GO:0009523	photosystem II	cellular_component	0.26609	1	4	383	160	24983	comp90796_c0,comp79310_c0,comp84319_c0,comp90562_c1
GO:0032940	secretion by cell	biological_process	0.26721	1	3	383	106	24983	comp91351_c0,comp85590_c0,comp90296_c0
GO:0043021	ribonucleoprotein complex binding	molecular_function	0.26983	1	1	383	25	24983	comp440713_c0
GO:0015934	large ribosomal subunit	cellular_component	0.27111	1	1	383	24	24983	comp150455_c0
GO:0006414	translational elongation	biological_process	0.27259	1	3	383	135	24983	comp278547_c0,comp47879_c1,comp142351_c0
GO:0018995	host	cellular_component	0.27385	1	4	383	177	24983	comp89703_c0,comp76902_c3,comp241961_c0,comp178012_c0
GO:0043245	extraorganismal space	cellular_component	0.27385	1	4	383	177	24983	comp241961_c0,comp178012_c0,comp89703_c0,comp76902_c3
GO:0043657	host cell	cellular_component	0.27385	1	4	383	177	24983	comp241961_c0,comp178012_c0,comp76902_c3,comp89703_c0
GO:0044215	other organism	cellular_component	0.27385	1	4	383	177	24983	comp241961_c0,comp178012_c0,comp76902_c3,comp89703_c0
GO:0044216	other organism cell	cellular_component	0.27385	1	4	383	177	24983	comp178012_c0,comp241961_c0,comp89703_c0,comp76902_c3
GO:0044217	other organism part	cellular_component	0.27385	1	4	383	177	24983	comp89703_c0,comp76902_c3,comp178012_c0,comp241961_c0
GO:0006366	transcription from RNA polymerase II promoter	biological_process	0.27417	1	4	383	177	24983	comp83053_c1,comp78149_c0,comp76586_c0,comp65891_c1
GO:0033646	host intracellular part	cellular_component	0.27492	1	3	383	120	24983	comp76902_c3,comp89703_c0,comp178012_c0
GO:0043656	intracellular region of host	cellular_component	0.27492	1	3	383	120	24983	comp178012_c0,comp89703_c0,comp76902_c3
GO:0009072	aromatic amino acid family metabolic process	biological_process	0.27568	1	5	383	204	24983	comp76926_c0,comp340336_c0,comp76216_c0,comp83502_c0,comp87209_c0
GO:0009360	DNA polymerase III complex	cellular_component	0.27725	1	1	383	17	24983	comp90712_c0
GO:0042886	amide transport	biological_process	0.27898	1	1	383	17	24983	comp66043_c0
GO:0038023	signaling receptor activity	molecular_function	0.27999	1	5	383	223	24983	comp88773_c0,comp78302_c0,comp34626_c0,comp84183_c1,comp60109_c0
GO:1901606	alpha-amino acid catabolic process	biological_process	0.2807	1	4	383	154	24983	comp76216_c0,comp87419_c2,comp76926_c0,comp91112_c1
GO:0048500	signal recognition particle	cellular_component	0.28081	1	1	383	18	24983	comp440713_c0
GO:0006118	electron transport	biological_process	0.2813	1	8	383	375	24983	comp83502_c0,comp91239_c1,comp83699_c1,comp79914_c0,comp90436_c0,comp49443_c0,comp86783_c1,comp50766_c0
GO:0005791	rough endoplasmic reticulum	cellular_component	0.28141	1	1	383	26	24983	comp440713_c0
GO:0030867	rough endoplasmic reticulum membrane	cellular_component	0.28141	1	1	383	26	24983	comp440713_c0
GO:0006730	one-carbon metabolic process	biological_process	0.28321	1	1	383	26	24983	comp83480_c0
GO:0046903	secretion	biological_process	0.28393	1	3	383	111	24983	comp91351_c0,comp85590_c0,comp90296_c0
GO:0007126	meiosis	biological_process	0.28493	1	1	383	27	24983	comp160236_c0
GO:0051321	meiotic cell cycle	biological_process	0.28493	1	1	383	27	24983	comp160236_c0
GO:0006554	lysine catabolic process	biological_process	0.28494	1	3	383	104	24983	comp91112_c1,comp76926_c0,comp76216_c0
GO:0009068	aspartate family amino acid catabolic process	biological_process	0.28494	1	3	383	104	24983	comp91112_c1,comp76926_c0,comp76216_c0
GO:0006629	lipid metabolic process	biological_process	0.2858	1	25	383	1269	24983	comp72620_c0,comp76926_c0,comp79511_c0,comp71773_c0,comp62337_c0,comp63984_c0,comp91058_c2,comp20137_c0,comp86173_c0,comp80982_c0,comp76216_c0,comp80995_c0,comp19106_c0,comp72901_c0,comp21494_c0,comp228825_c0,comp67939_c0,comp80680_c0,comp89396_c0,comp75596_c0,comp87210_c0,comp375502_c0,comp85676_c1,comp88779_c0,comp80694_c0
GO:0006071	glycerol metabolic process	biological_process	0.287	1	1	383	17	24983	comp72620_c0
GO:0009847	spore germination	biological_process	0.28766	1	1	383	19	24983	comp90492_c1
GO:0016160	amylase activity	molecular_function	0.28802	1	1	383	17	24983	comp85130_c0
GO:0051028	mRNA transport	biological_process	0.28828	1	1	383	19	24983	comp86674_c0
GO:0009892	negative regulation of metabolic process	biological_process	0.28945	1	2	383	83	24983	comp87890_c0,comp68313_c0
GO:0030638	polyketide metabolic process	biological_process	0.29043	1	2	383	59	24983	comp80982_c0,comp76926_c0
GO:0030639	polyketide biosynthetic process	biological_process	0.29043	1	2	383	59	24983	comp80982_c0,comp76926_c0
GO:0009225	nucleotide-sugar metabolic process	biological_process	0.29147	1	3	383	109	24983	comp80982_c0,comp76926_c0,comp82747_c0
GO:0006536	glutamate metabolic process	biological_process	0.29319	1	1	383	20	24983	comp87419_c2
GO:0009063	cellular amino acid catabolic process	biological_process	0.29467	1	4	383	159	24983	comp76216_c0,comp76926_c0,comp91112_c1,comp87419_c2
GO:0000276	mitochondrial proton-transporting ATP synthase complex, coupling factor F(o)	cellular_component	0.29502	1	3	383	128	24983	comp289853_c0,comp86783_c1,comp88322_c0
GO:0065007	biological regulation	biological_process	0.29598	1	80	383	4700	24983	comp173928_c0,comp66750_c0,comp82153_c0,comp85609_c1,comp56812_c1,comp84424_c0,comp257548_c0,comp353714_c0,comp71742_c1,comp85605_c0,comp90492_c1,comp76926_c0,comp65891_c1,comp88773_c0,comp76586_c0,comp84273_c0,comp69091_c0,comp84319_c0,comp406625_c0,comp68313_c0,comp228825_c0,comp89640_c0,comp83053_c1,comp375502_c0,comp48857_c0,comp76034_c0,comp81381_c0,comp75275_c0,comp83816_c0,comp66346_c0,com…
GO:0009405	pathogenesis	biological_process	0.29663	1	6	383	303	24983	comp66346_c0,comp89582_c0,comp49245_c0,comp71670_c0,comp294925_c0,comp87603_c0
GO:0005795	Golgi stack	cellular_component	0.29782	1	1	383	21	24983	comp82548_c0
GO:0006633	fatty acid biosynthetic process	biological_process	0.29799	1	4	383	163	24983	comp76216_c0,comp71773_c0,comp91058_c2,comp76926_c0
GO:0042546	cell wall biogenesis	biological_process	0.29865	1	2	383	74	24983	comp48444_c0,comp19106_c0
GO:0034357	photosynthetic membrane	cellular_component	0.29962	1	5	383	224	24983	comp90796_c0,comp79310_c0,comp90562_c1,comp84319_c0,comp67820_c1
GO:0005509	calcium ion binding	molecular_function	0.30227	1	7	383	330	24983	comp79523_c0,comp66750_c0,comp84424_c0,comp88523_c0,comp89640_c0,comp79310_c0,comp353714_c0
GO:0005186	pheromone activity	molecular_function	0.30456	1	1	383	23	24983	comp82153_c0
GO:0030120	vesicle coat	cellular_component	0.30515	1	2	383	67	24983	comp81270_c0,comp91864_c0
GO:0030662	coated vesicle membrane	cellular_component	0.30515	1	2	383	67	24983	comp81270_c0,comp91864_c0
GO:0071704	organic substance metabolic process	biological_process	0.30529	1	195	383	12026	24983	comp83816_c0,comp66346_c0,comp71773_c0,comp72620_c0,comp87209_c3,comp80982_c0,comp49767_c0,comp67478_c0,comp81334_c0,comp440713_c0,comp77697_c1,comp142627_c0,comp68313_c0,comp241961_c0,comp228825_c0,comp340336_c0,comp83053_c1,comp202190_c0,comp81109_c0,comp48857_c0,comp85676_c1,comp76034_c0,comp80924_c2,comp71742_c1,comp74559_c1,comp77150_c0,comp90492_c1,comp77957_c0,comp104116_c0,comp65891_c1,co…
GO:0016682	oxidoreductase activity, acting on diphenols and related substances as donors, oxygen as acceptor	molecular_function	0.3055	1	1	383	24	24983	comp83502_c0
GO:0045226	extracellular polysaccharide biosynthetic process	biological_process	0.30693	1	2	383	61	24983	comp80982_c0,comp76926_c0
GO:0046379	extracellular polysaccharide metabolic process	biological_process	0.30693	1	2	383	61	24983	comp76926_c0,comp80982_c0
GO:0006073	cellular glucan metabolic process	biological_process	0.30702	1	7	383	335	24983	comp72852_c0,comp85516_c0,comp79252_c0,comp90562_c1,comp85130_c0,comp69075_c0,comp82747_c0
GO:0044042	glucan metabolic process	biological_process	0.30702	1	7	383	335	24983	comp82747_c0,comp69075_c0,comp85130_c0,comp90562_c1,comp79252_c0,comp72852_c0,comp85516_c0
GO:0044459	plasma membrane part	cellular_component	0.30717	1	4	383	186	24983	comp453279_c0,comp84319_c0,comp81270_c0,comp74202_c0
GO:0015079	potassium ion transmembrane transporter activity	molecular_function	0.30824	1	2	383	71	24983	comp87474_c0,comp74202_c0
GO:0043648	dicarboxylic acid metabolic process	biological_process	0.3088	1	4	383	171	24983	comp74559_c0,comp87419_c2,comp74559_c1,comp80982_c0
GO:0034637	cellular carbohydrate biosynthetic process	biological_process	0.31283	1	8	383	351	24983	comp87603_c0,comp88779_c0,comp20137_c0,comp80982_c0,comp82747_c0,comp76926_c0,comp21494_c0,comp228825_c0
GO:0009664	plant-type cell wall organization	biological_process	0.31294	1	1	383	29	24983	comp49767_c0
GO:0071669	plant-type cell wall organization or biogenesis	biological_process	0.31294	1	1	383	29	24983	comp49767_c0
GO:0030659	cytoplasmic vesicle membrane	cellular_component	0.31559	1	2	383	69	24983	comp81270_c0,comp91864_c0
GO:0003857	3-hydroxyacyl-CoA dehydrogenase activity	molecular_function	0.31782	1	2	383	65	24983	comp76216_c0,comp76926_c0
GO:0019072	viral genome packaging	biological_process	0.3183	1	1	383	24	24983	comp178012_c0
GO:0016620	oxidoreductase activity, acting on the aldehyde or oxo group of donors, NAD or NADP as acceptor	molecular_function	0.31894	1	2	383	70	24983	comp88140_c0,comp74079_c0
GO:0030135	coated vesicle	cellular_component	0.31908	1	2	383	69	24983	comp81270_c0,comp91864_c0
GO:0016137	glycoside metabolic process	biological_process	0.3195	1	2	383	65	24983	comp80982_c0,comp76926_c0
GO:0016138	glycoside biosynthetic process	biological_process	0.3195	1	2	383	65	24983	comp76926_c0,comp80982_c0
GO:0019872	streptomycin biosynthetic process	biological_process	0.3195	1	2	383	65	24983	comp80982_c0,comp76926_c0
GO:0030647	aminoglycoside antibiotic metabolic process	biological_process	0.3195	1	2	383	65	24983	comp76926_c0,comp80982_c0
GO:0030648	aminoglycoside antibiotic biosynthetic process	biological_process	0.3195	1	2	383	65	24983	comp80982_c0,comp76926_c0
GO:0046165	alcohol biosynthetic process	biological_process	0.3195	1	2	383	65	24983	comp80982_c0,comp76926_c0
GO:0046173	polyol biosynthetic process	biological_process	0.3195	1	2	383	65	24983	comp76926_c0,comp80982_c0
GO:0046343	streptomycin metabolic process	biological_process	0.3195	1	2	383	65	24983	comp80982_c0,comp76926_c0
GO:1901605	alpha-amino acid metabolic process	biological_process	0.32085	1	18	383	952	24983	comp87419_c2,comp88773_c0,comp74559_c0,comp64979_c0,comp76926_c0,comp88830_c0,comp74559_c1,comp78912_c0,comp91112_c1,comp88523_c0,comp76216_c0,comp83502_c0,comp90489_c0,comp80982_c0,comp80828_c0,comp48444_c0,comp87209_c0,comp340336_c0
GO:1901617	organic hydroxy compound biosynthetic process	biological_process	0.32451	1	2	383	67	24983	comp76926_c0,comp80982_c0
GO:0044238	primary metabolic process	biological_process	0.32602	1	186	383	11500	24983	comp84215_c0,comp75596_c0,comp87683_c0,comp80828_c0,comp82918_c0,comp67939_c0,comp278547_c0,comp85609_c1,comp56812_c1,comp74068_c1,comp74559_c1,comp90492_c1,comp77150_c0,comp77957_c0,comp80924_c2,comp71742_c1,comp85948_c0,comp65891_c1,comp168826_c0,comp83502_c0,comp80995_c0,comp84273_c0,comp91058_c2,comp43290_c0,comp63984_c0,comp68313_c0,comp142627_c0,comp440713_c0,comp77697_c1,comp228825_c0,comp…
GO:0043631	RNA polyadenylation	biological_process	0.32778	1	1	383	20	24983	comp70620_c0
GO:0004315	3-oxoacyl-[acyl-carrier-protein] synthase activity	molecular_function	0.33034	1	1	383	23	24983	comp91058_c2
GO:0008855	exodeoxyribonuclease VII activity	molecular_function	0.33077	1	1	383	23	24983	comp88600_c0
GO:0009318	exodeoxyribonuclease VII complex	cellular_component	0.33077	1	1	383	23	24983	comp88600_c0
GO:0015935	small ribosomal subunit	cellular_component	0.33137	1	1	383	35	24983	comp192071_c0
GO:0004866	endopeptidase inhibitor activity	molecular_function	0.33154	1	2	383	74	24983	comp65079_c0,comp70606_c0
GO:0061135	endopeptidase regulator activity	molecular_function	0.33154	1	2	383	74	24983	comp70606_c0,comp65079_c0
GO:0071804	cellular potassium ion transport	biological_process	0.33226	1	1	383	21	24983	comp87474_c0
GO:0071805	potassium ion transmembrane transport	biological_process	0.33226	1	1	383	21	24983	comp87474_c0
GO:0016010	dystrophin-associated glycoprotein complex	cellular_component	0.33288	1	1	383	27	24983	comp453279_c0
GO:0016108	tetraterpenoid metabolic process	biological_process	0.33576	1	2	383	62	24983	comp80680_c0,comp67939_c0
GO:0016109	tetraterpenoid biosynthetic process	biological_process	0.33576	1	2	383	62	24983	comp67939_c0,comp80680_c0
GO:0016116	carotenoid metabolic process	biological_process	0.33576	1	2	383	62	24983	comp67939_c0,comp80680_c0
GO:0016117	carotenoid biosynthetic process	biological_process	0.33576	1	2	383	62	24983	comp80680_c0,comp67939_c0
GO:0019400	alditol metabolic process	biological_process	0.33653	1	1	383	21	24983	comp72620_c0
GO:0018874	benzoate metabolic process	biological_process	0.33653	1	2	383	68	24983	comp76216_c0,comp76926_c0
GO:0072330	monocarboxylic acid biosynthetic process	biological_process	0.33737	1	4	383	173	24983	comp76926_c0,comp91058_c2,comp71773_c0,comp76216_c0
GO:0007205	protein kinase C-activating G-protein coupled receptor signaling pathway	biological_process	0.33909	1	1	383	21	24983	comp375502_c0
GO:0022843	voltage-gated cation channel activity	molecular_function	0.33975	1	1	383	28	24983	comp74202_c0
GO:0016054	organic acid catabolic process	biological_process	0.33989	1	4	383	172	24983	comp76216_c0,comp87419_c2,comp91112_c1,comp76926_c0
GO:0046395	carboxylic acid catabolic process	biological_process	0.33989	1	4	383	172	24983	comp91112_c1,comp76926_c0,comp87419_c2,comp76216_c0
GO:0016055	Wnt receptor signaling pathway	biological_process	0.33997	1	1	383	26	24983	comp173928_c0
GO:0010333	terpene synthase activity	molecular_function	0.33997	1	1	383	31	24983	comp89891_c0
GO:0071203	WASH complex	cellular_component	0.34027	1	1	383	33	24983	comp178012_c0
GO:0032801	receptor catabolic process	biological_process	0.34385	1	1	383	26	24983	comp241961_c0
GO:0033692	cellular polysaccharide biosynthetic process	biological_process	0.34446	1	7	383	311	24983	comp88779_c0,comp20137_c0,comp80982_c0,comp82747_c0,comp76926_c0,comp21494_c0,comp228825_c0
GO:0008053	mitochondrial fusion	biological_process	0.34475	1	1	383	27	24983	comp160236_c0
GO:0008610	lipid biosynthetic process	biological_process	0.34742	1	14	383	687	24983	comp71773_c0,comp75596_c0,comp76926_c0,comp228825_c0,comp21494_c0,comp80680_c0,comp67939_c0,comp20137_c0,comp80982_c0,comp88779_c0,comp76216_c0,comp19106_c0,comp80995_c0,comp91058_c2
GO:0012506	vesicle membrane	cellular_component	0.34896	1	2	383	75	24983	comp91864_c0,comp81270_c0
GO:0044255	cellular lipid metabolic process	biological_process	0.34949	1	18	383	916	24983	comp91058_c2,comp20137_c0,comp19106_c0,comp76216_c0,comp76926_c0,comp72620_c0,comp79511_c0,comp71773_c0,comp85676_c1,comp375502_c0,comp80694_c0,comp88779_c0,comp228825_c0,comp21494_c0,comp67939_c0,comp80680_c0,comp75596_c0,comp87210_c0
GO:0008536	Ran GTPase binding	molecular_function	0.35091	1	1	383	22	24983	comp40714_c0
GO:0000746	conjugation	biological_process	0.35092	1	1	383	29	24983	comp187686_c0
GO:0006550	isoleucine catabolic process	biological_process	0.35231	1	2	383	72	24983	comp76216_c0,comp76926_c0
GO:0006552	leucine catabolic process	biological_process	0.35231	1	2	383	72	24983	comp76926_c0,comp76216_c0
GO:0006574	valine catabolic process	biological_process	0.35231	1	2	383	72	24983	comp76216_c0,comp76926_c0
GO:0009083	branched-chain amino acid catabolic process	biological_process	0.35231	1	2	383	72	24983	comp76216_c0,comp76926_c0
GO:0009247	glycolipid biosynthetic process	biological_process	0.35451	1	2	383	73	24983	comp75596_c0,comp19106_c0
GO:0046467	membrane lipid biosynthetic process	biological_process	0.35451	1	2	383	73	24983	comp19106_c0,comp75596_c0
GO:0004312	fatty acid synthase activity	molecular_function	0.3549	1	1	383	25	24983	comp91058_c2
GO:0005835	fatty acid synthase complex	cellular_component	0.3549	1	1	383	25	24983	comp91058_c2
GO:0016746	transferase activity, transferring acyl groups	molecular_function	0.35545	1	8	383	404	24983	comp63984_c0,comp91058_c2,comp88681_c0,comp78048_c0,comp78606_c0,comp86596_c1,comp76521_c0,comp86805_c0
GO:0061025	membrane fusion	biological_process	0.35546	1	2	383	79	24983	comp71373_c0,comp160236_c0
GO:0043112	receptor metabolic process	biological_process	0.35557	1	1	383	28	24983	comp241961_c0
GO:0043900	regulation of multi-organism process	biological_process	0.35559	1	1	383	30	24983	comp187686_c0
GO:0004529	exodeoxyribonuclease activity	molecular_function	0.35569	1	1	383	26	24983	comp88600_c0
GO:0016895	exodeoxyribonuclease activity, producing 5'-phosphomonoesters	molecular_function	0.35569	1	1	383	26	24983	comp88600_c0
GO:0008483	transaminase activity	molecular_function	0.35575	1	1	383	29	24983	comp76111_c3
GO:0016769	transferase activity, transferring nitrogenous groups	molecular_function	0.35575	1	1	383	29	24983	comp76111_c3
GO:0031123	RNA 3'-end processing	biological_process	0.35616	1	1	383	22	24983	comp70620_c0
GO:0006914	autophagy	biological_process	0.35773	1	5	383	259	24983	comp69091_c0,comp43348_c0,comp558052_c0,comp71229_c0,comp76586_c0
GO:0005753	mitochondrial proton-transporting ATP synthase complex	cellular_component	0.35801	1	3	383	144	24983	comp289853_c0,comp88322_c0,comp86783_c1
GO:0004197	cysteine-type endopeptidase activity	molecular_function	0.36012	1	3	383	141	24983	comp85948_c0,comp87683_c0,comp219432_c0
GO:0016247	channel regulator activity	molecular_function	0.36017	1	2	383	88	24983	comp294925_c0,comp87603_c0
GO:0004673	protein histidine kinase activity	molecular_function	0.36277	1	2	383	74	24983	comp104116_c0,comp50278_c0
GO:0009365	protein histidine kinase complex	cellular_component	0.36277	1	2	383	74	24983	comp104116_c0,comp50278_c0
GO:0016702	oxidoreductase activity, acting on single donors with incorporation of molecular oxygen, incorporation of two atoms of oxygen	molecular_function	0.36315	1	2	383	87	24983	comp76081_c0,comp76081_c1
GO:0030031	cell projection assembly	biological_process	0.36344	1	1	383	28	24983	comp45970_c0
GO:0006534	cysteine metabolic process	biological_process	0.36506	1	1	383	25	24983	comp80828_c0
GO:0016999	antibiotic metabolic process	biological_process	0.36657	1	2	383	74	24983	comp76926_c0,comp80982_c0
GO:0017000	antibiotic biosynthetic process	biological_process	0.36657	1	2	383	74	24983	comp80982_c0,comp76926_c0
GO:0017144	drug metabolic process	biological_process	0.36657	1	2	383	74	24983	comp76926_c0,comp80982_c0
GO:0044433	cytoplasmic vesicle part	cellular_component	0.36665	1	2	383	80	24983	comp81270_c0,comp91864_c0
GO:0008138	protein tyrosine/serine/threonine phosphatase activity	molecular_function	0.36751	1	1	383	23	24983	comp340336_c0
GO:0006338	chromatin remodeling	biological_process	0.36865	1	1	383	31	24983	comp30254_c1
GO:0004143	diacylglycerol kinase activity	molecular_function	0.37068	1	1	383	24	24983	comp375502_c0
GO:0006570	tyrosine metabolic process	biological_process	0.37201	1	3	383	127	24983	comp83502_c0,comp87209_c0,comp340336_c0
GO:0019031	viral envelope	cellular_component	0.37348	1	6	383	312	24983	comp66833_c1,comp85910_c0,comp76586_c0,comp68919_c0,comp1497_c0,comp160236_c0
GO:0036338	viral membrane	cellular_component	0.37348	1	6	383	312	24983	comp66833_c1,comp85910_c0,comp160236_c0,comp76586_c0,comp1497_c0,comp68919_c0
GO:0046915	transition metal ion transmembrane transporter activity	molecular_function	0.37382	1	3	383	126	24983	comp406625_c0,comp1497_c0,comp63923_c1
GO:0008171	O-methyltransferase activity	molecular_function	0.37484	1	2	383	71	24983	comp80995_c0,comp84899_c1
GO:0030414	peptidase inhibitor activity	molecular_function	0.37561	1	2	383	82	24983	comp70606_c0,comp65079_c0
GO:0061134	peptidase regulator activity	molecular_function	0.37561	1	2	383	82	24983	comp70606_c0,comp65079_c0
GO:0008839	4-hydroxy-tetrahydrodipicolinate reductase	molecular_function	0.37802	1	1	383	25	24983	comp80982_c0
GO:0005798	Golgi-associated vesicle	cellular_component	0.37916	1	1	383	30	24983	comp81270_c0
GO:0030660	Golgi-associated vesicle membrane	cellular_component	0.37916	1	1	383	30	24983	comp81270_c0
GO:0000271	polysaccharide biosynthetic process	biological_process	0.37921	1	7	383	323	24983	comp88779_c0,comp20137_c0,comp80982_c0,comp82747_c0,comp76926_c0,comp228825_c0,comp21494_c0
GO:0019064	viral entry into host cell via membrane fusion with the plasma membrane	biological_process	0.3832	1	1	383	29	24983	comp71373_c0
GO:0007165	signal transduction	biological_process	0.38469	1	29	383	1662	24983	comp76586_c0,comp88773_c0,comp29295_c0,comp79523_c0,comp66346_c0,comp89365_c3,comp34626_c0,comp406625_c0,comp60109_c0,comp84179_c0,comp20137_c0,comp88600_c0,comp90712_c0,comp82153_c0,comp83383_c0,comp228825_c0,comp66750_c0,comp87209_c0,comp78302_c0,comp173928_c0,comp81381_c0,comp353714_c0,comp375502_c0,comp84424_c0,comp84183_c1,comp304353_c0,comp88779_c0,comp83053_c1,comp89640_c0
GO:0016023	cytoplasmic membrane-bounded vesicle	cellular_component	0.38599	1	2	383	83	24983	comp81270_c0,comp91864_c0
GO:0006897	endocytosis	biological_process	0.38648	1	1	383	30	24983	comp19416_c0
GO:0017016	Ras GTPase binding	molecular_function	0.3875	1	2	383	77	24983	comp40714_c0,comp241961_c0
GO:0031267	small GTPase binding	molecular_function	0.3875	1	2	383	77	24983	comp241961_c0,comp40714_c0
GO:0051020	GTPase binding	molecular_function	0.3875	1	2	383	77	24983	comp241961_c0,comp40714_c0
GO:0009252	peptidoglycan biosynthetic process	biological_process	0.38818	1	1	383	28	24983	comp48444_c0
GO:0015698	inorganic anion transport	biological_process	0.38858	1	2	383	84	24983	comp71104_c0,comp213388_c0
GO:0006944	cellular membrane fusion	biological_process	0.38975	1	1	383	31	24983	comp160236_c0
GO:0048284	organelle fusion	biological_process	0.38975	1	1	383	31	24983	comp160236_c0
GO:0007005	mitochondrion organization	biological_process	0.39412	1	2	383	82	24983	comp160236_c0,comp80742_c1
GO:0005992	trehalose biosynthetic process	biological_process	0.39592	1	1	383	28	24983	comp87603_c0
GO:0008653	lipopolysaccharide metabolic process	biological_process	0.39667	1	4	383	166	24983	comp20137_c0,comp88779_c0,comp21494_c0,comp228825_c0
GO:0009103	lipopolysaccharide biosynthetic process	biological_process	0.39667	1	4	383	166	24983	comp88779_c0,comp20137_c0,comp228825_c0,comp21494_c0
GO:0019076	viral release from host cell	biological_process	0.39744	1	1	383	34	24983	comp241961_c0
GO:0016052	carbohydrate catabolic process	biological_process	0.39761	1	4	383	183	24983	comp74068_c0,comp74068_c1,comp80828_c0,comp85130_c0
GO:0006626	protein targeting to mitochondrion	biological_process	0.39785	1	1	383	30	24983	comp80742_c1
GO:0070585	protein localization to mitochondrion	biological_process	0.39785	1	1	383	30	24983	comp80742_c1
GO:0072655	establishment of protein localization to mitochondrion	biological_process	0.39785	1	1	383	30	24983	comp80742_c1
GO:0044436	thylakoid part	cellular_component	0.39794	1	5	383	257	24983	comp67820_c1,comp84319_c0,comp79310_c0,comp90562_c1,comp90796_c0
GO:0006631	fatty acid metabolic process	biological_process	0.3998	1	4	383	195	24983	comp76216_c0,comp71773_c0,comp91058_c2,comp76926_c0
GO:0009579	thylakoid	cellular_component	0.40004	1	5	383	258	24983	comp84319_c0,comp79310_c0,comp90562_c1,comp67820_c1,comp90796_c0
GO:0023052	signaling	biological_process	0.40262	1	29	383	1675	24983	comp79523_c0,comp89365_c3,comp34626_c0,comp66346_c0,comp88773_c0,comp76586_c0,comp29295_c0,comp60109_c0,comp20137_c0,comp84179_c0,comp406625_c0,comp66750_c0,comp87209_c0,comp173928_c0,comp78302_c0,comp90712_c0,comp88600_c0,comp83383_c0,comp82153_c0,comp228825_c0,comp304353_c0,comp88779_c0,comp84424_c0,comp84183_c1,comp89640_c0,comp83053_c1,comp81381_c0,comp375502_c0,comp353714_c0
GO:0044700	single organism signaling	biological_process	0.40262	1	29	383	1675	24983	comp66346_c0,comp89365_c3,comp34626_c0,comp79523_c0,comp29295_c0,comp76586_c0,comp88773_c0,comp84179_c0,comp20137_c0,comp60109_c0,comp406625_c0,comp78302_c0,comp173928_c0,comp87209_c0,comp66750_c0,comp82153_c0,comp83383_c0,comp228825_c0,comp90712_c0,comp88600_c0,comp83053_c1,comp89640_c0,comp84183_c1,comp84424_c0,comp88779_c0,comp304353_c0,comp353714_c0,comp375502_c0,comp81381_c0
GO:0005507	copper ion binding	molecular_function	0.40386	1	3	383	140	24983	comp90436_c0,comp49443_c0,comp88707_c0
GO:0009273	peptidoglycan-based cell wall biogenesis	biological_process	0.40632	1	1	383	30	24983	comp48444_c0
GO:0071555	cell wall organization	biological_process	0.40776	1	2	383	90	24983	comp72852_c0,comp49767_c0
GO:0005991	trehalose metabolic process	biological_process	0.40898	1	1	383	29	24983	comp87603_c0
GO:0070566	adenylyltransferase activity	molecular_function	0.40906	1	1	383	28	24983	comp70620_c0
GO:0051287	NAD binding	molecular_function	0.41219	1	3	383	126	24983	comp80828_c0,comp76926_c0,comp74079_c0
GO:0016814	hydrolase activity, acting on carbon-nitrogen (but not peptide) bonds, in cyclic amidines	molecular_function	0.41227	1	1	383	34	24983	comp68313_c0
GO:0006813	potassium ion transport	biological_process	0.41357	1	3	383	137	24983	comp87474_c0,comp80828_c0,comp74202_c0
GO:0044038	cell wall macromolecule biosynthetic process	biological_process	0.41372	1	1	383	30	24983	comp48444_c0
GO:0070589	cellular component macromolecule biosynthetic process	biological_process	0.41372	1	1	383	30	24983	comp48444_c0
GO:0042597	periplasmic space	cellular_component	0.41404	1	1	383	36	24983	comp68481_c1
GO:0044248	cellular catabolic process	biological_process	0.4162	1	20	383	1149	24983	comp91112_c1,comp76216_c0,comp69091_c0,comp76926_c0,comp87419_c2,comp76586_c0,comp71229_c0,comp85109_c1,comp558052_c0,comp43348_c0,comp104116_c0,comp375502_c0,comp81406_c0,comp64057_c0,comp90147_c0,comp241961_c0,comp88600_c0,comp20107_c0,comp160236_c0,comp440713_c0
GO:0050662	coenzyme binding	molecular_function	0.41699	1	10	383	520	24983	comp75721_c0,comp76592_c0,comp76592_c1,comp67939_c0,comp80680_c0,comp80828_c0,comp76926_c0,comp80982_c0,comp74079_c0,comp88140_c0
GO:0048037	cofactor binding	molecular_function	0.4173	1	13	383	700	24983	comp85340_c0,comp75721_c0,comp76592_c0,comp76592_c1,comp90562_c1,comp76926_c0,comp80680_c0,comp67939_c0,comp80828_c0,comp80982_c0,comp74079_c0,comp88140_c0,comp76111_c3
GO:0044455	mitochondrial membrane part	cellular_component	0.41772	1	4	383	222	24983	comp289853_c0,comp86783_c1,comp71373_c0,comp88322_c0
GO:0031988	membrane-bounded vesicle	cellular_component	0.41796	1	2	383	89	24983	comp91864_c0,comp81270_c0
GO:0000041	transition metal ion transport	biological_process	0.41902	1	3	383	137	24983	comp406625_c0,comp1497_c0,comp63923_c1
GO:0000270	peptidoglycan metabolic process	biological_process	0.41912	1	1	383	34	24983	comp48444_c0
GO:0009066	aspartate family amino acid metabolic process	biological_process	0.4195	1	6	383	314	24983	comp74559_c1,comp76216_c0,comp80982_c0,comp74559_c0,comp91112_c1,comp76926_c0
GO:0004803	transposase activity	molecular_function	0.4201	1	2	383	81	24983	comp87603_c0,comp91257_c1
GO:0006352	DNA-dependent transcription, initiation	biological_process	0.42034	1	3	383	142	24983	comp142351_c0,comp257548_c0,comp81920_c0
GO:0009056	catabolic process	biological_process	0.42387	1	25	383	1434	24983	comp440713_c0,comp160236_c0,comp20107_c0,comp88600_c0,comp80828_c0,comp85130_c0,comp90147_c0,comp241961_c0,comp80694_c0,comp81406_c0,comp64057_c0,comp74068_c0,comp74068_c1,comp375502_c0,comp104116_c0,comp43348_c0,comp558052_c0,comp85109_c1,comp71229_c0,comp87419_c2,comp76586_c0,comp76926_c0,comp69091_c0,comp76216_c0,comp91112_c1
GO:0000151	ubiquitin ligase complex	cellular_component	0.4249	1	6	383	282	24983	comp84215_c0,comp81109_c0,comp79190_c0,comp66833_c1,comp228607_c0,comp67478_c0
GO:1901135	carbohydrate derivative metabolic process	biological_process	0.4257	1	24	383	1361	24983	comp20107_c0,comp86783_c1,comp160236_c0,comp82747_c0,comp80828_c0,comp21494_c0,comp90147_c0,comp48444_c0,comp228825_c0,comp76592_c1,comp75596_c0,comp440713_c0,comp64057_c0,comp88779_c0,comp88322_c0,comp289853_c0,comp76926_c0,comp283749_c0,comp76592_c0,comp104116_c0,comp85605_c0,comp19106_c0,comp80982_c0,comp20137_c0
GO:0005746	mitochondrial respiratory chain	cellular_component	0.42608	1	1	383	42	24983	comp71373_c0
GO:0006403	RNA localization	biological_process	0.4263	1	1	383	32	24983	comp86674_c0
GO:0050657	nucleic acid transport	biological_process	0.4263	1	1	383	32	24983	comp86674_c0
GO:0050658	RNA transport	biological_process	0.4263	1	1	383	32	24983	comp86674_c0
GO:0051236	establishment of RNA localization	biological_process	0.4263	1	1	383	32	24983	comp86674_c0
GO:0030030	cell projection organization	biological_process	0.42746	1	1	383	35	24983	comp45970_c0
GO:0042537	benzene-containing compound metabolic process	biological_process	0.43012	1	2	383	85	24983	comp76926_c0,comp76216_c0
GO:0071705	nitrogen compound transport	biological_process	0.4304	1	4	383	195	24983	comp83476_c0,comp86674_c0,comp66043_c0,comp71104_c0
GO:0045263	proton-transporting ATP synthase complex, coupling factor F(o)	cellular_component	0.4306	1	3	383	174	24983	comp289853_c0,comp86783_c1,comp88322_c0
GO:0016775	phosphotransferase activity, nitrogenous group as acceptor	molecular_function	0.43224	1	2	383	88	24983	comp50278_c0,comp104116_c0
GO:0050660	flavin adenine dinucleotide binding	molecular_function	0.43266	1	4	383	192	24983	comp80680_c0,comp67939_c0,comp76592_c1,comp76592_c0
GO:0044423	virion part	cellular_component	0.43311	1	11	383	665	24983	comp75718_c0,comp1497_c0,comp68919_c0,comp45970_c0,comp66833_c1,comp65101_c1,comp558052_c0,comp160236_c0,comp84498_c0,comp76586_c0,comp85910_c0
GO:0009089	lysine biosynthetic process via diaminopimelate	biological_process	0.43361	1	1	383	30	24983	comp80982_c0
GO:0046451	diaminopimelate metabolic process	biological_process	0.43361	1	1	383	30	24983	comp80982_c0
GO:0045892	negative regulation of transcription, DNA-dependent	biological_process	0.43452	1	1	383	41	24983	comp87890_c0
GO:0051253	negative regulation of RNA metabolic process	biological_process	0.43452	1	1	383	41	24983	comp87890_c0
GO:0005739	mitochondrion	cellular_component	0.43524	1	8	383	488	24983	comp150455_c0,comp71373_c0,comp86783_c1,comp160236_c0,comp88322_c0,comp289853_c0,comp43290_c0,comp80742_c1
GO:0016838	carbon-oxygen lyase activity, acting on phosphates	molecular_function	0.43621	1	1	383	40	24983	comp89891_c0
GO:0009654	oxygen evolving complex	cellular_component	0.43708	1	1	383	34	24983	comp79310_c0
GO:0016491	oxidoreductase activity	molecular_function	0.43717	1	38	383	2282	24983	comp91239_c1,comp83502_c0,comp76216_c0,comp77778_c0,comp85492_c0,comp76592_c0,comp76926_c0,comp88322_c0,comp71373_c0,comp84919_c0,comp78994_c0,comp85989_c1,comp77699_c0,comp82278_c0,comp74068_c1,comp76081_c1,comp88707_c0,comp67939_c0,comp80828_c0,comp80982_c0,comp74079_c0,comp90759_c2,comp88140_c0,comp83699_c1,comp62108_c0,comp150408_c0,comp50766_c0,comp75721_c0,comp79914_c0,comp87419_c2,comp7608…
GO:0044260	cellular macromolecule metabolic process	biological_process	0.43959	1	135	383	8468	24983	comp73329_c0,comp78149_c0,comp60707_c0,comp20893_c0,comp71597_c0,comp88523_c0,comp83699_c1,comp47879_c1,comp82399_c1,comp53972_c0,comp48444_c0,comp90712_c0,comp88600_c0,comp86875_c0,comp72852_c0,comp221201_c0,comp183444_c0,comp80742_c1,comp69075_c0,comp124251_c0,comp70325_c0,comp66833_c1,comp27771_c0,comp67933_c0,comp64057_c0,comp88779_c0,comp142351_c0,comp58454_c2,comp21494_c0,comp64006_c0,comp1…
GO:0004497	monooxygenase activity	molecular_function	0.44062	1	2	383	93	24983	comp79914_c0,comp80680_c0
GO:0030118	clathrin coat	cellular_component	0.44074	1	1	383	36	24983	comp81270_c0
GO:0005267	potassium channel activity	molecular_function	0.44318	1	1	383	41	24983	comp74202_c0
GO:0046168	glycerol-3-phosphate catabolic process	biological_process	0.44547	1	1	383	30	24983	comp80828_c0
GO:0031966	mitochondrial membrane	cellular_component	0.44594	1	6	383	353	24983	comp80742_c1,comp86783_c1,comp71373_c0,comp88322_c0,comp160236_c0,comp289853_c0
GO:0045229	external encapsulating structure organization	biological_process	0.44635	1	2	383	96	24983	comp72852_c0,comp49767_c0
GO:0016829	lyase activity	molecular_function	0.44707	1	8	383	449	24983	comp87406_c0,comp85340_c0,comp91892_c0,comp78912_c0,comp228825_c0,comp89891_c0,comp83480_c0,comp82145_c0
GO:0003918	DNA topoisomerase type II (ATP-hydrolyzing) activity	molecular_function	0.44827	1	1	383	41	24983	comp64781_c0
GO:0061505	DNA topoisomerase II activity	molecular_function	0.44827	1	1	383	41	24983	comp64781_c0
GO:0006694	steroid biosynthetic process	biological_process	0.45051	1	3	383	135	24983	comp76926_c0,comp80680_c0,comp80982_c0
GO:0006520	cellular amino acid metabolic process	biological_process	0.45078	1	21	383	1195	24983	comp91112_c1,comp88523_c0,comp76216_c0,comp83502_c0,comp90489_c0,comp80982_c0,comp74559_c0,comp88773_c0,comp87419_c2,comp64979_c0,comp76926_c0,comp88830_c0,comp74559_c1,comp78912_c0,comp71773_c0,comp340336_c0,comp80828_c0,comp60723_c0,comp48444_c0,comp87209_c0,comp160060_c0
GO:0010035	response to inorganic substance	biological_process	0.45168	1	1	383	38	24983	comp23468_c0
GO:0043565	sequence-specific DNA binding	molecular_function	0.45204	1	9	383	495	24983	comp82399_c1,comp86875_c0,comp64006_c0,comp79690_c2,comp69091_c0,comp87209_c3,comp76034_c0,comp80952_c0,comp995_c0
GO:0016614	oxidoreductase activity, acting on CH-OH group of donors	molecular_function	0.45239	1	7	383	363	24983	comp76216_c0,comp76592_c1,comp76592_c0,comp80982_c0,comp80828_c0,comp67939_c0,comp76926_c0
GO:0008378	galactosyltransferase activity	molecular_function	0.45465	1	1	383	34	24983	comp82548_c0
GO:0007154	cell communication	biological_process	0.45476	1	30	383	1775	24983	comp79523_c0,comp89365_c3,comp34626_c0,comp66346_c0,comp88773_c0,comp76586_c0,comp29295_c0,comp60109_c0,comp84179_c0,comp20137_c0,comp88581_c0,comp406625_c0,comp66750_c0,comp87209_c0,comp173928_c0,comp78302_c0,comp90712_c0,comp88600_c0,comp83383_c0,comp82153_c0,comp228825_c0,comp88779_c0,comp304353_c0,comp84183_c1,comp84424_c0,comp89640_c0,comp83053_c1,comp81381_c0,comp375502_c0,comp353714_c0
GO:0046351	disaccharide biosynthetic process	biological_process	0.45501	1	1	383	33	24983	comp87603_c0
GO:0044550	secondary metabolite biosynthetic process	biological_process	0.45575	1	2	383	87	24983	comp80982_c0,comp76926_c0
GO:0016709	oxidoreductase activity, acting on paired donors, with incorporation or reduction of molecular oxygen, NAD(P)H as one donor, and incorporation of one atom of oxygen	molecular_function	0.45627	1	1	383	39	24983	comp80680_c0
GO:0010181	FMN binding	molecular_function	0.45748	1	1	383	40	24983	comp75721_c0
GO:0012507	ER to Golgi transport vesicle membrane	cellular_component	0.4576	1	1	383	35	24983	comp91864_c0
GO:0030127	COPII vesicle coat	cellular_component	0.4576	1	1	383	35	24983	comp91864_c0
GO:0030134	ER to Golgi transport vesicle	cellular_component	0.4576	1	1	383	35	24983	comp91864_c0
GO:0006955	immune response	biological_process	0.45833	1	2	383	97	24983	comp87209_c0,comp81381_c0
GO:0031410	cytoplasmic vesicle	cellular_component	0.45985	1	2	383	101	24983	comp81270_c0,comp91864_c0
GO:0008202	steroid metabolic process	biological_process	0.45989	1	3	383	137	24983	comp80982_c0,comp80680_c0,comp76926_c0
GO:0003677	DNA binding	molecular_function	0.46121	1	41	383	2437	24983	comp64781_c0,comp76034_c0,comp30254_c1,comp90383_c1,comp53972_c0,comp76902_c3,comp79690_c2,comp291729_c0,comp293611_c0,comp86875_c0,comp81920_c0,comp90712_c0,comp77697_c1,comp68313_c0,comp160060_c0,comp83816_c1,comp71742_c2,comp434545_c0,comp995_c0,comp89477_c0,comp87209_c3,comp60707_c0,comp40610_c0,comp79914_c0,comp91257_c1,comp75275_c0,comp83816_c0,comp82399_c1,comp257548_c0,comp71824_c0,comp85…
GO:0006072	glycerol-3-phosphate metabolic process	biological_process	0.46123	1	1	383	32	24983	comp80828_c0
GO:0005741	mitochondrial outer membrane	cellular_component	0.46134	1	2	383	97	24983	comp160236_c0,comp80742_c1
GO:0008194	UDP-glycosyltransferase activity	molecular_function	0.4634	1	3	383	146	24983	comp283749_c0,comp83330_c0,comp82747_c0
GO:0004842	ubiquitin-protein ligase activity	molecular_function	0.46447	1	6	383	293	24983	comp67478_c0,comp66833_c1,comp81109_c0,comp79190_c0,comp84215_c0,comp228607_c0
GO:0019787	small conjugating protein ligase activity	molecular_function	0.46447	1	6	383	293	24983	comp67478_c0,comp228607_c0,comp66833_c1,comp81109_c0,comp79190_c0,comp84215_c0
GO:0043934	sporulation	biological_process	0.46456	1	1	383	38	24983	comp85989_c1
GO:0016903	oxidoreductase activity, acting on the aldehyde or oxo group of donors	molecular_function	0.4647	1	2	383	98	24983	comp74079_c0,comp88140_c0
GO:0006313	transposition, DNA-mediated	biological_process	0.46523	1	2	383	93	24983	comp91257_c1,comp87603_c0
GO:0032196	transposition	biological_process	0.46523	1	2	383	93	24983	comp91257_c1,comp87603_c0
GO:0016070	RNA metabolic process	biological_process	0.46538	1	53	383	3178	24983	comp88771_c1,comp65101_c1,comp67939_c0,comp64006_c0,comp58454_c2,comp142351_c0,comp56812_c1,comp85609_c1,comp71824_c0,comp80695_c0,comp257548_c0,comp90492_c1,comp71742_c1,comp85605_c0,comp70325_c0,comp76586_c0,comp65891_c1,comp84273_c0,comp69091_c0,comp70620_c0,comp160060_c0,comp77697_c1,comp86875_c0,comp81920_c0,comp60723_c0,comp53972_c0,comp76902_c3,comp79690_c2,comp83053_c1,comp84440_c1,comp30…
GO:0006024	glycosaminoglycan biosynthetic process	biological_process	0.4671	1	1	383	35	24983	comp48444_c0
GO:0004867	serine-type endopeptidase inhibitor activity	molecular_function	0.46733	1	1	383	41	24983	comp70606_c0
GO:0031968	organelle outer membrane	cellular_component	0.46848	1	2	383	98	24983	comp80742_c1,comp160236_c0
GO:1901575	organic substance catabolic process	biological_process	0.46905	1	20	383	1146	24983	comp74068_c1,comp375502_c0,comp80694_c0,comp81406_c0,comp64057_c0,comp74068_c0,comp160236_c0,comp20107_c0,comp85130_c0,comp80828_c0,comp88600_c0,comp241961_c0,comp90147_c0,comp440713_c0,comp91112_c1,comp76216_c0,comp85109_c1,comp87419_c2,comp76926_c0,comp104116_c0
GO:0015093	ferrous iron transmembrane transporter activity	molecular_function	0.47272	1	2	383	87	24983	comp406625_c0,comp63923_c1
GO:0015684	ferrous iron transport	biological_process	0.47272	1	2	383	87	24983	comp63923_c1,comp406625_c0
GO:0019538	protein metabolic process	biological_process	0.47338	1	75	383	4689	24983	comp77804_c0,comp73329_c0,comp426826_c0,comp995_c0,comp20893_c0,comp71597_c0,comp88523_c0,comp20137_c0,comp47879_c1,comp79516_c1,comp291729_c0,comp90712_c0,comp60723_c0,comp160060_c0,comp221201_c0,comp183444_c0,comp91112_c1,comp192071_c0,comp80742_c1,comp84494_c0,comp90489_c0,comp124251_c0,comp72961_c0,comp66833_c1,comp219432_c0,comp201836_c0,comp27771_c0,comp88779_c0,comp142351_c0,comp85989_c1,c…
GO:0005737	cytoplasm	cellular_component	0.477	1	53	383	3507	24983	comp77957_c0,comp85605_c0,comp124251_c0,comp88322_c0,comp71373_c0,comp178012_c0,comp72961_c0,comp289853_c0,comp168826_c0,comp80742_c1,comp90878_c2,comp91058_c2,comp43290_c0,comp91112_c1,comp192071_c0,comp67825_c0,comp75596_c0,comp45992_c0,comp176897_c0,comp80828_c0,comp82548_c0,comp278547_c0,comp43645_c0,comp142351_c0,comp27771_c0,comp161758_c0,comp74068_c1,comp257548_c0,comp47879_c1,comp150455_c…
GO:0000272	polysaccharide catabolic process	biological_process	0.47859	1	1	383	35	24983	comp85130_c0
GO:0051213	dioxygenase activity	molecular_function	0.48068	1	4	383	221	24983	comp76081_c1,comp77699_c0,comp62108_c0,comp76081_c0
GO:0016567	protein ubiquitination	biological_process	0.48377	1	6	383	300	24983	comp67478_c0,comp66833_c1,comp79190_c0,comp81109_c0,comp84215_c0,comp228607_c0
GO:0052646	alditol phosphate metabolic process	biological_process	0.48427	1	1	383	34	24983	comp80828_c0
GO:0044446	intracellular organelle part	cellular_component	0.48458	1	57	383	3451	24983	comp78149_c0,comp87209_c3,comp84322_c0,comp91864_c0,comp71742_c2,comp69006_c0,comp66346_c0,comp82399_c1,comp89496_c2,comp79914_c0,comp150455_c0,comp83053_c1,comp30254_c1,comp84440_c1,comp79690_c2,comp81109_c0,comp87474_c0,comp76902_c3,comp53972_c0,comp48857_c0,comp76034_c0,comp84893_c0,comp77697_c1,comp440713_c0,comp87147_c0,comp81270_c0,comp81920_c0,comp86875_c0,comp86783_c1,comp160236_c0,comp22…
GO:0055114	oxidation-reduction process	biological_process	0.48508	1	37	383	2253	24983	comp83699_c1,comp90759_c2,comp80982_c0,comp74079_c0,comp88140_c0,comp62108_c0,comp150408_c0,comp75721_c0,comp87419_c2,comp79914_c0,comp84378_c0,comp82657_c0,comp76081_c0,comp74068_c0,comp57690_c0,comp76592_c1,comp440713_c0,comp80680_c0,comp91239_c1,comp83502_c0,comp76216_c0,comp76592_c0,comp77778_c0,comp85492_c0,comp71373_c0,comp88322_c0,comp84919_c0,comp78994_c0,comp76926_c0,comp85989_c1,comp740…
GO:0008168	methyltransferase activity	molecular_function	0.48631	1	9	383	500	24983	comp34677_c0,comp84382_c0,comp80507_c1,comp84899_c1,comp91112_c1,comp78085_c0,comp28775_c0,comp80995_c0,comp49767_c0
GO:0070085	glycosylation	biological_process	0.48658	1	3	383	153	24983	comp87210_c0,comp79511_c0,comp85676_c1
GO:0030260	entry into host cell	biological_process	0.48699	1	1	383	43	24983	comp71373_c0
GO:0044409	entry into host	biological_process	0.48699	1	1	383	43	24983	comp71373_c0
GO:0046718	viral entry into host cell	biological_process	0.48699	1	1	383	43	24983	comp71373_c0
GO:0051806	entry into cell of other organism involved in symbiotic interaction	biological_process	0.48699	1	1	383	43	24983	comp71373_c0
GO:0051828	entry into other organism involved in symbiotic interaction	biological_process	0.48699	1	1	383	43	24983	comp71373_c0
GO:0016879	ligase activity, forming carbon-nitrogen bonds	molecular_function	0.48778	1	9	383	484	24983	comp67478_c0,comp81109_c0,comp79190_c0,comp228607_c0,comp74559_c0,comp48444_c0,comp74559_c1,comp66833_c1,comp84215_c0
GO:0009085	lysine biosynthetic process	biological_process	0.48793	1	1	383	35	24983	comp80982_c0
GO:1901137	carbohydrate derivative biosynthetic process	biological_process	0.48812	1	13	383	763	24983	comp75596_c0,comp283749_c0,comp76926_c0,comp289853_c0,comp21494_c0,comp48444_c0,comp228825_c0,comp88322_c0,comp86783_c1,comp20137_c0,comp80982_c0,comp88779_c0,comp19106_c0
GO:0003854	3-beta-hydroxy-delta5-steroid dehydrogenase activity	molecular_function	0.48852	1	2	383	86	24983	comp80982_c0,comp76926_c0
GO:0008207	C21-steroid hormone metabolic process	biological_process	0.48852	1	2	383	86	24983	comp76926_c0,comp80982_c0
GO:0008209	androgen metabolic process	biological_process	0.48852	1	2	383	86	24983	comp76926_c0,comp80982_c0
GO:0008210	estrogen metabolic process	biological_process	0.48852	1	2	383	86	24983	comp80982_c0,comp76926_c0
GO:0016229	steroid dehydrogenase activity	molecular_function	0.48852	1	2	383	86	24983	comp76926_c0,comp80982_c0
GO:0033764	steroid dehydrogenase activity, acting on the CH-OH group of donors, NAD or NADP as acceptor	molecular_function	0.48852	1	2	383	86	24983	comp80982_c0,comp76926_c0
GO:0015171	amino acid transmembrane transporter activity	molecular_function	0.48945	1	1	383	34	24983	comp83476_c0
GO:0031982	vesicle	cellular_component	0.48963	1	2	383	107	24983	comp81270_c0,comp91864_c0
GO:0017137	Rab GTPase binding	molecular_function	0.49057	1	1	383	38	24983	comp241961_c0
GO:0030880	RNA polymerase complex	cellular_component	0.49079	1	3	383	173	24983	comp80695_c0,comp257548_c0,comp65101_c1
GO:0006873	cellular ion homeostasis	biological_process	0.49331	1	1	383	47	24983	comp77778_c0
GO:0006875	cellular metal ion homeostasis	biological_process	0.49331	1	1	383	47	24983	comp77778_c0
GO:0030003	cellular cation homeostasis	biological_process	0.49331	1	1	383	47	24983	comp77778_c0
GO:0055065	metal ion homeostasis	biological_process	0.49331	1	1	383	47	24983	comp77778_c0
GO:0048518	positive regulation of biological process	biological_process	0.4954	1	4	383	245	24983	comp87209_c0,comp84273_c0,comp43348_c0,comp71229_c0
GO:0018193	peptidyl-amino acid modification	biological_process	0.49784	1	1	383	46	24983	comp76521_c0
GO:0044422	organelle part	cellular_component	0.498	1	57	383	3468	24983	comp257548_c0,comp56812_c1,comp142351_c0,comp64006_c0,comp82153_c0,comp76521_c0,comp82548_c0,comp67939_c0,comp80828_c0,comp75596_c0,comp88771_c1,comp192071_c0,comp228607_c0,comp69091_c0,comp84273_c0,comp80742_c1,comp65891_c1,comp289853_c0,comp71373_c0,comp89288_c0,comp88322_c0,comp76586_c0,comp85629_c0,comp71742_c1,comp70325_c0,comp85605_c0,comp90492_c1,comp48857_c0,comp84893_c0,comp76034_c0,comp…
GO:0004177	aminopeptidase activity	molecular_function	0.49964	1	1	383	39	24983	comp78513_c0
GO:0032446	protein modification by small protein conjugation	biological_process	0.50124	1	6	383	306	24983	comp67478_c0,comp228607_c0,comp81109_c0,comp84215_c0,comp79190_c0,comp66833_c1
GO:0031072	heat shock protein binding	molecular_function	0.50206	1	1	383	36	24983	comp71722_c0
GO:0003968	RNA-directed RNA polymerase activity	molecular_function	0.50252	1	2	383	110	24983	comp65101_c1,comp80695_c0
GO:0031379	RNA-directed RNA polymerase complex	cellular_component	0.50252	1	2	383	110	24983	comp80695_c0,comp65101_c1
GO:0005740	mitochondrial envelope	cellular_component	0.50256	1	6	383	377	24983	comp80742_c1,comp86783_c1,comp71373_c0,comp160236_c0,comp88322_c0,comp289853_c0
GO:0044724	single-organism carbohydrate catabolic process	biological_process	0.50305	1	3	383	155	24983	comp80828_c0,comp74068_c1,comp74068_c0
GO:0005244	voltage-gated ion channel activity	molecular_function	0.50344	1	1	383	44	24983	comp74202_c0
GO:0022832	voltage-gated channel activity	molecular_function	0.50344	1	1	383	44	24983	comp74202_c0
GO:0016278	lysine N-methyltransferase activity	molecular_function	0.5036	1	1	383	38	24983	comp91112_c1
GO:0016279	protein-lysine N-methyltransferase activity	molecular_function	0.5036	1	1	383	38	24983	comp91112_c1
GO:0018024	histone-lysine N-methyltransferase activity	molecular_function	0.5036	1	1	383	38	24983	comp91112_c1
GO:0042054	histone methyltransferase activity	molecular_function	0.5036	1	1	383	38	24983	comp91112_c1
GO:0006839	mitochondrial transport	biological_process	0.5042	1	1	383	43	24983	comp80742_c1
GO:0007606	sensory perception of chemical stimulus	biological_process	0.50452	1	1	383	42	24983	comp34626_c0
GO:0040011	locomotion	biological_process	0.50669	1	4	383	231	24983	comp302956_c0,comp190487_c0,comp71373_c0,comp76586_c0
GO:0005319	lipid transporter activity	molecular_function	0.51002	1	1	383	42	24983	comp292105_c0
GO:0051537	2 iron, 2 sulfur cluster binding	molecular_function	0.51117	1	1	383	45	24983	comp225863_c0
GO:0004659	prenyltransferase activity	molecular_function	0.51205	1	1	383	40	24983	comp160236_c0
GO:0005381	iron ion transmembrane transporter activity	molecular_function	0.51506	1	2	383	96	24983	comp406625_c0,comp63923_c1
GO:0019843	rRNA binding	molecular_function	0.51547	1	1	383	53	24983	comp2387_c1
GO:0005773	vacuole	cellular_component	0.51607	1	1	383	46	24983	comp72961_c0
GO:0009522	photosystem I	cellular_component	0.5165	1	1	383	43	24983	comp67820_c1
GO:0002376	immune system process	biological_process	0.51708	1	2	383	108	24983	comp87209_c0,comp81381_c0
GO:0055082	cellular chemical homeostasis	biological_process	0.51776	1	1	383	50	24983	comp77778_c0
GO:0006888	ER to Golgi vesicle-mediated transport	biological_process	0.51822	1	1	383	42	24983	comp91864_c0
GO:0005743	mitochondrial inner membrane	cellular_component	0.51954	1	4	383	252	24983	comp71373_c0,comp86783_c1,comp88322_c0,comp289853_c0
GO:0009057	macromolecule catabolic process	biological_process	0.5205	1	7	383	417	24983	comp64057_c0,comp104116_c0,comp88600_c0,comp85130_c0,comp20107_c0,comp85109_c1,comp241961_c0
GO:0047746	chlorophyllase activity	molecular_function	0.5238	1	1	383	40	24983	comp81406_c0
GO:0016796	exonuclease activity, active with either ribo- or deoxyribonucleic acids and producing 5'-phosphomonoesters	molecular_function	0.52399	1	1	383	41	24983	comp88600_c0
GO:0006573	valine metabolic process	biological_process	0.52473	1	2	383	98	24983	comp76926_c0,comp76216_c0
GO:0016616	oxidoreductase activity, acting on the CH-OH group of donors, NAD or NADP as acceptor	molecular_function	0.52585	1	6	383	329	24983	comp76926_c0,comp80828_c0,comp80982_c0,comp76216_c0,comp76592_c1,comp76592_c0
GO:0006687	glycosphingolipid metabolic process	biological_process	0.52601	1	1	383	44	24983	comp19106_c0
GO:0045735	nutrient reservoir activity	molecular_function	0.52603	1	1	383	48	24983	comp89582_c0
GO:0006826	iron ion transport	biological_process	0.52748	1	2	383	99	24983	comp406625_c0,comp63923_c1
GO:0006457	protein folding	biological_process	0.52961	1	4	383	244	24983	comp85605_c0,comp80742_c1,comp49245_c0,comp90712_c0
GO:0006289	nucleotide-excision repair	biological_process	0.53077	1	1	383	46	24983	comp83699_c1
GO:0030170	pyridoxal phosphate binding	molecular_function	0.53094	1	2	383	109	24983	comp76111_c3,comp85340_c0
GO:0009896	positive regulation of catabolic process	biological_process	0.5317	1	2	383	118	24983	comp43348_c0,comp71229_c0
GO:0010508	positive regulation of autophagy	biological_process	0.5317	1	2	383	118	24983	comp43348_c0,comp71229_c0
GO:0031331	positive regulation of cellular catabolic process	biological_process	0.5317	1	2	383	118	24983	comp43348_c0,comp71229_c0
GO:0015996	chlorophyll catabolic process	biological_process	0.53332	1	1	383	41	24983	comp81406_c0
GO:0006549	isoleucine metabolic process	biological_process	0.5353	1	2	383	100	24983	comp76216_c0,comp76926_c0
GO:0016759	cellulose synthase activity	molecular_function	0.5394	1	1	383	48	24983	comp82747_c0
GO:0016760	cellulose synthase (UDP-forming) activity	molecular_function	0.5394	1	1	383	48	24983	comp82747_c0
GO:0000145	exocyst	cellular_component	0.54161	1	1	383	41	24983	comp85590_c0
GO:0046149	pigment catabolic process	biological_process	0.54341	1	1	383	42	24983	comp81406_c0
GO:0015298	solute:cation antiporter activity	molecular_function	0.54845	1	1	383	49	24983	comp77101_c0
GO:0015299	solute:hydrogen antiporter activity	molecular_function	0.54845	1	1	383	49	24983	comp77101_c0
GO:0044429	mitochondrial part	cellular_component	0.54873	1	6	383	396	24983	comp80742_c1,comp86783_c1,comp71373_c0,comp160236_c0,comp88322_c0,comp289853_c0
GO:0006497	protein lipidation	biological_process	0.54969	1	1	383	46	24983	comp75596_c0
GO:0006506	GPI anchor biosynthetic process	biological_process	0.54969	1	1	383	46	24983	comp75596_c0
GO:0006661	phosphatidylinositol biosynthetic process	biological_process	0.54969	1	1	383	46	24983	comp75596_c0
GO:0004222	metalloendopeptidase activity	molecular_function	0.55016	1	2	383	120	24983	comp72961_c0,comp426826_c0
GO:0048583	regulation of response to stimulus	biological_process	0.55021	1	3	383	166	24983	comp173928_c0,comp304353_c0,comp87209_c0
GO:0019752	carboxylic acid metabolic process	biological_process	0.55055	1	23	383	1387	24983	comp340336_c0,comp80828_c0,comp60723_c0,comp48444_c0,comp160060_c0,comp87209_c0,comp91058_c2,comp91112_c1,comp83502_c0,comp76216_c0,comp88523_c0,comp80982_c0,comp90489_c0,comp74559_c0,comp88773_c0,comp87419_c2,comp76926_c0,comp64979_c0,comp78912_c0,comp74559_c1,comp88830_c0,comp71773_c0,comp85340_c0
GO:0009401	phosphoenolpyruvate-dependent sugar phosphotransferase system	biological_process	0.55082	1	1	383	52	24983	comp67248_c0
GO:0016051	carbohydrate biosynthetic process	biological_process	0.55224	1	9	383	509	24983	comp87603_c0,comp88779_c0,comp80982_c0,comp20137_c0,comp80828_c0,comp82747_c0,comp228825_c0,comp21494_c0,comp76926_c0
GO:0005261	cation channel activity	molecular_function	0.55283	1	2	383	124	24983	comp74202_c0,comp241961_c0
GO:0034754	cellular hormone metabolic process	biological_process	0.55405	1	2	383	100	24983	comp80982_c0,comp76926_c0
GO:0007600	sensory perception	biological_process	0.55442	1	1	383	49	24983	comp34626_c0
GO:0044267	cellular protein metabolic process	biological_process	0.55522	1	57	383	3658	24983	comp88773_c0,comp124251_c0,comp95644_c0,comp34677_c0,comp66833_c1,comp77957_c0,comp85605_c0,comp43290_c0,comp192071_c0,comp91112_c1,comp80742_c1,comp168826_c0,comp90489_c0,comp228607_c0,comp90878_c2,comp278547_c0,comp43645_c0,comp76521_c0,comp87209_c0,comp84215_c0,comp75596_c0,comp176897_c0,comp45992_c0,comp67825_c0,comp161758_c0,comp27771_c0,comp142351_c0,comp88779_c0,comp79190_c0,comp91115_c0,c…
GO:0042967	acyl-carrier-protein biosynthetic process	biological_process	0.55623	1	3	383	161	24983	comp91058_c2,comp63984_c0,comp76521_c0
GO:0010629	negative regulation of gene expression	biological_process	0.55988	1	1	383	58	24983	comp87890_c0
GO:0010817	regulation of hormone levels	biological_process	0.56036	1	2	383	101	24983	comp80982_c0,comp76926_c0
GO:0042445	hormone metabolic process	biological_process	0.56036	1	2	383	101	24983	comp80982_c0,comp76926_c0
GO:0006011	UDP-glucose metabolic process	biological_process	0.56164	1	1	383	51	24983	comp82747_c0
GO:0016741	transferase activity, transferring one-carbon groups	molecular_function	0.56232	1	9	383	534	24983	comp34677_c0,comp80507_c1,comp84382_c0,comp28775_c0,comp91112_c1,comp78085_c0,comp84899_c1,comp49767_c0,comp80995_c0
GO:0031975	envelope	cellular_component	0.56272	1	8	383	522	24983	comp88322_c0,comp71373_c0,comp86783_c1,comp160236_c0,comp289853_c0,comp189382_c0,comp68481_c1,comp80742_c1
GO:0006787	porphyrin-containing compound catabolic process	biological_process	0.56295	1	1	383	44	24983	comp81406_c0
GO:0033015	tetrapyrrole catabolic process	biological_process	0.56295	1	1	383	44	24983	comp81406_c0
GO:0006551	leucine metabolic process	biological_process	0.56489	1	2	383	106	24983	comp76216_c0,comp76926_c0
GO:0015985	energy coupled proton transport, down electrochemical gradient	biological_process	0.56574	1	3	383	219	24983	comp289853_c0,comp88322_c0,comp86783_c1
GO:0015986	ATP synthesis coupled proton transport	biological_process	0.56574	1	3	383	219	24983	comp289853_c0,comp86783_c1,comp88322_c0
GO:0010506	regulation of autophagy	biological_process	0.56757	1	2	383	126	24983	comp43348_c0,comp71229_c0
GO:0008374	O-acyltransferase activity	molecular_function	0.56794	1	1	383	45	24983	comp63984_c0
GO:0051187	cofactor catabolic process	biological_process	0.56802	1	1	383	45	24983	comp81406_c0
GO:0022414	reproductive process	biological_process	0.56825	1	2	383	128	24983	comp84183_c1,comp88581_c0
GO:0042158	lipoprotein biosynthetic process	biological_process	0.56896	1	1	383	48	24983	comp75596_c0
GO:0052689	carboxylic ester hydrolase activity	molecular_function	0.57097	1	4	383	231	24983	comp72852_c0,comp81406_c0,comp83482_c0,comp80694_c0
GO:0043436	oxoacid metabolic process	biological_process	0.57215	1	23	383	1399	24983	comp80828_c0,comp60723_c0,comp48444_c0,comp87209_c0,comp160060_c0,comp340336_c0,comp74559_c0,comp87419_c2,comp88773_c0,comp64979_c0,comp76926_c0,comp88830_c0,comp74559_c1,comp78912_c0,comp85340_c0,comp71773_c0,comp91058_c2,comp91112_c1,comp88523_c0,comp83502_c0,comp76216_c0,comp80982_c0,comp90489_c0
GO:0019866	organelle inner membrane	cellular_component	0.57233	1	4	383	269	24983	comp71373_c0,comp88322_c0,comp86783_c1,comp289853_c0
GO:0005623	cell	cellular_component	0.57281	1	125	383	8135	24983	comp53972_c0,comp76902_c3,comp79690_c2,comp30254_c1,comp84440_c1,comp74068_c0,comp84893_c0,comp64781_c0,comp85590_c0,comp160060_c0,comp80332_c0,comp183444_c0,comp72852_c0,comp86875_c0,comp90712_c0,comp81920_c0,comp88600_c0,comp67820_c1,comp71597_c0,comp83699_c1,comp20893_c0,comp453279_c0,comp78149_c0,comp90796_c0,comp189382_c0,comp71742_c2,comp73329_c0,comp68481_c1,comp82399_c1,comp47879_c1,comp2…
GO:0044464	cell part	cellular_component	0.57281	1	125	383	8135	24983	comp142627_c0,comp87147_c0,comp440713_c0,comp77697_c1,comp168899_c0,comp86783_c1,comp160236_c0,comp175466_c0,comp71093_c0,comp241961_c0,comp81270_c0,comp89848_c0,comp87474_c0,comp81109_c0,comp83053_c1,comp202190_c0,comp77583_c0,comp76034_c0,comp48857_c0,comp89496_c2,comp66346_c0,comp86674_c0,comp150455_c0,comp90562_c1,comp79914_c0,comp84322_c0,comp86173_c0,comp49767_c0,comp87209_c3,comp272668_c0,…
GO:0019012	virion	cellular_component	0.57394	1	11	383	739	24983	comp66833_c1,comp558052_c0,comp65101_c1,comp84498_c0,comp76586_c0,comp160236_c0,comp85910_c0,comp68919_c0,comp1497_c0,comp75718_c0,comp45970_c0
GO:0006576	cellular biogenic amine metabolic process	biological_process	0.57462	1	4	383	233	24983	comp76216_c0,comp78912_c0,comp85605_c0,comp76926_c0
GO:0019058	viral infectious cycle	biological_process	0.57467	1	4	383	256	24983	comp241961_c0,comp178012_c0,comp104116_c0,comp89703_c0
GO:0006082	organic acid metabolic process	biological_process	0.5755	1	23	383	1401	24983	comp340336_c0,comp87209_c0,comp160060_c0,comp60723_c0,comp48444_c0,comp80828_c0,comp90489_c0,comp80982_c0,comp83502_c0,comp76216_c0,comp88523_c0,comp91112_c1,comp91058_c2,comp85340_c0,comp71773_c0,comp78912_c0,comp88830_c0,comp74559_c1,comp76926_c0,comp64979_c0,comp74559_c0,comp87419_c2,comp88773_c0
GO:0033644	host cell membrane	cellular_component	0.57557	1	1	383	59	24983	comp241961_c0
GO:0044218	other organism cell membrane	cellular_component	0.57557	1	1	383	59	24983	comp241961_c0
GO:0044279	other organism membrane	cellular_component	0.57557	1	1	383	59	24983	comp241961_c0
GO:0051082	unfolded protein binding	molecular_function	0.57558	1	3	383	202	24983	comp995_c0,comp71722_c0,comp80742_c1
GO:0045259	proton-transporting ATP synthase complex	cellular_component	0.57599	1	3	383	221	24983	comp289853_c0,comp86783_c1,comp88322_c0
GO:0006479	protein methylation	biological_process	0.57606	1	2	383	102	24983	comp34677_c0,comp91112_c1
GO:0008213	protein alkylation	biological_process	0.57606	1	2	383	102	24983	comp34677_c0,comp91112_c1
GO:0016591	DNA-directed RNA polymerase II, holoenzyme	cellular_component	0.57838	1	1	383	55	24983	comp257548_c0
GO:0044106	cellular amine metabolic process	biological_process	0.57885	1	4	383	234	24983	comp76216_c0,comp78912_c0,comp85605_c0,comp76926_c0
GO:0046474	glycerophospholipid biosynthetic process	biological_process	0.57888	1	1	383	50	24983	comp75596_c0
GO:0003682	chromatin binding	molecular_function	0.57962	1	5	383	287	24983	comp87147_c0,comp85629_c0,comp89288_c0,comp84893_c0,comp82153_c0
GO:0044710	single-organism metabolic process	biological_process	0.58074	1	86	383	5337	24983	comp77699_c0,comp74068_c1,comp82278_c0,comp80695_c0,comp81406_c0,comp88707_c0,comp80828_c0,comp67939_c0,comp65101_c1,comp75596_c0,comp63984_c0,comp91058_c2,comp83502_c0,comp80995_c0,comp91239_c1,comp76926_c0,comp289853_c0,comp88773_c0,comp78994_c0,comp71373_c0,comp85605_c0,comp85492_c0,comp76592_c0,comp78912_c0,comp74559_c1,comp375502_c0,comp85676_c1,comp340336_c0,comp84378_c0,comp228825_c0,comp1…
GO:0003924	GTPase activity	molecular_function	0.58086	1	7	383	423	24983	comp90296_c0,comp85605_c0,comp440713_c0,comp64781_c0,comp160236_c0,comp29295_c0,comp406625_c0
GO:0033177	proton-transporting two-sector ATPase complex, proton-transporting domain	cellular_component	0.58162	1	5	383	356	24983	comp289853_c0,comp88322_c0,comp86783_c1,comp51703_c0,comp69091_c0
GO:1901659	glycosyl compound biosynthetic process	biological_process	0.58484	1	5	383	348	24983	comp80982_c0,comp88322_c0,comp86783_c1,comp76926_c0,comp289853_c0
GO:0000287	magnesium ion binding	molecular_function	0.58543	1	2	383	118	24983	comp89891_c0,comp60723_c0
GO:0019899	enzyme binding	molecular_function	0.58577	1	2	383	119	24983	comp241961_c0,comp40714_c0
GO:0061024	membrane organization	biological_process	0.58675	1	2	383	122	24983	comp71373_c0,comp160236_c0
GO:0016779	nucleotidyltransferase activity	molecular_function	0.5873	1	13	383	897	24983	comp88771_c1,comp77697_c1,comp33904_c0,comp65101_c1,comp80924_c2,comp67939_c0,comp90712_c0,comp79914_c0,comp53972_c0,comp30254_c1,comp67933_c0,comp80695_c0,comp70620_c0
GO:0005887	integral to plasma membrane	cellular_component	0.58736	1	1	383	57	24983	comp74202_c0
GO:0004185	serine-type carboxypeptidase activity	molecular_function	0.58866	1	1	383	58	24983	comp72961_c0
GO:0044237	cellular metabolic process	biological_process	0.58979	1	177	383	11363	24983	comp440713_c0,comp77697_c1,comp68313_c0,comp142627_c0,comp228825_c0,comp241961_c0,comp83053_c1,comp340336_c0,comp202190_c0,comp81109_c0,comp85676_c1,comp48857_c0,comp76034_c0,comp66346_c0,comp83816_c0,comp71773_c0,comp72620_c0,comp80982_c0,comp49767_c0,comp87209_c3,comp67478_c0,comp81334_c0,comp75596_c0,comp84215_c0,comp278547_c0,comp67939_c0,comp80828_c0,comp56812_c1,comp85609_c1,comp74068_c1,co…
GO:0030244	cellulose biosynthetic process	biological_process	0.59237	1	1	383	57	24983	comp82747_c0
GO:0010608	posttranscriptional regulation of gene expression	biological_process	0.59281	1	3	383	208	24983	comp160060_c0,comp84319_c0,comp90796_c0
GO:0008234	cysteine-type peptidase activity	molecular_function	0.59312	1	3	383	209	24983	comp85948_c0,comp87683_c0,comp219432_c0
GO:0006665	sphingolipid metabolic process	biological_process	0.5956	1	1	383	53	24983	comp19106_c0
GO:0009893	positive regulation of metabolic process	biological_process	0.59738	1	3	383	211	24983	comp84273_c0,comp43348_c0,comp71229_c0
GO:0031325	positive regulation of cellular metabolic process	biological_process	0.59738	1	3	383	211	24983	comp84273_c0,comp43348_c0,comp71229_c0
GO:0019748	secondary metabolic process	biological_process	0.59884	1	2	383	115	24983	comp80982_c0,comp76926_c0
GO:0051701	interaction with host	biological_process	0.59898	1	4	383	263	24983	comp71373_c0,comp76586_c0,comp302956_c0,comp190487_c0
GO:0015979	photosynthesis	biological_process	0.5993	1	6	383	368	24983	comp85605_c0,comp79310_c0,comp90562_c1,comp84319_c0,comp67820_c1,comp90796_c0
GO:0009081	branched-chain amino acid metabolic process	biological_process	0.59986	1	2	383	115	24983	comp76926_c0,comp76216_c0
GO:0008509	anion transmembrane transporter activity	molecular_function	0.60151	1	2	383	118	24983	comp83476_c0,comp71104_c0
GO:0016655	oxidoreductase activity, acting on NAD(P)H, quinone or similar compound as acceptor	molecular_function	0.60156	1	2	383	115	24983	comp83699_c1,comp85989_c1
GO:0015931	nucleobase-containing compound transport	biological_process	0.60179	1	1	383	58	24983	comp86674_c0
GO:0031226	intrinsic to plasma membrane	cellular_component	0.60282	1	1	383	60	24983	comp74202_c0
GO:0030243	cellulose metabolic process	biological_process	0.60428	1	1	383	59	24983	comp82747_c0
GO:0016831	carboxy-lyase activity	molecular_function	0.60528	1	2	383	125	24983	comp78912_c0,comp85340_c0
GO:0006754	ATP biosynthetic process	biological_process	0.60606	1	3	383	229	24983	comp86783_c1,comp88322_c0,comp289853_c0
GO:0042440	pigment metabolic process	biological_process	0.60621	1	5	383	278	24983	comp67939_c0,comp80680_c0,comp81406_c0,comp83502_c0,comp85605_c0
GO:0016053	organic acid biosynthetic process	biological_process	0.60915	1	9	383	560	24983	comp76216_c0,comp80982_c0,comp91058_c2,comp74559_c1,comp71773_c0,comp74559_c0,comp87419_c2,comp76926_c0,comp48444_c0
GO:0046394	carboxylic acid biosynthetic process	biological_process	0.60915	1	9	383	560	24983	comp91058_c2,comp80982_c0,comp76216_c0,comp48444_c0,comp76926_c0,comp74559_c0,comp87419_c2,comp71773_c0,comp74559_c1
GO:0016835	carbon-oxygen lyase activity	molecular_function	0.61131	1	2	383	131	24983	comp89891_c0,comp83480_c0
GO:0016679	oxidoreductase activity, acting on diphenols and related substances as donors	molecular_function	0.61296	1	1	383	61	24983	comp83502_c0
GO:0019725	cellular homeostasis	biological_process	0.61369	1	3	383	193	24983	comp50766_c0,comp77778_c0,comp82657_c0
GO:0044723	single-organism carbohydrate metabolic process	biological_process	0.61611	1	17	383	1037	24983	comp87603_c0,comp20137_c0,comp80982_c0,comp79511_c0,comp76926_c0,comp74068_c1,comp81467_c0,comp85676_c1,comp88779_c0,comp74068_c0,comp82747_c0,comp85130_c0,comp80828_c0,comp21494_c0,comp228825_c0,comp87210_c0,comp72852_c0
GO:0000428	DNA-directed RNA polymerase complex	cellular_component	0.61659	1	1	383	63	24983	comp257548_c0
GO:0055029	nuclear DNA-directed RNA polymerase complex	cellular_component	0.61659	1	1	383	63	24983	comp257548_c0
GO:0006206	pyrimidine nucleobase metabolic process	biological_process	0.61772	1	4	383	261	24983	comp77697_c1,comp53972_c0,comp79914_c0,comp67939_c0
GO:0006721	terpenoid metabolic process	biological_process	0.62011	1	2	383	114	24983	comp67939_c0,comp80680_c0
GO:0016114	terpenoid biosynthetic process	biological_process	0.62011	1	2	383	114	24983	comp80680_c0,comp67939_c0
GO:0003333	amino acid transmembrane transport	biological_process	0.62072	1	1	383	46	24983	comp83476_c0
GO:0005342	organic acid transmembrane transporter activity	molecular_function	0.6238	1	1	383	54	24983	comp83476_c0
GO:0008514	organic anion transmembrane transporter activity	molecular_function	0.6238	1	1	383	54	24983	comp83476_c0
GO:0046943	carboxylic acid transmembrane transporter activity	molecular_function	0.6238	1	1	383	54	24983	comp83476_c0
GO:0044431	Golgi apparatus part	cellular_component	0.62408	1	2	383	120	24983	comp81270_c0,comp82548_c0
GO:0070647	protein modification by small protein conjugation or removal	biological_process	0.62423	1	6	383	347	24983	comp67478_c0,comp228607_c0,comp81109_c0,comp84215_c0,comp79190_c0,comp66833_c1
GO:0045017	glycerolipid biosynthetic process	biological_process	0.62664	1	1	383	56	24983	comp75596_c0
GO:0046434	organophosphate catabolic process	biological_process	0.62684	1	5	383	314	24983	comp440713_c0,comp90147_c0,comp375502_c0,comp160236_c0,comp80828_c0
GO:0046085	adenosine metabolic process	biological_process	0.62912	1	1	383	54	24983	comp85605_c0
GO:0070525	threonylcarbamoyladenosine metabolic process	biological_process	0.62912	1	1	383	54	24983	comp85605_c0
GO:0070526	threonylcarbamoyladenosine biosynthetic process	biological_process	0.62912	1	1	383	54	24983	comp85605_c0
GO:0042545	cell wall modification	biological_process	0.63564	1	1	383	60	24983	comp72852_c0
GO:0004601	peroxidase activity	molecular_function	0.63571	1	2	383	137	24983	comp57690_c0,comp150408_c0
GO:0006804	peroxidase reaction	biological_process	0.63571	1	2	383	137	24983	comp57690_c0,comp150408_c0
GO:0016684	oxidoreductase activity, acting on peroxide as acceptor	molecular_function	0.63571	1	2	383	137	24983	comp150408_c0,comp57690_c0
GO:0022890	inorganic cation transmembrane transporter activity	molecular_function	0.63599	1	13	383	926	24983	comp63923_c1,comp289853_c0,comp74202_c0,comp77101_c0,comp88322_c0,comp71373_c0,comp86783_c1,comp51703_c0,comp69091_c0,comp87474_c0,comp406625_c0,comp71104_c0,comp1497_c0
GO:0008324	cation transmembrane transporter activity	molecular_function	0.6378	1	16	383	1118	24983	comp87474_c0,comp86783_c1,comp241961_c0,comp63923_c1,comp1497_c0,comp406625_c0,comp71104_c0,comp69091_c0,comp51703_c0,comp88322_c0,comp77101_c0,comp71373_c0,comp83704_c0,comp289853_c0,comp74202_c0,comp85605_c0
GO:0043229	intracellular organelle	cellular_component	0.64109	1	89	383	5928	24983	comp78149_c0,comp20893_c0,comp71597_c0,comp73329_c0,comp71742_c2,comp47879_c1,comp82399_c1,comp30254_c1,comp84440_c1,comp79690_c2,comp76902_c3,comp53972_c0,comp64781_c0,comp84893_c0,comp183444_c0,comp160060_c0,comp81920_c0,comp86875_c0,comp80742_c1,comp192071_c0,comp70325_c0,comp72961_c0,comp124251_c0,comp88322_c0,comp225863_c0,comp142351_c0,comp27771_c0,comp67825_c0,comp176897_c0,comp88771_c1,co…
GO:0045298	tubulin complex	cellular_component	0.64229	1	2	383	129	24983	comp76521_c0,comp87474_c0
GO:0043226	organelle	cellular_component	0.64324	1	89	383	5932	24983	comp83053_c1,comp202190_c0,comp87474_c0,comp81109_c0,comp48857_c0,comp76034_c0,comp168899_c0,comp440713_c0,comp77697_c1,comp142627_c0,comp87147_c0,comp175466_c0,comp241961_c0,comp81270_c0,comp160236_c0,comp86783_c1,comp86173_c0,comp272668_c0,comp87209_c3,comp84322_c0,comp434545_c0,comp269751_c0,comp91864_c0,comp81334_c0,comp69006_c0,comp66346_c0,comp86674_c0,comp89496_c2,comp79914_c0,comp150455_c…
GO:0003916	DNA topoisomerase activity	molecular_function	0.64401	1	1	383	65	24983	comp64781_c0
GO:0006265	DNA topological change	biological_process	0.64401	1	1	383	65	24983	comp64781_c0
GO:0009145	purine nucleoside triphosphate biosynthetic process	biological_process	0.64402	1	3	383	243	24983	comp88322_c0,comp86783_c1,comp289853_c0
GO:0009206	purine ribonucleoside triphosphate biosynthetic process	biological_process	0.64402	1	3	383	243	24983	comp86783_c1,comp88322_c0,comp289853_c0
GO:0004190	aspartic-type endopeptidase activity	molecular_function	0.64456	1	3	383	193	24983	comp84494_c0,comp85989_c1,comp440713_c0
GO:0070001	aspartic-type peptidase activity	molecular_function	0.64456	1	3	383	193	24983	comp84494_c0,comp440713_c0,comp85989_c1
GO:0044448	cell cortex part	cellular_component	0.64514	1	1	383	57	24983	comp85590_c0
GO:0006887	exocytosis	biological_process	0.64552	1	1	383	56	24983	comp85590_c0
GO:0009142	nucleoside triphosphate biosynthetic process	biological_process	0.64796	1	3	383	244	24983	comp88322_c0,comp86783_c1,comp289853_c0
GO:0009201	ribonucleoside triphosphate biosynthetic process	biological_process	0.64796	1	3	383	244	24983	comp88322_c0,comp86783_c1,comp289853_c0
GO:0008237	metallopeptidase activity	molecular_function	0.64825	1	2	383	140	24983	comp72961_c0,comp426826_c0
GO:0046148	pigment biosynthetic process	biological_process	0.64848	1	4	383	233	24983	comp85605_c0,comp83502_c0,comp67939_c0,comp80680_c0
GO:0005622	intracellular	cellular_component	0.6502	1	117	383	7720	24983	comp29295_c0,comp82399_c1,comp47879_c1,comp90796_c0,comp71742_c2,comp73329_c0,comp83699_c1,comp71597_c0,comp20893_c0,comp78149_c0,comp86875_c0,comp90712_c0,comp88600_c0,comp81920_c0,comp67820_c1,comp160060_c0,comp80332_c0,comp183444_c0,comp84893_c0,comp64781_c0,comp85590_c0,comp76902_c3,comp53972_c0,comp79690_c2,comp84440_c1,comp30254_c1,comp74068_c0,comp88322_c0,comp124251_c0,comp79310_c0,comp72…
GO:0016645	oxidoreductase activity, acting on the CH-NH group of donors	molecular_function	0.65159	1	1	383	65	24983	comp87419_c2
GO:0004180	carboxypeptidase activity	molecular_function	0.65223	1	1	383	68	24983	comp72961_c0
GO:0046700	heterocycle catabolic process	biological_process	0.65533	1	6	383	393	24983	comp81406_c0,comp440713_c0,comp87419_c2,comp88600_c0,comp160236_c0,comp90147_c0
GO:0044445	cytosolic part	cellular_component	0.65549	1	2	383	149	24983	comp91058_c2,comp43290_c0
GO:0034220	ion transmembrane transport	biological_process	0.65639	1	8	383	581	24983	comp289853_c0,comp88322_c0,comp86783_c1,comp83476_c0,comp51703_c0,comp69091_c0,comp87474_c0,comp1497_c0
GO:0016836	hydro-lyase activity	molecular_function	0.65773	1	1	383	66	24983	comp83480_c0
GO:0004536	deoxyribonuclease activity	molecular_function	0.65859	1	1	383	65	24983	comp88600_c0
GO:0033013	tetrapyrrole metabolic process	biological_process	0.65867	1	5	383	301	24983	comp88140_c0,comp85605_c0,comp81406_c0,comp64979_c0,comp81920_c0
GO:0006979	response to oxidative stress	biological_process	0.65903	1	2	383	143	24983	comp57690_c0,comp150408_c0
GO:0003779	actin binding	molecular_function	0.66006	1	2	383	149	24983	comp77697_c1,comp162580_c0
GO:0016209	antioxidant activity	molecular_function	0.66263	1	3	383	214	24983	comp57690_c0,comp82657_c0,comp150408_c0
GO:1901607	alpha-amino acid biosynthetic process	biological_process	0.66652	1	5	383	334	24983	comp74559_c1,comp80982_c0,comp74559_c0,comp87419_c2,comp48444_c0
GO:0010628	positive regulation of gene expression	biological_process	0.66679	1	1	383	75	24983	comp84273_c0
GO:0045893	positive regulation of transcription, DNA-dependent	biological_process	0.66679	1	1	383	75	24983	comp84273_c0
GO:0044281	small molecule metabolic process	biological_process	0.6689	1	44	383	2828	24983	comp53972_c0,comp340336_c0,comp74068_c0,comp160060_c0,comp440713_c0,comp77697_c1,comp86783_c1,comp160236_c0,comp81920_c0,comp48444_c0,comp228825_c0,comp60723_c0,comp90147_c0,comp88523_c0,comp83480_c0,comp80982_c0,comp88830_c0,comp85340_c0,comp71773_c0,comp87419_c2,comp74559_c0,comp64979_c0,comp79914_c0,comp72620_c0,comp85989_c1,comp80695_c0,comp74068_c1,comp87209_c0,comp65101_c1,comp67939_c0,comp…
GO:0043234	protein complex	cellular_component	0.66905	1	61	383	3963	24983	comp67820_c1,comp81270_c0,comp86875_c0,comp86783_c1,comp90712_c0,comp81920_c0,comp88600_c0,comp440713_c0,comp50278_c0,comp48857_c0,comp85590_c0,comp76034_c0,comp83053_c1,comp84440_c1,comp87474_c0,comp76902_c3,comp81109_c0,comp79690_c2,comp90562_c1,comp74202_c0,comp66346_c0,comp82399_c1,comp89496_c2,comp67478_c0,comp71742_c2,comp91864_c0,comp69006_c0,comp90796_c0,comp453279_c0,comp87209_c3,comp781…
GO:0006144	purine nucleobase metabolic process	biological_process	0.66918	1	6	383	420	24983	comp53972_c0,comp65101_c1,comp77697_c1,comp67939_c0,comp80695_c0,comp79914_c0
GO:0005829	cytosol	cellular_component	0.66976	1	2	383	154	24983	comp91058_c2,comp43290_c0
GO:0005984	disaccharide metabolic process	biological_process	0.67167	1	5	383	345	24983	comp72852_c0,comp81467_c0,comp87603_c0,comp82747_c0,comp85130_c0
GO:0045935	positive regulation of nucleobase-containing compound metabolic process	biological_process	0.67181	1	1	383	76	24983	comp84273_c0
GO:0051173	positive regulation of nitrogen compound metabolic process	biological_process	0.67181	1	1	383	76	24983	comp84273_c0
GO:0051254	positive regulation of RNA metabolic process	biological_process	0.67181	1	1	383	76	24983	comp84273_c0
GO:0043650	dicarboxylic acid biosynthetic process	biological_process	0.67211	1	1	383	70	24983	comp87419_c2
GO:0009539	photosystem II reaction center	cellular_component	0.67244	1	1	383	68	24983	comp90562_c1
GO:0000785	chromatin	cellular_component	0.67275	1	5	383	328	24983	comp85629_c0,comp84893_c0,comp89288_c0,comp82153_c0,comp87147_c0
GO:0016706	oxidoreductase activity, acting on paired donors, with incorporation or reduction of molecular oxygen, 2-oxoglutarate as one donor, and incorporation of one atom each of oxygen into both donors	molecular_function	0.67376	1	2	383	134	24983	comp62108_c0,comp77699_c0
GO:0004674	protein serine/threonine kinase activity	molecular_function	0.67513	1	3	383	211	24983	comp88523_c0,comp90489_c0,comp88773_c0
GO:0009395	phospholipid catabolic process	biological_process	0.6761	1	1	383	63	24983	comp375502_c0
GO:0046873	metal ion transmembrane transporter activity	molecular_function	0.67655	1	6	383	412	24983	comp85605_c0,comp63923_c1,comp87474_c0,comp74202_c0,comp406625_c0,comp1497_c0
GO:0031090	organelle membrane	cellular_component	0.67666	1	10	383	720	24983	comp80742_c1,comp91864_c0,comp75596_c0,comp440713_c0,comp88322_c0,comp71373_c0,comp86783_c1,comp160236_c0,comp289853_c0,comp81270_c0
GO:0004129	cytochrome-c oxidase activity	molecular_function	0.68257	1	1	383	85	24983	comp71373_c0
GO:0006123	mitochondrial electron transport, cytochrome c to oxygen	biological_process	0.68257	1	1	383	85	24983	comp71373_c0
GO:0016675	oxidoreductase activity, acting on a heme group of donors	molecular_function	0.68257	1	1	383	85	24983	comp71373_c0
GO:0016676	oxidoreductase activity, acting on a heme group of donors, oxygen as acceptor	molecular_function	0.68257	1	1	383	85	24983	comp71373_c0
GO:0045277	respiratory chain complex IV	cellular_component	0.68257	1	1	383	85	24983	comp71373_c0
GO:0005794	Golgi apparatus	cellular_component	0.68282	1	2	383	136	24983	comp81270_c0,comp82548_c0
GO:1901361	organic cyclic compound catabolic process	biological_process	0.68352	1	6	383	406	24983	comp440713_c0,comp81406_c0,comp90147_c0,comp88600_c0,comp87419_c2,comp160236_c0
GO:0030203	glycosaminoglycan metabolic process	biological_process	0.68631	1	1	383	65	24983	comp48444_c0
GO:0016044	cellular membrane organization	biological_process	0.68739	1	1	383	71	24983	comp160236_c0
GO:0008094	DNA-dependent ATPase activity	molecular_function	0.68749	1	1	383	73	24983	comp64781_c0
GO:0051704	multi-organism process	biological_process	0.68783	1	17	383	1211	24983	comp87603_c0,comp88581_c0,comp76586_c0,comp71373_c0,comp294925_c0,comp178012_c0,comp89582_c0,comp104116_c0,comp190487_c0,comp66346_c0,comp84183_c1,comp302956_c0,comp71670_c0,comp49245_c0,comp241961_c0,comp89703_c0,comp187686_c0
GO:0035251	UDP-glucosyltransferase activity	molecular_function	0.68796	1	1	383	69	24983	comp82747_c0
GO:0033014	tetrapyrrole biosynthetic process	biological_process	0.69032	1	4	383	253	24983	comp64979_c0,comp81920_c0,comp88140_c0,comp85605_c0
GO:0015002	heme-copper terminal oxidase activity	molecular_function	0.69177	1	1	383	87	24983	comp71373_c0
GO:0009154	purine ribonucleotide catabolic process	biological_process	0.69385	1	3	383	214	24983	comp90147_c0,comp160236_c0,comp440713_c0
GO:0009261	ribonucleotide catabolic process	biological_process	0.69385	1	3	383	214	24983	comp90147_c0,comp160236_c0,comp440713_c0
GO:0044283	small molecule biosynthetic process	biological_process	0.69422	1	12	383	789	24983	comp74559_c1,comp71773_c0,comp87419_c2,comp74559_c0,comp81920_c0,comp64979_c0,comp48444_c0,comp76926_c0,comp76216_c0,comp80982_c0,comp85989_c1,comp91058_c2
GO:0009308	amine metabolic process	biological_process	0.69484	1	4	383	279	24983	comp76216_c0,comp78912_c0,comp85605_c0,comp76926_c0
GO:0008238	exopeptidase activity	molecular_function	0.69567	1	2	383	153	24983	comp78513_c0,comp72961_c0
GO:0048522	positive regulation of cellular process	biological_process	0.69678	1	3	383	242	24983	comp71229_c0,comp43348_c0,comp84273_c0
GO:0008270	zinc ion binding	molecular_function	0.69711	1	24	383	1514	24983	comp77583_c0,comp81109_c0,comp304353_c0,comp79190_c0,comp89848_c0,comp71093_c0,comp241961_c0,comp81920_c0,comp142627_c0,comp68313_c0,comp88771_c1,comp91864_c0,comp426826_c0,comp535_c0,comp228607_c0,comp83480_c0,comp78220_c0,comp83699_c1,comp72961_c0,comp91257_c1,comp85977_c0,comp294925_c0,comp45672_c0,comp80924_c2
GO:0044764	multi-organism cellular process	biological_process	0.69792	1	9	383	652	24983	comp302956_c0,comp71373_c0,comp76586_c0,comp241961_c0,comp178012_c0,comp89703_c0,comp190487_c0,comp104116_c0,comp187686_c0
GO:0006310	DNA recombination	biological_process	0.70084	1	4	383	278	24983	comp85605_c0,comp160236_c0,comp91257_c1,comp87603_c0
GO:0046527	glucosyltransferase activity	molecular_function	0.70132	1	1	383	71	24983	comp82747_c0
GO:0005882	intermediate filament	cellular_component	0.70152	1	1	383	66	24983	comp80828_c0
GO:0045111	intermediate filament cytoskeleton	cellular_component	0.70152	1	1	383	66	24983	comp80828_c0
GO:0045454	cell redox homeostasis	biological_process	0.70199	1	2	383	143	24983	comp82657_c0,comp50766_c0
GO:0044424	intracellular part	cellular_component	0.70457	1	110	383	7363	24983	comp86674_c0,comp66346_c0,comp89496_c2,comp90562_c1,comp79914_c0,comp150455_c0,comp49767_c0,comp86173_c0,comp87209_c3,comp272668_c0,comp84322_c0,comp91864_c0,comp269751_c0,comp434545_c0,comp67478_c0,comp69006_c0,comp81334_c0,comp168899_c0,comp440713_c0,comp77697_c1,comp87147_c0,comp142627_c0,comp81270_c0,comp175466_c0,comp241961_c0,comp86783_c1,comp160236_c0,comp202190_c0,comp83053_c1,comp81109_c…
GO:0009067	aspartate family amino acid biosynthetic process	biological_process	0.70519	1	1	383	71	24983	comp80982_c0
GO:0005604	basement membrane	cellular_component	0.70736	1	1	383	71	24983	comp76586_c0
GO:0016568	chromatin modification	biological_process	0.70796	1	1	383	76	24983	comp30254_c1
GO:0000096	sulfur amino acid metabolic process	biological_process	0.70954	1	1	383	80	24983	comp80828_c0
GO:0009891	positive regulation of biosynthetic process	biological_process	0.71064	1	1	383	89	24983	comp84273_c0
GO:0010557	positive regulation of macromolecule biosynthetic process	biological_process	0.71064	1	1	383	89	24983	comp84273_c0
GO:0031328	positive regulation of cellular biosynthetic process	biological_process	0.71064	1	1	383	89	24983	comp84273_c0
GO:0006195	purine nucleotide catabolic process	biological_process	0.71078	1	3	383	219	24983	comp440713_c0,comp90147_c0,comp160236_c0
GO:0000794	condensed nuclear chromosome	cellular_component	0.71101	1	1	383	81	24983	comp160236_c0
GO:0005938	cell cortex	cellular_component	0.71287	1	1	383	68	24983	comp85590_c0
GO:0070925	organelle assembly	biological_process	0.7138	1	1	383	82	24983	comp45970_c0
GO:0072523	purine-containing compound catabolic process	biological_process	0.71444	1	3	383	220	24983	comp160236_c0,comp90147_c0,comp440713_c0
GO:0016881	acid-amino acid ligase activity	molecular_function	0.7145	1	6	383	391	24983	comp67478_c0,comp228607_c0,comp81109_c0,comp79190_c0,comp84215_c0,comp66833_c1
GO:0008080	N-acetyltransferase activity	molecular_function	0.71578	1	1	383	68	24983	comp76521_c0
GO:0005525	GTP binding	molecular_function	0.71603	1	8	383	569	24983	comp85605_c0,comp440713_c0,comp90296_c0,comp29295_c0,comp409108_c0,comp91244_c2,comp406625_c0,comp64781_c0
GO:0009166	nucleotide catabolic process	biological_process	0.71631	1	3	383	221	24983	comp440713_c0,comp90147_c0,comp160236_c0
GO:0046034	ATP metabolic process	biological_process	0.7171	1	3	383	266	24983	comp289853_c0,comp88322_c0,comp86783_c1
GO:0006820	anion transport	biological_process	0.7185	1	3	383	216	24983	comp83476_c0,comp213388_c0,comp71104_c0
GO:1901292	nucleoside phosphate catabolic process	biological_process	0.71864	1	3	383	222	24983	comp440713_c0,comp160236_c0,comp90147_c0
GO:0008652	cellular amino acid biosynthetic process	biological_process	0.71921	1	6	383	421	24983	comp48444_c0,comp87419_c2,comp74559_c0,comp80982_c0,comp71773_c0,comp74559_c1
GO:0000139	Golgi membrane	cellular_component	0.7195	1	1	383	76	24983	comp81270_c0
GO:0015035	protein disulfide oxidoreductase activity	molecular_function	0.72124	1	1	383	75	24983	comp50766_c0
GO:0015036	disulfide oxidoreductase activity	molecular_function	0.72124	1	1	383	75	24983	comp50766_c0
GO:0006720	isoprenoid metabolic process	biological_process	0.72155	1	2	383	140	24983	comp67939_c0,comp80680_c0
GO:0008299	isoprenoid biosynthetic process	biological_process	0.72155	1	2	383	140	24983	comp67939_c0,comp80680_c0
GO:0032561	guanyl ribonucleotide binding	molecular_function	0.72236	1	8	383	573	24983	comp64781_c0,comp406625_c0,comp409108_c0,comp91244_c2,comp90296_c0,comp440713_c0,comp85605_c0,comp29295_c0
GO:0016032	viral process	biological_process	0.72418	1	8	383	600	24983	comp302956_c0,comp104116_c0,comp190487_c0,comp89703_c0,comp76586_c0,comp71373_c0,comp178012_c0,comp241961_c0
GO:0044242	cellular lipid catabolic process	biological_process	0.72526	1	1	383	72	24983	comp375502_c0
GO:0051274	beta-glucan biosynthetic process	biological_process	0.7257	1	1	383	79	24983	comp82747_c0
GO:0015672	monovalent inorganic cation transport	biological_process	0.7266	1	12	383	913	24983	comp51703_c0,comp85989_c1,comp69091_c0,comp87474_c0,comp71104_c0,comp74202_c0,comp289853_c0,comp80828_c0,comp88322_c0,comp77101_c0,comp71373_c0,comp86783_c1
GO:0044420	extracellular matrix part	cellular_component	0.7267	1	1	383	77	24983	comp76586_c0
GO:0016628	oxidoreductase activity, acting on the CH-CH group of donors, NAD or NADP as acceptor	molecular_function	0.72875	1	1	383	70	24983	comp80982_c0
GO:0006260	DNA replication	biological_process	0.72939	1	10	383	797	24983	comp76902_c3,comp30254_c1,comp67933_c0,comp68313_c0,comp88771_c1,comp33904_c0,comp75275_c0,comp80924_c2,comp81920_c0,comp90712_c0
GO:0042451	purine nucleoside biosynthetic process	biological_process	0.73096	1	3	383	272	24983	comp88322_c0,comp86783_c1,comp289853_c0
GO:0046129	purine ribonucleoside biosynthetic process	biological_process	0.73096	1	3	383	272	24983	comp289853_c0,comp86783_c1,comp88322_c0
GO:0072527	pyrimidine-containing compound metabolic process	biological_process	0.73183	1	4	383	300	24983	comp67939_c0,comp79914_c0,comp53972_c0,comp77697_c1
GO:0005886	plasma membrane	cellular_component	0.73285	1	4	383	335	24983	comp453279_c0,comp84319_c0,comp81270_c0,comp74202_c0
GO:0016788	hydrolase activity, acting on ester bonds	molecular_function	0.73297	1	17	383	1129	24983	comp72852_c0,comp89396_c0,comp87209_c0,comp46787_c0,comp90147_c0,comp58454_c2,comp88600_c0,comp340336_c0,comp74068_c0,comp80694_c0,comp81406_c0,comp83482_c0,comp72469_c0,comp71773_c0,comp228607_c0,comp83699_c1,comp78167_c0
GO:0033179	proton-transporting V-type ATPase, V0 domain	cellular_component	0.73349	1	2	383	170	24983	comp51703_c0,comp69091_c0
GO:0006865	amino acid transport	biological_process	0.7337	1	1	383	66	24983	comp83476_c0
GO:0051273	beta-glucan metabolic process	biological_process	0.73372	1	1	383	81	24983	comp82747_c0
GO:0005789	endoplasmic reticulum membrane	cellular_component	0.73467	1	2	383	172	24983	comp440713_c0,comp75596_c0
GO:0042175	nuclear outer membrane-endoplasmic reticulum membrane network	cellular_component	0.73467	1	2	383	172	24983	comp440713_c0,comp75596_c0
GO:0019001	guanyl nucleotide binding	molecular_function	0.73468	1	8	383	580	24983	comp29295_c0,comp440713_c0,comp85605_c0,comp90296_c0,comp406625_c0,comp91244_c2,comp409108_c0,comp64781_c0
GO:0006308	DNA catabolic process	biological_process	0.73475	1	1	383	81	24983	comp88600_c0
GO:0006568	tryptophan metabolic process	biological_process	0.73524	1	2	383	149	24983	comp76926_c0,comp76216_c0
GO:0006586	indolalkylamine metabolic process	biological_process	0.73524	1	2	383	149	24983	comp76216_c0,comp76926_c0
GO:0010604	positive regulation of macromolecule metabolic process	biological_process	0.73537	1	1	383	94	24983	comp84273_c0
GO:0044711	single-organism biosynthetic process	biological_process	0.73779	1	12	383	818	24983	comp64979_c0,comp48444_c0,comp76926_c0,comp81920_c0,comp74559_c0,comp87419_c2,comp71773_c0,comp74559_c1,comp91058_c2,comp85989_c1,comp80982_c0,comp76216_c0
GO:0009966	regulation of signal transduction	biological_process	0.73879	1	2	383	150	24983	comp304353_c0,comp173928_c0
GO:0070008	serine-type exopeptidase activity	molecular_function	0.74137	1	1	383	88	24983	comp72961_c0
GO:0015077	monovalent inorganic cation transmembrane transporter activity	molecular_function	0.74188	1	9	383	732	24983	comp51703_c0,comp69091_c0,comp87474_c0,comp74202_c0,comp289853_c0,comp71373_c0,comp77101_c0,comp86783_c1,comp88322_c0
GO:0004806	triglyceride lipase activity	molecular_function	0.74293	1	1	383	74	24983	comp80694_c0
GO:0008643	carbohydrate transport	biological_process	0.74478	1	1	383	83	24983	comp67248_c0
GO:0010646	regulation of cell communication	biological_process	0.74481	1	2	383	152	24983	comp173928_c0,comp304353_c0
GO:0023051	regulation of signaling	biological_process	0.74481	1	2	383	152	24983	comp173928_c0,comp304353_c0
GO:0006096	glycolysis	biological_process	0.75001	1	1	383	83	24983	comp80828_c0
GO:0009250	glucan biosynthetic process	biological_process	0.75414	1	1	383	84	24983	comp82747_c0
GO:0050801	ion homeostasis	biological_process	0.75431	1	1	383	92	24983	comp77778_c0
GO:0055080	cation homeostasis	biological_process	0.75431	1	1	383	92	24983	comp77778_c0
GO:0032040	small-subunit processome	cellular_component	0.75483	1	1	383	87	24983	comp81920_c0
GO:0042775	mitochondrial ATP synthesis coupled electron transport	biological_process	0.75625	1	2	383	179	24983	comp85989_c1,comp71373_c0
GO:0006812	cation transport	biological_process	0.7563	1	19	383	1404	24983	comp71104_c0,comp406625_c0,comp1497_c0,comp51703_c0,comp69091_c0,comp74202_c0,comp83704_c0,comp289853_c0,comp77101_c0,comp88322_c0,comp71373_c0,comp85605_c0,comp85989_c1,comp53972_c0,comp87474_c0,comp241961_c0,comp80828_c0,comp86783_c1,comp63923_c1
GO:0015078	hydrogen ion transmembrane transporter activity	molecular_function	0.75642	1	7	383	601	24983	comp69091_c0,comp51703_c0,comp71373_c0,comp77101_c0,comp86783_c1,comp88322_c0,comp289853_c0
GO:0072509	divalent inorganic cation transmembrane transporter activity	molecular_function	0.75683	1	2	383	155	24983	comp406625_c0,comp63923_c1
GO:0000793	condensed chromosome	cellular_component	0.75793	1	1	383	93	24983	comp160236_c0
GO:0043531	ADP binding	molecular_function	0.75857	1	3	383	261	24983	comp90712_c0,comp91864_c0,comp73446_c1
GO:0016810	hydrolase activity, acting on carbon-nitrogen (but not peptide) bonds	molecular_function	0.7586	1	1	383	89	24983	comp68313_c0
GO:0009152	purine ribonucleotide biosynthetic process	biological_process	0.75893	1	3	383	280	24983	comp289853_c0,comp86783_c1,comp88322_c0
GO:0004527	exonuclease activity	molecular_function	0.75945	1	1	383	78	24983	comp88600_c0
GO:0005985	sucrose metabolic process	biological_process	0.76188	1	4	383	317	24983	comp81467_c0,comp82747_c0,comp85130_c0,comp72852_c0
GO:0031967	organelle envelope	cellular_component	0.76252	1	6	383	483	24983	comp289853_c0,comp88322_c0,comp71373_c0,comp86783_c1,comp160236_c0,comp80742_c1
GO:0015939	pantothenate metabolic process	biological_process	0.76426	1	1	383	77	24983	comp71773_c0
GO:0015940	pantothenate biosynthetic process	biological_process	0.76426	1	1	383	77	24983	comp71773_c0
GO:0019954	asexual reproduction	biological_process	0.76566	1	1	383	93	24983	comp85989_c1
GO:0030117	membrane coat	cellular_component	0.76583	1	2	383	159	24983	comp91864_c0,comp81270_c0
GO:0048475	coated membrane	cellular_component	0.76583	1	2	383	159	24983	comp91864_c0,comp81270_c0
GO:0009163	nucleoside biosynthetic process	biological_process	0.76588	1	3	383	284	24983	comp88322_c0,comp86783_c1,comp289853_c0
GO:0042455	ribonucleoside biosynthetic process	biological_process	0.76588	1	3	383	284	24983	comp88322_c0,comp86783_c1,comp289853_c0
GO:0008170	N-methyltransferase activity	molecular_function	0.76675	1	1	383	80	24983	comp91112_c1
GO:0004175	endopeptidase activity	molecular_function	0.76681	1	9	383	697	24983	comp72961_c0,comp85948_c0,comp87683_c0,comp440713_c0,comp219432_c0,comp426826_c0,comp77804_c0,comp85989_c1,comp84494_c0
GO:0003887	DNA-directed DNA polymerase activity	molecular_function	0.76831	1	1	383	81	24983	comp90712_c0
GO:0006664	glycolipid metabolic process	biological_process	0.76835	1	2	383	158	24983	comp75596_c0,comp19106_c0
GO:0008219	cell death	biological_process	0.76878	1	1	383	95	24983	comp49245_c0
GO:0016265	death	biological_process	0.76878	1	1	383	95	24983	comp49245_c0
GO:0003724	RNA helicase activity	molecular_function	0.76879	1	2	383	148	24983	comp85605_c0,comp406625_c0
GO:0006164	purine nucleotide biosynthetic process	biological_process	0.77038	1	3	383	285	24983	comp289853_c0,comp86783_c1,comp88322_c0
GO:0042430	indole-containing compound metabolic process	biological_process	0.77041	1	2	383	160	24983	comp76216_c0,comp76926_c0
GO:0005657	replication fork	cellular_component	0.7705	1	3	383	229	24983	comp85605_c0,comp30254_c1,comp88771_c1
GO:0009110	vitamin biosynthetic process	biological_process	0.77219	1	3	383	231	24983	comp71773_c0,comp64979_c0,comp81920_c0
GO:0042364	water-soluble vitamin biosynthetic process	biological_process	0.77219	1	3	383	231	24983	comp71773_c0,comp64979_c0,comp81920_c0
GO:0030599	pectinesterase activity	molecular_function	0.77299	1	1	383	91	24983	comp72852_c0
GO:0006120	mitochondrial electron transport, NADH to ubiquinone	biological_process	0.77483	1	1	383	87	24983	comp85989_c1
GO:0008137	NADH dehydrogenase (ubiquinone) activity	molecular_function	0.77483	1	1	383	87	24983	comp85989_c1
GO:0050136	NADH dehydrogenase (quinone) activity	molecular_function	0.77483	1	1	383	87	24983	comp85989_c1
GO:1901564	organonitrogen compound metabolic process	biological_process	0.77576	1	42	383	2803	24983	comp80982_c0,comp88140_c0,comp88523_c0,comp19106_c0,comp71773_c0,comp283749_c0,comp88830_c0,comp64979_c0,comp79914_c0,comp87419_c2,comp74559_c0,comp340336_c0,comp53972_c0,comp77697_c1,comp440713_c0,comp160060_c0,comp90147_c0,comp48444_c0,comp60723_c0,comp160236_c0,comp86783_c1,comp81920_c0,comp90489_c0,comp76216_c0,comp83502_c0,comp91112_c1,comp85605_c0,comp74559_c1,comp104116_c0,comp78912_c0,com…
GO:0009312	oligosaccharide biosynthetic process	biological_process	0.77799	1	1	383	79	24983	comp87603_c0
GO:0048878	chemical homeostasis	biological_process	0.77805	1	1	383	99	24983	comp77778_c0
GO:0070838	divalent metal ion transport	biological_process	0.77843	1	2	383	163	24983	comp406625_c0,comp63923_c1
GO:0070469	respiratory chain	cellular_component	0.77946	1	1	383	109	24983	comp71373_c0
GO:0032787	monocarboxylic acid metabolic process	biological_process	0.78087	1	4	383	317	24983	comp91058_c2,comp76926_c0,comp76216_c0,comp71773_c0
GO:0043414	macromolecule methylation	biological_process	0.78102	1	2	383	161	24983	comp34677_c0,comp91112_c1
GO:0046486	glycerolipid metabolic process	biological_process	0.78123	1	4	383	298	24983	comp75596_c0,comp80694_c0,comp375502_c0,comp72620_c0
GO:0030684	preribosome	cellular_component	0.78133	1	1	383	95	24983	comp81920_c0
GO:0042575	DNA polymerase complex	cellular_component	0.78162	1	1	383	84	24983	comp90712_c0
GO:0009309	amine biosynthetic process	biological_process	0.78215	1	1	383	88	24983	comp78912_c0
GO:0042401	cellular biogenic amine biosynthetic process	biological_process	0.78215	1	1	383	88	24983	comp78912_c0
GO:0006418	tRNA aminoacylation for protein translation	biological_process	0.78295	1	2	383	169	24983	comp60723_c0,comp160060_c0
GO:0042773	ATP synthesis coupled electron transport	biological_process	0.78388	1	2	383	191	24983	comp71373_c0,comp85989_c1
GO:0006818	hydrogen transport	biological_process	0.78432	1	8	383	686	24983	comp77101_c0,comp71373_c0,comp86783_c1,comp88322_c0,comp289853_c0,comp69091_c0,comp51703_c0,comp85989_c1
GO:0015992	proton transport	biological_process	0.78432	1	8	383	686	24983	comp289853_c0,comp86783_c1,comp77101_c0,comp71373_c0,comp88322_c0,comp51703_c0,comp85989_c1,comp69091_c0
GO:0009112	nucleobase metabolic process	biological_process	0.78604	1	6	383	472	24983	comp77697_c1,comp65101_c1,comp53972_c0,comp79914_c0,comp67939_c0,comp80695_c0
GO:0003743	translation initiation factor activity	molecular_function	0.78694	1	1	383	108	24983	comp160060_c0
GO:0003954	NADH dehydrogenase activity	molecular_function	0.78748	1	1	383	91	24983	comp85989_c1
GO:0009165	nucleotide biosynthetic process	biological_process	0.78776	1	4	383	362	24983	comp289853_c0,comp228825_c0,comp88322_c0,comp86783_c1
GO:0006446	regulation of translational initiation	biological_process	0.78939	1	1	383	110	24983	comp160060_c0
GO:0072521	purine-containing compound metabolic process	biological_process	0.78955	1	13	383	984	24983	comp77697_c1,comp440713_c0,comp65101_c1,comp85605_c0,comp88322_c0,comp67939_c0,comp86783_c1,comp160236_c0,comp90147_c0,comp79914_c0,comp289853_c0,comp53972_c0,comp80695_c0
GO:0016410	N-acyltransferase activity	molecular_function	0.78991	1	1	383	86	24983	comp76521_c0
GO:0033036	macromolecule localization	biological_process	0.79218	1	16	383	1150	24983	comp440713_c0,comp519000_c0,comp90296_c0,comp241961_c0,comp81270_c0,comp160236_c0,comp82918_c0,comp40714_c0,comp291729_c0,comp91351_c0,comp201836_c0,comp86674_c0,comp292105_c0,comp80742_c1,comp995_c0,comp91864_c0
GO:0005783	endoplasmic reticulum	cellular_component	0.79225	1	4	383	368	24983	comp75596_c0,comp440713_c0,comp257548_c0,comp81920_c0
GO:0051536	iron-sulfur cluster binding	molecular_function	0.79249	1	2	383	179	24983	comp225863_c0,comp85977_c0
GO:0051540	metal cluster binding	molecular_function	0.79249	1	2	383	179	24983	comp85977_c0,comp225863_c0
GO:0009311	oligosaccharide metabolic process	biological_process	0.79253	1	5	383	394	24983	comp85130_c0,comp87603_c0,comp82747_c0,comp81467_c0,comp72852_c0
GO:0016469	proton-transporting two-sector ATPase complex	cellular_component	0.79348	1	5	383	462	24983	comp51703_c0,comp69091_c0,comp289853_c0,comp88322_c0,comp86783_c1
GO:0006643	membrane lipid metabolic process	biological_process	0.79419	1	2	383	167	24983	comp19106_c0,comp75596_c0
GO:0044270	cellular nitrogen compound catabolic process	biological_process	0.79421	1	5	383	391	24983	comp90147_c0,comp88600_c0,comp160236_c0,comp440713_c0,comp81406_c0
GO:0019898	extrinsic to membrane	cellular_component	0.79493	1	1	383	100	24983	comp79310_c0
GO:0016874	ligase activity	molecular_function	0.79561	1	12	383	822	24983	comp67478_c0,comp81109_c0,comp79190_c0,comp228607_c0,comp74559_c0,comp48444_c0,comp72961_c0,comp84215_c0,comp160060_c0,comp74559_c1,comp66833_c1,comp85605_c0
GO:0051716	cellular response to stimulus	biological_process	0.79566	1	32	383	2194	24983	comp85605_c0,comp89365_c3,comp34626_c0,comp88773_c0,comp76586_c0,comp228607_c0,comp406625_c0,comp173928_c0,comp78302_c0,comp87209_c0,comp66750_c0,comp83383_c0,comp82153_c0,comp88779_c0,comp84424_c0,comp353714_c0,comp66346_c0,comp79523_c0,comp29295_c0,comp84179_c0,comp20137_c0,comp60109_c0,comp83699_c1,comp228825_c0,comp88600_c0,comp90712_c0,comp89640_c0,comp83053_c1,comp304353_c0,comp84183_c1,com…
GO:0030001	metal ion transport	biological_process	0.79669	1	9	383	673	24983	comp63923_c1,comp85605_c0,comp80828_c0,comp74202_c0,comp53972_c0,comp87474_c0,comp85989_c1,comp1497_c0,comp406625_c0
GO:0015075	ion transmembrane transporter activity	molecular_function	0.79742	1	17	383	1291	24983	comp51703_c0,comp69091_c0,comp71104_c0,comp406625_c0,comp1497_c0,comp85605_c0,comp74202_c0,comp83704_c0,comp289853_c0,comp71373_c0,comp88322_c0,comp77101_c0,comp83476_c0,comp87474_c0,comp63923_c1,comp241961_c0,comp86783_c1
GO:0016042	lipid catabolic process	biological_process	0.79782	1	2	383	167	24983	comp375502_c0,comp80694_c0
GO:1901293	nucleoside phosphate biosynthetic process	biological_process	0.79894	1	4	383	367	24983	comp88322_c0,comp86783_c1,comp228825_c0,comp289853_c0
GO:0016407	acetyltransferase activity	molecular_function	0.79931	1	1	383	88	24983	comp76521_c0
GO:0072522	purine-containing compound biosynthetic process	biological_process	0.79947	1	3	383	300	24983	comp289853_c0,comp86783_c1,comp88322_c0
GO:0009150	purine ribonucleotide metabolic process	biological_process	0.79969	1	6	383	515	24983	comp289853_c0,comp90147_c0,comp160236_c0,comp86783_c1,comp88322_c0,comp440713_c0
GO:0034655	nucleobase-containing compound catabolic process	biological_process	0.80233	1	4	383	330	24983	comp440713_c0,comp90147_c0,comp88600_c0,comp160236_c0
GO:0006413	translational initiation	biological_process	0.80499	1	1	383	116	24983	comp160060_c0
GO:0008654	phospholipid biosynthetic process	biological_process	0.80669	1	1	383	97	24983	comp75596_c0
GO:0071702	organic substance transport	biological_process	0.80677	1	19	383	1352	24983	comp292105_c0,comp67248_c0,comp86674_c0,comp80742_c1,comp995_c0,comp91864_c0,comp90296_c0,comp440713_c0,comp519000_c0,comp160236_c0,comp66043_c0,comp82918_c0,comp241961_c0,comp81270_c0,comp291729_c0,comp83476_c0,comp40714_c0,comp91351_c0,comp201836_c0
GO:0000910	cytokinesis	biological_process	0.80686	1	1	383	110	24983	comp87474_c0
GO:0043038	amino acid activation	biological_process	0.80863	1	2	383	179	24983	comp160060_c0,comp60723_c0
GO:0043039	tRNA aminoacylation	biological_process	0.80863	1	2	383	179	24983	comp60723_c0,comp160060_c0
GO:0015291	secondary active transmembrane transporter activity	molecular_function	0.80866	1	2	383	193	24983	comp213388_c0,comp77101_c0
GO:0019439	aromatic compound catabolic process	biological_process	0.80996	1	5	383	402	24983	comp440713_c0,comp81406_c0,comp90147_c0,comp88600_c0,comp160236_c0
GO:0004523	ribonuclease H activity	molecular_function	0.81217	1	1	383	108	24983	comp58454_c2
GO:0072511	divalent inorganic cation transport	biological_process	0.81238	1	2	383	177	24983	comp63923_c1,comp406625_c0
GO:0006184	GTP catabolic process	biological_process	0.81425	1	2	383	183	24983	comp160236_c0,comp440713_c0
GO:1901069	guanosine-containing compound catabolic process	biological_process	0.81425	1	2	383	183	24983	comp160236_c0,comp440713_c0
GO:0006743	ubiquinone metabolic process	biological_process	0.81532	1	1	383	98	24983	comp85989_c1
GO:0006744	ubiquinone biosynthetic process	biological_process	0.81532	1	1	383	98	24983	comp85989_c1
GO:0042181	ketone biosynthetic process	biological_process	0.81532	1	1	383	98	24983	comp85989_c1
GO:0042375	quinone cofactor metabolic process	biological_process	0.81532	1	1	383	98	24983	comp85989_c1
GO:0045426	quinone cofactor biosynthetic process	biological_process	0.81532	1	1	383	98	24983	comp85989_c1
GO:1901661	quinone metabolic process	biological_process	0.81532	1	1	383	98	24983	comp85989_c1
GO:1901663	quinone biosynthetic process	biological_process	0.81532	1	1	383	98	24983	comp85989_c1
GO:0015297	antiporter activity	molecular_function	0.8162	1	1	383	108	24983	comp77101_c0
GO:0016830	carbon-carbon lyase activity	molecular_function	0.81681	1	2	383	185	24983	comp78912_c0,comp85340_c0
GO:0006505	GPI anchor metabolic process	biological_process	0.81699	1	1	383	93	24983	comp75596_c0
GO:0016740	transferase activity	molecular_function	0.81759	1	64	383	4218	24983	comp87210_c0,comp50278_c0,comp90712_c0,comp53972_c0,comp30254_c1,comp76111_c3,comp283749_c0,comp86805_c0,comp88523_c0,comp19106_c0,comp20137_c0,comp82387_c0,comp88771_c1,comp33904_c0,comp82747_c0,comp76521_c0,comp88441_c0,comp88779_c0,comp91115_c0,comp67933_c0,comp84899_c1,comp85516_c0,comp80507_c1,comp79511_c0,comp69075_c0,comp79252_c0,comp90489_c0,comp91112_c1,comp78085_c0,comp77697_c1,comp1602…
GO:0016765	transferase activity, transferring alkyl or aryl (other than methyl) groups	molecular_function	0.81795	1	1	383	99	24983	comp160236_c0
GO:0009260	ribonucleotide biosynthetic process	biological_process	0.81916	1	3	383	303	24983	comp88322_c0,comp86783_c1,comp289853_c0
GO:0046390	ribose phosphate biosynthetic process	biological_process	0.81916	1	3	383	303	24983	comp88322_c0,comp86783_c1,comp289853_c0
GO:0006163	purine nucleotide metabolic process	biological_process	0.81934	1	6	383	528	24983	comp90147_c0,comp289853_c0,comp86783_c1,comp160236_c0,comp88322_c0,comp440713_c0
GO:0009987	cellular process	biological_process	0.82273	1	222	383	14719	24983	comp67939_c0,comp80828_c0,comp82153_c0,comp278547_c0,comp382715_c0,comp84215_c0,comp75596_c0,comp74068_c1,comp302956_c0,comp56812_c1,comp85609_c1,comp65891_c1,comp77957_c0,comp74559_c1,comp90492_c1,comp104116_c0,comp71742_c1,comp80924_c2,comp43290_c0,comp1497_c0,comp91058_c2,comp84319_c0,comp63984_c0,comp84273_c0,comp323416_c0,comp168826_c0,comp83502_c0,comp228825_c0,comp241961_c0,comp142627_c0,c…
GO:0000226	microtubule cytoskeleton organization	biological_process	0.82416	1	1	383	120	24983	comp87474_c0
GO:0051301	cell division	biological_process	0.82581	1	2	383	195	24983	comp87474_c0,comp291729_c0
GO:0009144	purine nucleoside triphosphate metabolic process	biological_process	0.82653	1	5	383	464	24983	comp440713_c0,comp86783_c1,comp160236_c0,comp88322_c0,comp289853_c0
GO:0009205	purine ribonucleoside triphosphate metabolic process	biological_process	0.82653	1	5	383	464	24983	comp88322_c0,comp86783_c1,comp160236_c0,comp289853_c0,comp440713_c0
GO:0009199	ribonucleoside triphosphate metabolic process	biological_process	0.82834	1	5	383	465	24983	comp88322_c0,comp86783_c1,comp160236_c0,comp289853_c0,comp440713_c0
GO:0006400	tRNA modification	biological_process	0.83012	1	1	383	97	24983	comp85605_c0
GO:0050877	neurological system process	biological_process	0.83149	1	1	383	105	24983	comp34626_c0
GO:0016651	oxidoreductase activity, acting on NAD(P)H	molecular_function	0.83214	1	2	383	190	24983	comp83699_c1,comp85989_c1
GO:0042180	cellular ketone metabolic process	biological_process	0.83298	1	1	383	105	24983	comp85989_c1
GO:0006094	gluconeogenesis	biological_process	0.83483	1	1	383	110	24983	comp80828_c0
GO:0033176	proton-transporting V-type ATPase complex	cellular_component	0.83486	1	2	383	208	24983	comp69091_c0,comp51703_c0
GO:0009141	nucleoside triphosphate metabolic process	biological_process	0.8368	1	5	383	470	24983	comp440713_c0,comp88322_c0,comp86783_c1,comp160236_c0,comp289853_c0
GO:0008276	protein methyltransferase activity	molecular_function	0.83691	1	1	383	95	24983	comp91112_c1
GO:0042592	homeostatic process	biological_process	0.83709	1	3	383	284	24983	comp82657_c0,comp50766_c0,comp77778_c0
GO:0009069	serine family amino acid metabolic process	biological_process	0.83949	1	4	383	354	24983	comp88773_c0,comp80828_c0,comp88523_c0,comp90489_c0
GO:0009259	ribonucleotide metabolic process	biological_process	0.83974	1	6	383	538	24983	comp440713_c0,comp86783_c1,comp160236_c0,comp88322_c0,comp289853_c0,comp90147_c0
GO:0019693	ribose phosphate metabolic process	biological_process	0.83974	1	6	383	538	24983	comp440713_c0,comp90147_c0,comp289853_c0,comp88322_c0,comp86783_c1,comp160236_c0
GO:0046039	GTP metabolic process	biological_process	0.84285	1	2	383	200	24983	comp440713_c0,comp160236_c0
GO:0019319	hexose biosynthetic process	biological_process	0.84328	1	1	383	114	24983	comp80828_c0
GO:0046364	monosaccharide biosynthetic process	biological_process	0.84328	1	1	383	114	24983	comp80828_c0
GO:0022904	respiratory electron transport chain	biological_process	0.84487	1	2	383	218	24983	comp71373_c0,comp85989_c1
GO:0044403	symbiosis, encompassing mutualism through parasitism	biological_process	0.84791	1	8	383	687	24983	comp104116_c0,comp190487_c0,comp89703_c0,comp76586_c0,comp71373_c0,comp178012_c0,comp241961_c0,comp302956_c0
GO:1901566	organonitrogen compound biosynthetic process	biological_process	0.8486	1	15	383	1131	24983	comp80982_c0,comp88140_c0,comp85605_c0,comp71773_c0,comp74559_c1,comp283749_c0,comp78912_c0,comp64979_c0,comp48444_c0,comp289853_c0,comp86783_c1,comp88322_c0,comp74559_c0,comp87419_c2,comp81920_c0
GO:0005694	chromosome	cellular_component	0.8492	1	10	383	777	24983	comp30254_c1,comp84893_c0,comp64781_c0,comp85605_c0,comp88771_c1,comp87147_c0,comp82153_c0,comp89288_c0,comp160236_c0,comp85629_c0
GO:0016298	lipase activity	molecular_function	0.84934	1	1	383	108	24983	comp80694_c0
GO:0044419	interspecies interaction between organisms	biological_process	0.84941	1	8	383	688	24983	comp104116_c0,comp190487_c0,comp89703_c0,comp76586_c0,comp71373_c0,comp241961_c0,comp178012_c0,comp302956_c0
GO:0006325	chromatin organization	biological_process	0.8517	1	1	383	121	24983	comp30254_c1
GO:0000228	nuclear chromosome	cellular_component	0.85321	1	1	383	127	24983	comp160236_c0
GO:0044765	single-organism transport	biological_process	0.8537	1	40	383	2870	24983	comp84424_c0,comp83476_c0,comp85989_c1,comp201836_c0,comp80828_c0,comp82918_c0,comp66043_c0,comp382715_c0,comp69091_c0,comp323416_c0,comp80742_c1,comp213388_c0,comp51703_c0,comp1497_c0,comp406625_c0,comp292105_c0,comp86512_c0,comp85605_c0,comp88322_c0,comp77101_c0,comp71373_c0,comp289853_c0,comp83704_c0,comp53972_c0,comp87474_c0,comp291729_c0,comp91351_c0,comp85590_c0,comp90296_c0,comp63923_c1,co…
GO:0044432	endoplasmic reticulum part	cellular_component	0.85374	1	2	383	221	24983	comp440713_c0,comp75596_c0
GO:0022891	substrate-specific transmembrane transporter activity	molecular_function	0.85547	1	17	383	1358	24983	comp77101_c0,comp71373_c0,comp88322_c0,comp74202_c0,comp83704_c0,comp289853_c0,comp85605_c0,comp1497_c0,comp71104_c0,comp406625_c0,comp69091_c0,comp51703_c0,comp86783_c1,comp241961_c0,comp63923_c1,comp87474_c0,comp83476_c0
GO:0004857	enzyme inhibitor activity	molecular_function	0.85725	1	2	383	215	24983	comp70606_c0,comp65079_c0
GO:0009117	nucleotide metabolic process	biological_process	0.85788	1	10	383	835	24983	comp80982_c0,comp228825_c0,comp289853_c0,comp90147_c0,comp76926_c0,comp86783_c1,comp160236_c0,comp88322_c0,comp82747_c0,comp440713_c0
GO:0022892	substrate-specific transporter activity	molecular_function	0.86087	1	18	383	1433	24983	comp85605_c0,comp292105_c0,comp83704_c0,comp289853_c0,comp74202_c0,comp71373_c0,comp88322_c0,comp77101_c0,comp51703_c0,comp69091_c0,comp406625_c0,comp71104_c0,comp1497_c0,comp63923_c1,comp241961_c0,comp86783_c1,comp83476_c0,comp87474_c0
GO:0005982	starch metabolic process	biological_process	0.86143	1	3	383	294	24983	comp72852_c0,comp85130_c0,comp82747_c0
GO:1901068	guanosine-containing compound metabolic process	biological_process	0.86215	1	2	383	209	24983	comp160236_c0,comp440713_c0
GO:0006152	purine nucleoside catabolic process	biological_process	0.86363	1	2	383	208	24983	comp440713_c0,comp160236_c0
GO:0009143	nucleoside triphosphate catabolic process	biological_process	0.86363	1	2	383	208	24983	comp160236_c0,comp440713_c0
GO:0009146	purine nucleoside triphosphate catabolic process	biological_process	0.86363	1	2	383	208	24983	comp160236_c0,comp440713_c0
GO:0009203	ribonucleoside triphosphate catabolic process	biological_process	0.86363	1	2	383	208	24983	comp440713_c0,comp160236_c0
GO:0009207	purine ribonucleoside triphosphate catabolic process	biological_process	0.86363	1	2	383	208	24983	comp440713_c0,comp160236_c0
GO:0046130	purine ribonucleoside catabolic process	biological_process	0.86363	1	2	383	208	24983	comp440713_c0,comp160236_c0
GO:0032259	methylation	biological_process	0.8647	1	2	383	197	24983	comp91112_c1,comp34677_c0
GO:0003008	system process	biological_process	0.86482	1	1	383	120	24983	comp34626_c0
GO:0072594	establishment of protein localization to organelle	biological_process	0.86483	1	1	383	114	24983	comp80742_c1
GO:0090304	nucleic acid metabolic process	biological_process	0.86603	1	68	383	4794	24983	comp65101_c1,comp67939_c0,comp56812_c1,comp85609_c1,comp80695_c0,comp257548_c0,comp90492_c1,comp71742_c1,comp80924_c2,comp85605_c0,comp76586_c0,comp65891_c1,comp69091_c0,comp84273_c0,comp228607_c0,comp70620_c0,comp280309_c0,comp68313_c0,comp77697_c1,comp160236_c0,comp83053_c1,comp222115_c0,comp76034_c0,comp48857_c0,comp89496_c2,comp89582_c0,comp83816_c0,comp75275_c0,comp66346_c0,comp70264_c0,comp…
GO:1901657	glycosyl compound metabolic process	biological_process	0.86642	1	8	383	695	24983	comp80982_c0,comp85605_c0,comp440713_c0,comp76926_c0,comp289853_c0,comp86783_c1,comp160236_c0,comp88322_c0
GO:0055086	nucleobase-containing small molecule metabolic process	biological_process	0.86796	1	17	383	1325	24983	comp80982_c0,comp85605_c0,comp88322_c0,comp76926_c0,comp79914_c0,comp289853_c0,comp53972_c0,comp80695_c0,comp440713_c0,comp77697_c1,comp65101_c1,comp82747_c0,comp86783_c1,comp67939_c0,comp160236_c0,comp228825_c0,comp90147_c0
GO:0009164	nucleoside catabolic process	biological_process	0.86807	1	2	383	210	24983	comp160236_c0,comp440713_c0
GO:0042454	ribonucleoside catabolic process	biological_process	0.86807	1	2	383	210	24983	comp440713_c0,comp160236_c0
GO:1901658	glycosyl compound catabolic process	biological_process	0.86807	1	2	383	210	24983	comp160236_c0,comp440713_c0
GO:0008017	microtubule binding	molecular_function	0.87094	1	1	383	121	24983	comp87474_c0
GO:0006807	nitrogen compound metabolic process	biological_process	0.87216	1	102	383	6990	24983	comp80828_c0,comp67939_c0,comp65101_c1,comp257548_c0,comp80695_c0,comp85609_c1,comp56812_c1,comp81406_c0,comp76926_c0,comp65891_c1,comp289853_c0,comp76586_c0,comp88773_c0,comp71742_c1,comp85605_c0,comp80924_c2,comp78912_c0,comp104116_c0,comp90492_c1,comp74559_c1,comp70620_c0,comp228607_c0,comp83502_c0,comp69091_c0,comp84273_c0,comp228825_c0,comp160236_c0,comp86783_c1,comp77697_c1,comp440713_c0,co…
GO:0055085	transmembrane transport	biological_process	0.87232	1	17	383	1327	24983	comp91351_c0,comp83476_c0,comp84424_c0,comp87474_c0,comp382715_c0,comp86783_c1,comp1497_c0,comp51703_c0,comp69091_c0,comp323416_c0,comp13803_c0,comp289853_c0,comp88322_c0,comp71373_c0,comp77101_c0,comp85605_c0,comp86512_c0
GO:0022857	transmembrane transporter activity	molecular_function	0.87368	1	21	383	1653	24983	comp87474_c0,comp83476_c0,comp91351_c0,comp63923_c1,comp86783_c1,comp241961_c0,comp69091_c0,comp51703_c0,comp213388_c0,comp1497_c0,comp71104_c0,comp406625_c0,comp86512_c0,comp85605_c0,comp77101_c0,comp88322_c0,comp71373_c0,comp74202_c0,comp13803_c0,comp289853_c0,comp83704_c0
GO:0090407	organophosphate biosynthetic process	biological_process	0.87686	1	5	383	493	24983	comp289853_c0,comp228825_c0,comp86783_c1,comp88322_c0,comp75596_c0
GO:0022402	cell cycle process	biological_process	0.87713	1	2	383	238	24983	comp160236_c0,comp87474_c0
GO:0006753	nucleoside phosphate metabolic process	biological_process	0.87751	1	10	383	855	24983	comp289853_c0,comp90147_c0,comp228825_c0,comp76926_c0,comp160236_c0,comp86783_c1,comp88322_c0,comp82747_c0,comp440713_c0,comp80982_c0
GO:0012505	endomembrane system	cellular_component	0.87754	1	4	383	392	24983	comp75596_c0,comp440713_c0,comp91864_c0,comp81270_c0
GO:0016891	endoribonuclease activity, producing 5'-phosphomonoesters	molecular_function	0.87761	1	1	383	133	24983	comp58454_c2
GO:0003964	RNA-directed DNA polymerase activity	molecular_function	0.87917	1	3	383	385	24983	comp33904_c0,comp80924_c2,comp67933_c0
GO:0009378	four-way junction helicase activity	molecular_function	0.87997	1	1	383	114	24983	comp85605_c0
GO:0009379	Holliday junction helicase complex	cellular_component	0.87997	1	1	383	114	24983	comp85605_c0
GO:0048476	Holliday junction resolvase complex	cellular_component	0.87997	1	1	383	114	24983	comp85605_c0
GO:0006278	RNA-dependent DNA replication	biological_process	0.88075	1	3	383	386	24983	comp33904_c0,comp80924_c2,comp67933_c0
GO:0006766	vitamin metabolic process	biological_process	0.88249	1	3	383	288	24983	comp81920_c0,comp64979_c0,comp71773_c0
GO:0006767	water-soluble vitamin metabolic process	biological_process	0.88249	1	3	383	288	24983	comp71773_c0,comp64979_c0,comp81920_c0
GO:0000152	nuclear ubiquitin ligase complex	cellular_component	0.88284	1	2	383	198	24983	comp81109_c0,comp228607_c0
GO:0005680	anaphase-promoting complex	cellular_component	0.88284	1	2	383	198	24983	comp81109_c0,comp228607_c0
GO:0003723	RNA binding	molecular_function	0.8829	1	16	383	1334	24983	comp80924_c2,comp85605_c0,comp45586_c0,comp81334_c0,comp269751_c0,comp2387_c1,comp192071_c0,comp406625_c0,comp20893_c0,comp71597_c0,comp60723_c0,comp160060_c0,comp65101_c1,comp33904_c0,comp80695_c0,comp67933_c0
GO:0010007	magnesium chelatase complex	cellular_component	0.8834	1	1	383	107	24983	comp85605_c0
GO:0016851	magnesium chelatase activity	molecular_function	0.8834	1	1	383	107	24983	comp85605_c0
GO:0051002	ligase activity, forming nitrogen-metal bonds	molecular_function	0.8834	1	1	383	107	24983	comp85605_c0
GO:0051003	ligase activity, forming nitrogen-metal bonds, forming coordination complexes	molecular_function	0.8834	1	1	383	107	24983	comp85605_c0
GO:0015074	DNA integration	biological_process	0.88631	1	4	383	447	24983	comp222115_c0,comp58454_c2,comp280309_c0,comp85971_c0
GO:0015631	tubulin binding	molecular_function	0.88658	1	1	383	128	24983	comp87474_c0
GO:0006364	rRNA processing	biological_process	0.88818	1	1	383	124	24983	comp49767_c0
GO:0016072	rRNA metabolic process	biological_process	0.88818	1	1	383	124	24983	comp49767_c0
GO:0033202	DNA helicase complex	cellular_component	0.88865	1	1	383	120	24983	comp85605_c0
GO:0034061	DNA polymerase activity	molecular_function	0.88866	1	4	383	466	24983	comp33904_c0,comp67933_c0,comp80924_c2,comp90712_c0
GO:0046488	phosphatidylinositol metabolic process	biological_process	0.89094	1	1	383	120	24983	comp75596_c0
GO:0015994	chlorophyll metabolic process	biological_process	0.89177	1	2	383	198	24983	comp85605_c0,comp81406_c0
GO:0022900	electron transport chain	biological_process	0.89247	1	2	383	250	24983	comp85989_c1,comp71373_c0
GO:0006811	ion transport	biological_process	0.89273	1	21	383	1682	24983	comp63923_c1,comp241961_c0,comp80828_c0,comp86783_c1,comp83476_c0,comp85989_c1,comp87474_c0,comp53972_c0,comp85605_c0,comp74202_c0,comp83704_c0,comp289853_c0,comp88322_c0,comp77101_c0,comp71373_c0,comp213388_c0,comp51703_c0,comp69091_c0,comp71104_c0,comp406625_c0,comp1497_c0
GO:0015849	organic acid transport	biological_process	0.89353	1	1	383	124	24983	comp83476_c0
GO:0046942	carboxylic acid transport	biological_process	0.89353	1	1	383	124	24983	comp83476_c0
GO:0015988	energy coupled proton transmembrane transport, against electrochemical gradient	biological_process	0.89487	1	2	383	251	24983	comp69091_c0,comp51703_c0
GO:0015991	ATP hydrolysis coupled proton transport	biological_process	0.89487	1	2	383	251	24983	comp69091_c0,comp51703_c0
GO:0043604	amide biosynthetic process	biological_process	0.89531	1	1	383	124	24983	comp71773_c0
GO:0022836	gated channel activity	molecular_function	0.89551	1	1	383	138	24983	comp74202_c0
GO:0022839	ion gated channel activity	molecular_function	0.89551	1	1	383	138	24983	comp74202_c0
GO:0005216	ion channel activity	molecular_function	0.89636	1	2	383	235	24983	comp74202_c0,comp241961_c0
GO:0022838	substrate-specific channel activity	molecular_function	0.89636	1	2	383	235	24983	comp74202_c0,comp241961_c0
GO:0015711	organic anion transport	biological_process	0.89874	1	1	383	127	24983	comp83476_c0
GO:0008092	cytoskeletal protein binding	molecular_function	0.89879	1	3	383	327	24983	comp87474_c0,comp77697_c1,comp162580_c0
GO:0070011	peptidase activity, acting on L-amino acid peptides	molecular_function	0.90073	1	11	383	972	24983	comp84494_c0,comp81406_c0,comp85989_c1,comp77804_c0,comp426826_c0,comp440713_c0,comp87683_c0,comp219432_c0,comp78513_c0,comp85948_c0,comp72961_c0
GO:0042278	purine nucleoside metabolic process	biological_process	0.90094	1	6	383	589	24983	comp88322_c0,comp86783_c1,comp160236_c0,comp289853_c0,comp85605_c0,comp440713_c0
GO:0046128	purine ribonucleoside metabolic process	biological_process	0.90094	1	6	383	589	24983	comp289853_c0,comp86783_c1,comp160236_c0,comp88322_c0,comp440713_c0,comp85605_c0
GO:0016667	oxidoreductase activity, acting on a sulfur group of donors	molecular_function	0.90173	1	1	383	141	24983	comp50766_c0
GO:0006650	glycerophospholipid metabolic process	biological_process	0.90391	1	1	383	128	24983	comp75596_c0
GO:0007010	cytoskeleton organization	biological_process	0.90396	1	2	383	261	24983	comp87474_c0,comp77697_c1
GO:0031461	cullin-RING ubiquitin ligase complex	cellular_component	0.90505	1	2	383	216	24983	comp81109_c0,comp228607_c0
GO:0071103	DNA conformation change	biological_process	0.90576	1	1	383	155	24983	comp64781_c0
GO:0015267	channel activity	molecular_function	0.90579	1	2	383	242	24983	comp74202_c0,comp241961_c0
GO:0022803	passive transmembrane transporter activity	molecular_function	0.90579	1	2	383	242	24983	comp74202_c0,comp241961_c0
GO:0044434	chloroplast part	cellular_component	0.90602	1	1	383	119	24983	comp85605_c0
GO:0044435	plastid part	cellular_component	0.90602	1	1	383	119	24983	comp85605_c0
GO:0015995	chlorophyll biosynthetic process	biological_process	0.90717	1	1	383	123	24983	comp85605_c0
GO:0031329	regulation of cellular catabolic process	biological_process	0.91133	1	2	383	242	24983	comp71229_c0,comp43348_c0
GO:0050896	response to stimulus	biological_process	0.91195	1	40	383	3002	24983	comp375502_c0,comp23468_c0,comp81381_c0,comp83053_c1,comp89640_c0,comp83116_c0,comp84183_c1,comp304353_c0,comp228825_c0,comp90712_c0,comp72368_c0,comp88600_c0,comp57690_c0,comp70033_c0,comp150408_c0,comp20137_c0,comp84179_c0,comp83699_c1,comp60109_c0,comp29295_c0,comp66346_c0,comp79523_c0,comp353714_c0,comp84424_c0,comp88779_c0,comp82153_c0,comp83383_c0,comp78302_c0,comp173928_c0,comp87209_c0,com…
GO:0006007	glucose catabolic process	biological_process	0.91214	1	1	383	136	24983	comp80828_c0
GO:0019320	hexose catabolic process	biological_process	0.91214	1	1	383	136	24983	comp80828_c0
GO:0016787	hydrolase activity	molecular_function	0.91253	1	62	383	4377	24983	comp80694_c0,comp304353_c0,comp83482_c0,comp340336_c0,comp74068_c0,comp91351_c0,comp64781_c0,comp28775_c0,comp79516_c1,comp90296_c0,comp68313_c0,comp160060_c0,comp440713_c0,comp89396_c0,comp72852_c0,comp160236_c0,comp88600_c0,comp90712_c0,comp90147_c0,comp83699_c1,comp86173_c0,comp62247_c0,comp77804_c0,comp78167_c0,comp426826_c0,comp88830_c0,comp71773_c0,comp83565_c3,comp90562_c1,comp64979_c0,com…
GO:0009119	ribonucleoside metabolic process	biological_process	0.91363	1	6	383	602	24983	comp440713_c0,comp85605_c0,comp289853_c0,comp160236_c0,comp86783_c1,comp88322_c0
GO:0046365	monosaccharide catabolic process	biological_process	0.91367	1	1	383	138	24983	comp80828_c0
GO:0044427	chromosomal part	cellular_component	0.91379	1	8	383	707	24983	comp89288_c0,comp85629_c0,comp82153_c0,comp88771_c1,comp87147_c0,comp85605_c0,comp84893_c0,comp30254_c1
GO:1901360	organic cyclic compound metabolic process	biological_process	0.91513	1	89	383	6276	24983	comp74559_c1,comp90492_c1,comp78912_c0,comp80924_c2,comp85605_c0,comp71742_c1,comp76586_c0,comp289853_c0,comp65891_c1,comp76926_c0,comp69091_c0,comp84273_c0,comp83502_c0,comp228607_c0,comp70620_c0,comp65101_c1,comp67939_c0,comp81406_c0,comp56812_c1,comp85609_c1,comp80695_c0,comp257548_c0,comp89496_c2,comp89582_c0,comp75275_c0,comp70264_c0,comp83816_c0,comp66346_c0,comp87419_c2,comp79914_c0,comp64…
GO:0009894	regulation of catabolic process	biological_process	0.9152	1	2	383	246	24983	comp43348_c0,comp71229_c0
GO:0008233	peptidase activity	molecular_function	0.91929	1	12	383	1075	24983	comp81406_c0,comp84494_c0,comp85989_c1,comp77804_c0,comp426826_c0,comp79516_c1,comp87683_c0,comp440713_c0,comp219432_c0,comp78513_c0,comp85948_c0,comp72961_c0
GO:0006644	phospholipid metabolic process	biological_process	0.9196	1	2	383	233	24983	comp375502_c0,comp75596_c0
GO:0006508	proteolysis	biological_process	0.92014	1	11	383	983	24983	comp219432_c0,comp87683_c0,comp85948_c0,comp72961_c0,comp85109_c1,comp85989_c1,comp81406_c0,comp84494_c0,comp79516_c1,comp426826_c0,comp77804_c0
GO:0004521	endoribonuclease activity	molecular_function	0.92132	1	1	383	161	24983	comp58454_c2
GO:0032502	developmental process	biological_process	0.92312	1	3	383	361	24983	comp90492_c1,comp85989_c1,comp173928_c0
GO:0016627	oxidoreductase activity, acting on the CH-CH group of donors	molecular_function	0.92412	1	1	383	144	24983	comp80982_c0
GO:0016482	cytoplasmic transport	biological_process	0.92532	1	2	383	245	24983	comp91864_c0,comp80742_c1
GO:0044767	single-organism developmental process	biological_process	0.92542	1	1	383	169	24983	comp85989_c1
GO:0008135	translation factor activity, nucleic acid binding	molecular_function	0.9275	1	1	383	177	24983	comp160060_c0
GO:0004519	endonuclease activity	molecular_function	0.92952	1	2	383	272	24983	comp58454_c2,comp83699_c1
GO:0008757	S-adenosylmethionine-dependent methyltransferase activity	molecular_function	0.93064	1	1	383	150	24983	comp91112_c1
GO:0006417	regulation of translation	biological_process	0.93133	1	1	383	183	24983	comp160060_c0
GO:0016021	integral to membrane	cellular_component	0.93213	1	36	383	2773	24983	comp86512_c0,comp34626_c0,comp77101_c0,comp162580_c0,comp71373_c0,comp85977_c0,comp83704_c0,comp323416_c0,comp138800_c0,comp213388_c0,comp1497_c0,comp406625_c0,comp84319_c0,comp7414_c0,comp75596_c0,comp382715_c0,comp84424_c0,comp302956_c0,comp83476_c0,comp190487_c0,comp67248_c0,comp71773_c0,comp74202_c0,comp72620_c0,comp13803_c0,comp60109_c0,comp88523_c0,comp453279_c0,comp63923_c1,comp440713_c0,c…
GO:0006511	ubiquitin-dependent protein catabolic process	biological_process	0.93233	1	1	383	167	24983	comp85109_c1
GO:0008236	serine-type peptidase activity	molecular_function	0.93234	1	3	383	367	24983	comp81406_c0,comp77804_c0,comp72961_c0
GO:0017171	serine hydrolase activity	molecular_function	0.93234	1	3	383	367	24983	comp72961_c0,comp77804_c0,comp81406_c0
GO:0006119	oxidative phosphorylation	biological_process	0.93244	1	2	383	296	24983	comp85989_c1,comp71373_c0
GO:0019941	modification-dependent protein catabolic process	biological_process	0.93344	1	1	383	168	24983	comp85109_c1
GO:0043632	modification-dependent macromolecule catabolic process	biological_process	0.93344	1	1	383	168	24983	comp85109_c1
GO:0004518	nuclease activity	molecular_function	0.93381	1	4	383	440	24983	comp58454_c2,comp88600_c0,comp228607_c0,comp83699_c1
GO:0016893	endonuclease activity, active with either ribo- or deoxyribonucleic acids and producing 5'-phosphomonoesters	molecular_function	0.93413	1	1	383	171	24983	comp58454_c2
GO:0009116	nucleoside metabolic process	biological_process	0.93431	1	6	383	631	24983	comp440713_c0,comp85605_c0,comp86783_c1,comp160236_c0,comp88322_c0,comp289853_c0
GO:0004812	aminoacyl-tRNA ligase activity	molecular_function	0.93505	1	1	383	158	24983	comp160060_c0
GO:0005634	nucleus	cellular_component	0.93509	1	40	383	3019	24983	comp65891_c1,comp76586_c0,comp70325_c0,comp71742_c1,comp85605_c0,comp90492_c1,comp228607_c0,comp69091_c0,comp84273_c0,comp64006_c0,comp67939_c0,comp88771_c1,comp257548_c0,comp56812_c1,comp142351_c0,comp79914_c0,comp86674_c0,comp66346_c0,comp89496_c2,comp82399_c1,comp71742_c2,comp434545_c0,comp69006_c0,comp78149_c0,comp87209_c3,comp272668_c0,comp84322_c0,comp81920_c0,comp160236_c0,comp86875_c0,com…
GO:0019637	organophosphate metabolic process	biological_process	0.93706	1	13	383	1145	24983	comp375502_c0,comp80982_c0,comp76926_c0,comp228825_c0,comp289853_c0,comp90147_c0,comp80828_c0,comp82747_c0,comp86783_c1,comp88322_c0,comp160236_c0,comp75596_c0,comp440713_c0
GO:0006814	sodium ion transport	biological_process	0.93813	1	1	383	164	24983	comp85989_c1
GO:0005215	transporter activity	molecular_function	0.93992	1	23	383	1916	24983	comp87474_c0,comp83476_c0,comp91351_c0,comp63923_c1,comp86783_c1,comp241961_c0,comp69091_c0,comp51703_c0,comp213388_c0,comp1497_c0,comp406625_c0,comp71104_c0,comp292105_c0,comp85605_c0,comp86512_c0,comp77101_c0,comp88322_c0,comp71373_c0,comp57813_c0,comp13803_c0,comp289853_c0,comp83704_c0,comp74202_c0
GO:0007275	multicellular organismal development	biological_process	0.94059	1	1	383	179	24983	comp173928_c0
GO:0016875	ligase activity, forming carbon-oxygen bonds	molecular_function	0.94397	1	1	383	167	24983	comp160060_c0
GO:0016876	ligase activity, forming aminoacyl-tRNA and related compounds	molecular_function	0.94397	1	1	383	167	24983	comp160060_c0
GO:0042626	ATPase activity, coupled to transmembrane movement of substances	molecular_function	0.94518	1	1	383	183	24983	comp91351_c0
GO:0043492	ATPase activity, coupled to movement of substances	molecular_function	0.94518	1	1	383	183	24983	comp91351_c0
GO:0031224	intrinsic to membrane	cellular_component	0.9452	1	36	383	2817	24983	comp80680_c0,comp160236_c0,comp86875_c0,comp241961_c0,comp63923_c1,comp440713_c0,comp212134_c0,comp91351_c0,comp13803_c0,comp72620_c0,comp74202_c0,comp190487_c0,comp71773_c0,comp67248_c0,comp88523_c0,comp60109_c0,comp453279_c0,comp382715_c0,comp75596_c0,comp7414_c0,comp84424_c0,comp302956_c0,comp83476_c0,comp162580_c0,comp77101_c0,comp85977_c0,comp71373_c0,comp83704_c0,comp86512_c0,comp34626_c0,c…
GO:0044707	single-multicellular organism process	biological_process	0.94641	1	4	383	467	24983	comp34626_c0,comp173928_c0,comp84183_c1,comp88581_c0
GO:0006006	glucose metabolic process	biological_process	0.94644	1	1	383	168	24983	comp80828_c0
GO:0043167	ion binding	molecular_function	0.9467	1	94	383	6440	24983	comp323416_c0,comp91239_c1,comp83502_c0,comp228607_c0,comp535_c0,comp406625_c0,comp84319_c0,comp74559_c1,comp76592_c0,comp104116_c0,comp211476_c0,comp85492_c0,comp85605_c0,comp80924_c2,comp85977_c0,comp294925_c0,comp78994_c0,comp88773_c0,comp95644_c0,comp68721_c0,comp84424_c0,comp79190_c0,comp353714_c0,comp74068_c1,comp82278_c0,comp66750_c0,comp67939_c0,comp88707_c0,comp86090_c0,comp78220_c0,comp…
GO:0006399	tRNA metabolic process	biological_process	0.94845	1	4	383	431	24983	comp85605_c0,comp160060_c0,comp60723_c0,comp67939_c0
GO:0008033	tRNA processing	biological_process	0.9487	1	2	383	255	24983	comp67939_c0,comp85605_c0
GO:0006259	DNA metabolic process	biological_process	0.94931	1	22	383	1954	24983	comp222115_c0,comp64781_c0,comp30254_c1,comp67933_c0,comp76902_c3,comp58454_c2,comp160236_c0,comp90712_c0,comp88600_c0,comp81920_c0,comp33904_c0,comp85971_c0,comp68313_c0,comp280309_c0,comp88771_c1,comp87603_c0,comp228607_c0,comp83699_c1,comp91257_c1,comp75275_c0,comp80924_c2,comp85605_c0
GO:0006778	porphyrin-containing compound metabolic process	biological_process	0.95014	1	2	383	248	24983	comp85605_c0,comp81406_c0
GO:0044257	cellular protein catabolic process	biological_process	0.95124	1	1	383	191	24983	comp85109_c1
GO:0051603	proteolysis involved in cellular protein catabolic process	biological_process	0.95124	1	1	383	191	24983	comp85109_c1
GO:0046483	heterocycle metabolic process	biological_process	0.95157	1	85	383	6179	24983	comp74559_c0,comp91257_c1,comp82399_c1,comp71742_c2,comp83816_c1,comp89477_c0,comp87890_c0,comp83699_c1,comp78149_c0,comp88140_c0,comp60707_c0,comp90712_c0,comp88600_c0,comp81920_c0,comp86875_c0,comp60723_c0,comp90147_c0,comp160060_c0,comp64781_c0,comp79690_c2,comp53972_c0,comp76902_c3,comp90383_c1,comp84440_c1,comp30254_c1,comp88322_c0,comp70325_c0,comp87603_c0,comp76216_c0,comp82747_c0,comp5845…
GO:0007049	cell cycle	biological_process	0.9528	1	4	383	497	24983	comp87474_c0,comp43348_c0,comp80924_c2,comp160236_c0
GO:0044265	cellular macromolecule catabolic process	biological_process	0.95426	1	2	383	300	24983	comp85109_c1,comp88600_c0
GO:0006725	cellular aromatic compound metabolic process	biological_process	0.95491	1	84	383	6137	24983	comp58454_c2,comp64006_c0,comp82747_c0,comp85971_c0,comp33904_c0,comp87209_c0,comp88771_c1,comp71824_c0,comp67933_c0,comp142351_c0,comp88322_c0,comp70325_c0,comp87603_c0,comp76216_c0,comp60723_c0,comp90147_c0,comp81920_c0,comp90712_c0,comp88600_c0,comp86875_c0,comp160060_c0,comp64781_c0,comp90383_c1,comp84440_c1,comp30254_c1,comp79690_c2,comp76902_c3,comp53972_c0,comp91257_c1,comp82399_c1,comp838…
GO:0022804	active transmembrane transporter activity	molecular_function	0.95508	1	3	383	411	24983	comp91351_c0,comp77101_c0,comp213388_c0
GO:0033365	protein localization to organelle	biological_process	0.95518	1	1	383	178	24983	comp80742_c1
GO:0034470	ncRNA processing	biological_process	0.95569	1	3	383	354	24983	comp67939_c0,comp85605_c0,comp49767_c0
GO:0015399	primary active transmembrane transporter activity	molecular_function	0.95662	1	1	383	201	24983	comp91351_c0
GO:0015405	P-P-bond-hydrolysis-driven transmembrane transporter activity	molecular_function	0.95662	1	1	383	201	24983	comp91351_c0
GO:0006139	nucleobase-containing compound metabolic process	biological_process	0.95671	1	77	383	5699	24983	comp86783_c1,comp160236_c0,comp228825_c0,comp280309_c0,comp68313_c0,comp440713_c0,comp77697_c1,comp222115_c0,comp76034_c0,comp48857_c0,comp83053_c1,comp79914_c0,comp89496_c2,comp89582_c0,comp83816_c0,comp75275_c0,comp66346_c0,comp70264_c0,comp69006_c0,comp434545_c0,comp84322_c0,comp87209_c3,comp80982_c0,comp49767_c0,comp67939_c0,comp65101_c1,comp80695_c0,comp257548_c0,comp56812_c1,comp85609_c1,co…
GO:0034660	ncRNA metabolic process	biological_process	0.95737	1	5	383	528	24983	comp67939_c0,comp60723_c0,comp160060_c0,comp49767_c0,comp85605_c0
GO:0007155	cell adhesion	biological_process	0.95793	1	1	383	209	24983	comp76586_c0
GO:0045333	cellular respiration	biological_process	0.958	1	2	383	323	24983	comp71373_c0,comp85989_c1
GO:0009507	chloroplast	cellular_component	0.96061	1	1	383	178	24983	comp85605_c0
GO:0008026	ATP-dependent helicase activity	molecular_function	0.96065	1	1	383	164	24983	comp160060_c0
GO:0070035	purine NTP-dependent helicase activity	molecular_function	0.96065	1	1	383	164	24983	comp160060_c0
GO:0003676	nucleic acid binding	molecular_function	0.96085	1	58	383	4405	24983	comp85605_c0,comp71742_c1,comp80924_c2,comp294925_c0,comp69091_c0,comp80952_c0,comp87603_c0,comp535_c0,comp70620_c0,comp406625_c0,comp192071_c0,comp2387_c1,comp88771_c1,comp33904_c0,comp65101_c1,comp67939_c0,comp58454_c2,comp64006_c0,comp142351_c0,comp85609_c1,comp67933_c0,comp80695_c0,comp71824_c0,comp257548_c0,comp82399_c1,comp75275_c0,comp83816_c0,comp91257_c1,comp79914_c0,comp20893_c0,comp715…
GO:0042398	cellular modified amino acid biosynthetic process	biological_process	0.96096	1	1	383	190	24983	comp71773_c0
GO:0009536	plastid	cellular_component	0.96171	1	1	383	182	24983	comp85605_c0
GO:0032501	multicellular organismal process	biological_process	0.96191	1	4	383	508	24983	comp84183_c1,comp173928_c0,comp34626_c0,comp88581_c0
GO:0030163	protein catabolic process	biological_process	0.96244	1	1	383	208	24983	comp85109_c1
GO:0006996	organelle organization	biological_process	0.96295	1	6	383	713	24983	comp80742_c1,comp87474_c0,comp30254_c1,comp77697_c1,comp160236_c0,comp45970_c0
GO:0004540	ribonuclease activity	molecular_function	0.96318	1	1	383	204	24983	comp58454_c2
GO:0065008	regulation of biological quality	biological_process	0.96381	1	7	383	751	24983	comp90796_c0,comp76926_c0,comp84319_c0,comp82657_c0,comp50766_c0,comp80982_c0,comp77778_c0
GO:0015980	energy derivation by oxidation of organic compounds	biological_process	0.96431	1	2	383	332	24983	comp85989_c1,comp71373_c0
GO:0048193	Golgi vesicle transport	biological_process	0.96634	1	1	383	187	24983	comp91864_c0
GO:0043231	intracellular membrane-bounded organelle	cellular_component	0.96635	1	54	383	4162	24983	comp88771_c1,comp75596_c0,comp67939_c0,comp64006_c0,comp82548_c0,comp142351_c0,comp225863_c0,comp56812_c1,comp257548_c0,comp90492_c1,comp70325_c0,comp71742_c1,comp85605_c0,comp71373_c0,comp88322_c0,comp76586_c0,comp289853_c0,comp72961_c0,comp65891_c1,comp69091_c0,comp84273_c0,comp80742_c1,comp228607_c0,comp43290_c0,comp77697_c1,comp440713_c0,comp86783_c1,comp86875_c0,comp160236_c0,comp81920_c0,co…
GO:0043227	membrane-bounded organelle	cellular_component	0.96682	1	54	383	4166	24983	comp53972_c0,comp76902_c3,comp81109_c0,comp79690_c2,comp30254_c1,comp83053_c1,comp84440_c1,comp76034_c0,comp48857_c0,comp440713_c0,comp77697_c1,comp86875_c0,comp160236_c0,comp86783_c1,comp81920_c0,comp81270_c0,comp84322_c0,comp272668_c0,comp87209_c3,comp78149_c0,comp69006_c0,comp71742_c2,comp434545_c0,comp91864_c0,comp82399_c1,comp89496_c2,comp66346_c0,comp86674_c0,comp150455_c0,comp79914_c0,comp…
GO:0004252	serine-type endopeptidase activity	molecular_function	0.96696	1	1	383	220	24983	comp77804_c0
GO:0007017	microtubule-based process	biological_process	0.96708	1	1	383	217	24983	comp87474_c0
GO:0051276	chromosome organization	biological_process	0.96715	1	1	383	223	24983	comp30254_c1
GO:0006810	transport	biological_process	0.96825	1	50	383	3858	24983	comp82918_c0,comp80828_c0,comp66043_c0,comp382715_c0,comp201836_c0,comp84424_c0,comp85989_c1,comp83476_c0,comp294925_c0,comp77101_c0,comp71373_c0,comp88322_c0,comp57813_c0,comp83704_c0,comp289853_c0,comp292105_c0,comp85605_c0,comp86512_c0,comp1497_c0,comp87603_c0,comp406625_c0,comp323416_c0,comp69091_c0,comp80742_c1,comp213388_c0,comp51703_c0,comp160236_c0,comp86783_c1,comp90712_c0,comp241961_c0,…
GO:0051234	establishment of localization	biological_process	0.96825	1	50	383	3858	24983	comp66043_c0,comp82918_c0,comp80828_c0,comp382715_c0,comp84424_c0,comp85989_c1,comp83476_c0,comp201836_c0,comp292105_c0,comp85605_c0,comp86512_c0,comp77101_c0,comp294925_c0,comp88322_c0,comp71373_c0,comp57813_c0,comp83704_c0,comp289853_c0,comp80742_c1,comp323416_c0,comp69091_c0,comp213388_c0,comp51703_c0,comp1497_c0,comp87603_c0,comp406625_c0,comp63923_c1,comp90296_c0,comp519000_c0,comp440713_c0,…
GO:0042623	ATPase activity, coupled	molecular_function	0.96826	1	3	383	398	24983	comp91351_c0,comp64781_c0,comp160060_c0
GO:0003678	DNA helicase activity	molecular_function	0.96843	1	1	383	191	24983	comp85605_c0
GO:0008134	transcription factor binding	molecular_function	0.96924	1	1	383	193	24983	comp85605_c0
GO:0016020	membrane	cellular_component	0.96949	1	78	383	5832	24983	comp190487_c0,comp89582_c0,comp71773_c0,comp13803_c0,comp90562_c1,comp72620_c0,comp60109_c0,comp49767_c0,comp91864_c0,comp71104_c0,comp90296_c0,comp440713_c0,comp70341_c0,comp160236_c0,comp86783_c1,comp241961_c0,comp228825_c0,comp49245_c0,comp81270_c0,comp87474_c0,comp81109_c0,comp212134_c0,comp91351_c0,comp90492_c1,comp85605_c0,comp85977_c0,comp71373_c0,comp88773_c0,comp76586_c0,comp289853_c0,co…
GO:0016820	hydrolase activity, acting on acid anhydrides, catalyzing transmembrane movement of substances	molecular_function	0.96971	1	1	383	219	24983	comp91351_c0
GO:0044425	membrane part	cellular_component	0.97006	1	47	383	3748	24983	comp74202_c0,comp72620_c0,comp13803_c0,comp90562_c1,comp67248_c0,comp71773_c0,comp190487_c0,comp91864_c0,comp90796_c0,comp453279_c0,comp60109_c0,comp88523_c0,comp81270_c0,comp67820_c1,comp241961_c0,comp86783_c1,comp80680_c0,comp160236_c0,comp86875_c0,comp440713_c0,comp63923_c1,comp212134_c0,comp91351_c0,comp289853_c0,comp79310_c0,comp83704_c0,comp162580_c0,comp71373_c0,comp77101_c0,comp85977_c0,c…
GO:0004386	helicase activity	molecular_function	0.97069	1	4	383	466	24983	comp85605_c0,comp160060_c0,comp88771_c1,comp406625_c0
GO:0032268	regulation of cellular protein metabolic process	biological_process	0.97123	1	1	383	236	24983	comp160060_c0
GO:0006779	porphyrin-containing compound biosynthetic process	biological_process	0.97235	1	1	383	186	24983	comp85605_c0
GO:0006605	protein targeting	biological_process	0.97238	1	1	383	217	24983	comp80742_c1
GO:0051246	regulation of protein metabolic process	biological_process	0.97279	1	1	383	240	24983	comp160060_c0
GO:0022607	cellular component assembly	biological_process	0.9728	1	4	383	550	24983	comp89703_c0,comp104116_c0,comp178012_c0,comp45970_c0
GO:0022610	biological adhesion	biological_process	0.97362	1	1	383	242	24983	comp76586_c0
GO:0009108	coenzyme biosynthetic process	biological_process	0.97457	1	2	383	321	24983	comp85989_c1,comp71773_c0
GO:0043603	cellular amide metabolic process	biological_process	0.97465	1	1	383	209	24983	comp71773_c0
GO:0046983	protein dimerization activity	molecular_function	0.97466	1	3	383	406	24983	comp91054_c0,comp83156_c0,comp84899_c1
GO:0006733	oxidoreduction coenzyme metabolic process	biological_process	0.97525	1	1	383	208	24983	comp85989_c1
GO:0009451	RNA modification	biological_process	0.97662	1	1	383	214	24983	comp85605_c0
GO:0051649	establishment of localization in cell	biological_process	0.97699	1	10	383	983	24983	comp85590_c0,comp91864_c0,comp91351_c0,comp40714_c0,comp19416_c0,comp80742_c1,comp241961_c0,comp81270_c0,comp440713_c0,comp90296_c0
GO:0005102	receptor binding	molecular_function	0.97716	1	2	383	351	24983	comp83383_c0,comp82153_c0
GO:0003824	catalytic activity	molecular_function	0.97791	1	168	383	11505	24983	comp63984_c0,comp91058_c2,comp83502_c0,comp80995_c0,comp85948_c0,comp80715_c0,comp78513_c0,comp78994_c0,comp80924_c2,comp87406_c0,comp104116_c0,comp74559_c1,comp77150_c0,comp74068_c1,comp77699_c0,comp82278_c0,comp78606_c0,comp86596_c1,comp82548_c0,comp88707_c0,comp80828_c0,comp67939_c0,comp87683_c0,comp91892_c0,comp84382_c0,comp84215_c0,comp67478_c0,comp150408_c0,comp77492_c0,comp80982_c0,comp907…
GO:0015031	protein transport	biological_process	0.97866	1	9	383	935	24983	comp91864_c0,comp91351_c0,comp40714_c0,comp80742_c1,comp81270_c0,comp241961_c0,comp519000_c0,comp440713_c0,comp90296_c0
GO:0045184	establishment of protein localization	biological_process	0.97866	1	9	383	935	24983	comp80742_c1,comp40714_c0,comp91351_c0,comp91864_c0,comp90296_c0,comp519000_c0,comp440713_c0,comp81270_c0,comp241961_c0
GO:0034641	cellular nitrogen compound metabolic process	biological_process	0.97872	1	83	383	6240	24983	comp88771_c1,comp33904_c0,comp85971_c0,comp82747_c0,comp64006_c0,comp58454_c2,comp142351_c0,comp67933_c0,comp71824_c0,comp70325_c0,comp88322_c0,comp76216_c0,comp87603_c0,comp160060_c0,comp86875_c0,comp88600_c0,comp90712_c0,comp81920_c0,comp60723_c0,comp90147_c0,comp53972_c0,comp76902_c3,comp79690_c2,comp84440_c1,comp30254_c1,comp90383_c1,comp64781_c0,comp82399_c1,comp91257_c1,comp83699_c1,comp878…
GO:0044430	cytoskeletal part	cellular_component	0.98242	1	3	383	459	24983	comp87474_c0,comp80828_c0,comp76521_c0
GO:0007264	small GTPase mediated signal transduction	biological_process	0.98246	1	2	383	355	24983	comp29295_c0,comp406625_c0
GO:0051179	localization	biological_process	0.98317	1	50	383	3984	24983	comp53972_c0,comp87474_c0,comp291729_c0,comp40714_c0,comp91351_c0,comp85590_c0,comp90296_c0,comp63923_c1,comp440713_c0,comp519000_c0,comp160236_c0,comp86783_c1,comp90712_c0,comp241961_c0,comp81270_c0,comp19416_c0,comp995_c0,comp71104_c0,comp91864_c0,comp68481_c1,comp86674_c0,comp67248_c0,comp13803_c0,comp74202_c0,comp84424_c0,comp85989_c1,comp83476_c0,comp201836_c0,comp66043_c0,comp82918_c0,comp8…
GO:0006790	sulfur compound metabolic process	biological_process	0.98545	1	1	383	242	24983	comp80828_c0
GO:0044763	single-organism cellular process	biological_process	0.98637	1	77	383	5857	24983	comp84179_c0,comp20137_c0,comp19416_c0,comp83699_c1,comp19106_c0,comp50766_c0,comp79523_c0,comp29295_c0,comp91257_c1,comp40714_c0,comp30254_c1,comp291729_c0,comp304353_c0,comp82657_c0,comp84183_c1,comp85590_c0,comp72852_c0,comp48444_c0,comp90712_c0,comp88600_c0,comp80742_c1,comp87603_c0,comp86512_c0,comp89365_c3,comp34626_c0,comp77778_c0,comp43348_c0,comp88322_c0,comp77101_c0,comp88779_c0,comp640…
GO:0042221	response to chemical stimulus	biological_process	0.9875	1	1	383	268	24983	comp23468_c0
GO:0035556	intracellular signal transduction	biological_process	0.98751	1	3	383	480	24983	comp228825_c0,comp406625_c0,comp29295_c0
GO:0006886	intracellular protein transport	biological_process	0.98772	1	6	383	729	24983	comp81270_c0,comp91864_c0,comp241961_c0,comp80742_c1,comp40714_c0,comp440713_c0
GO:0016043	cellular component organization	biological_process	0.98774	1	12	383	1331	24983	comp178012_c0,comp71373_c0,comp160236_c0,comp77697_c1,comp72852_c0,comp89703_c0,comp104116_c0,comp45970_c0,comp30254_c1,comp49767_c0,comp87474_c0,comp80742_c1
GO:0016192	vesicle-mediated transport	biological_process	0.98842	1	4	383	538	24983	comp85590_c0,comp91864_c0,comp81270_c0,comp19416_c0
GO:0006281	DNA repair	biological_process	0.98933	1	3	383	469	24983	comp83699_c1,comp228607_c0,comp85605_c0
GO:0008104	protein localization	biological_process	0.98939	1	9	383	1011	24983	comp440713_c0,comp519000_c0,comp90296_c0,comp241961_c0,comp81270_c0,comp40714_c0,comp80742_c1,comp91864_c0,comp91351_c0
GO:0051641	cellular localization	biological_process	0.98952	1	10	383	1070	24983	comp19416_c0,comp80742_c1,comp40714_c0,comp91351_c0,comp91864_c0,comp85590_c0,comp90296_c0,comp440713_c0,comp81270_c0,comp241961_c0
GO:0006575	cellular modified amino acid metabolic process	biological_process	0.98989	1	1	383	265	24983	comp71773_c0
GO:0006950	response to stress	biological_process	0.99001	1	11	383	1248	24983	comp72368_c0,comp85605_c0,comp57690_c0,comp90848_c0,comp23468_c0,comp150408_c0,comp70033_c0,comp83116_c0,comp228607_c0,comp83699_c1,comp80742_c1
GO:0016853	isomerase activity	molecular_function	0.99025	1	1	383	280	24983	comp64781_c0
GO:0006464	cellular protein modification process	biological_process	0.99061	1	22	383	1910	24983	comp91112_c1,comp67478_c0,comp86090_c0,comp88523_c0,comp20137_c0,comp228607_c0,comp90489_c0,comp88773_c0,comp34677_c0,comp95644_c0,comp66833_c1,comp81109_c0,comp79190_c0,comp88779_c0,comp91115_c0,comp340336_c0,comp76521_c0,comp228825_c0,comp84215_c0,comp87209_c0,comp221201_c0,comp75596_c0
GO:0036211	protein modification process	biological_process	0.99061	1	22	383	1910	24983	comp91115_c0,comp340336_c0,comp88779_c0,comp81109_c0,comp79190_c0,comp76521_c0,comp228825_c0,comp221201_c0,comp75596_c0,comp84215_c0,comp87209_c0,comp91112_c1,comp67478_c0,comp228607_c0,comp20137_c0,comp90489_c0,comp86090_c0,comp88523_c0,comp95644_c0,comp34677_c0,comp88773_c0,comp66833_c1
GO:0005856	cytoskeleton	cellular_component	0.99105	1	3	383	512	24983	comp87474_c0,comp76521_c0,comp80828_c0
GO:0006974	response to DNA damage stimulus	biological_process	0.99202	1	3	383	492	24983	comp228607_c0,comp85605_c0,comp83699_c1
GO:0019318	hexose metabolic process	biological_process	0.99253	1	1	383	283	24983	comp80828_c0
GO:0044699	single-organism process	biological_process	0.99299	1	91	383	6977	24983	comp66346_c0,comp13803_c0,comp49767_c0,comp60109_c0,comp71104_c0,comp91864_c0,comp88581_c0,comp77697_c1,comp440713_c0,comp90296_c0,comp228825_c0,comp241961_c0,comp49245_c0,comp81270_c0,comp86783_c1,comp160236_c0,comp83053_c1,comp89640_c0,comp87474_c0,comp375502_c0,comp81381_c0,comp91351_c0,comp85605_c0,comp80924_c2,comp292105_c0,comp104116_c0,comp83704_c0,comp289853_c0,comp71373_c0,comp88773_c0,c…
GO:0006091	generation of precursor metabolites and energy	biological_process	0.99341	1	3	383	578	24983	comp80828_c0,comp71373_c0,comp85989_c1
GO:0005996	monosaccharide metabolic process	biological_process	0.99362	1	1	383	295	24983	comp80828_c0
GO:0051188	cofactor biosynthetic process	biological_process	0.99404	1	3	383	503	24983	comp85989_c1,comp85605_c0,comp71773_c0
GO:0006396	RNA processing	biological_process	0.99448	1	4	383	612	24983	comp85605_c0,comp49767_c0,comp67939_c0,comp70620_c0
GO:0046907	intracellular transport	biological_process	0.99491	1	7	383	885	24983	comp81270_c0,comp91864_c0,comp241961_c0,comp80742_c1,comp19416_c0,comp40714_c0,comp440713_c0
GO:0004672	protein kinase activity	molecular_function	0.99495	1	11	383	1207	24983	comp88779_c0,comp88523_c0,comp86090_c0,comp20137_c0,comp90489_c0,comp91115_c0,comp104116_c0,comp50278_c0,comp88773_c0,comp95644_c0,comp228825_c0
GO:0006468	protein phosphorylation	biological_process	0.99515	1	10	383	1121	24983	comp91115_c0,comp90489_c0,comp20137_c0,comp86090_c0,comp88523_c0,comp88779_c0,comp228825_c0,comp95644_c0,comp88773_c0,comp221201_c0
GO:0016773	phosphotransferase activity, alcohol group as acceptor	molecular_function	0.99526	1	14	383	1445	24983	comp90489_c0,comp91115_c0,comp20137_c0,comp86090_c0,comp88523_c0,comp81086_c0,comp88779_c0,comp375502_c0,comp104116_c0,comp50278_c0,comp228825_c0,comp95644_c0,comp72620_c0,comp88773_c0
GO:0034613	cellular protein localization	biological_process	0.99526	1	6	383	815	24983	comp241961_c0,comp81270_c0,comp91864_c0,comp440713_c0,comp40714_c0,comp80742_c1
GO:0070727	cellular macromolecule localization	biological_process	0.99526	1	6	383	815	24983	comp91864_c0,comp81270_c0,comp241961_c0,comp80742_c1,comp40714_c0,comp440713_c0
GO:0033554	cellular response to stress	biological_process	0.99542	1	3	383	536	24983	comp83699_c1,comp85605_c0,comp228607_c0
GO:1901363	heterocyclic compound binding	molecular_function	0.99553	1	102	383	7762	24983	comp67939_c0,comp80828_c0,comp65101_c1,comp80695_c0,comp257548_c0,comp82278_c0,comp85609_c1,comp294925_c0,comp78994_c0,comp88773_c0,comp95644_c0,comp76926_c0,comp74559_c1,comp76592_c0,comp104116_c0,comp85492_c0,comp85605_c0,comp71742_c1,comp80924_c2,comp535_c0,comp406625_c0,comp70620_c0,comp69091_c0,comp91239_c1,comp228607_c0,comp86783_c1,comp228825_c0,comp293611_c0,comp57690_c0,comp90296_c0,comp…
GO:0097159	organic cyclic compound binding	molecular_function	0.99561	1	102	383	7765	24983	comp53972_c0,comp76902_c3,comp79690_c2,comp291729_c0,comp30254_c1,comp90383_c1,comp64781_c0,comp91244_c2,comp160060_c0,comp80680_c0,comp86875_c0,comp90712_c0,comp81920_c0,comp60723_c0,comp71597_c0,comp88523_c0,comp20893_c0,comp20137_c0,comp88140_c0,comp40610_c0,comp60707_c0,comp45586_c0,comp83816_c1,comp71742_c2,comp995_c0,comp89477_c0,comp75721_c0,comp82399_c1,comp74559_c0,comp91257_c1,comp29295…
GO:0016887	ATPase activity	molecular_function	0.99565	1	5	383	729	24983	comp160060_c0,comp85605_c0,comp91351_c0,comp64781_c0,comp90712_c0
GO:0016772	transferase activity, transferring phosphorus-containing groups	molecular_function	0.99609	1	28	383	2604	24983	comp228825_c0,comp90712_c0,comp67939_c0,comp33904_c0,comp77697_c1,comp65101_c1,comp50278_c0,comp88771_c1,comp375502_c0,comp80695_c0,comp67933_c0,comp91115_c0,comp30254_c1,comp88779_c0,comp53972_c0,comp95644_c0,comp72620_c0,comp79914_c0,comp88773_c0,comp85605_c0,comp80924_c2,comp104116_c0,comp70620_c0,comp20137_c0,comp90489_c0,comp81086_c0,comp88523_c0,comp86090_c0
GO:0030234	enzyme regulator activity	molecular_function	0.99675	1	2	383	468	24983	comp65079_c0,comp70606_c0
GO:0006732	coenzyme metabolic process	biological_process	0.99683	1	2	383	454	24983	comp71773_c0,comp85989_c1
GO:0017111	nucleoside-triphosphatase activity	molecular_function	0.99689	1	11	383	1303	24983	comp29295_c0,comp160236_c0,comp90712_c0,comp440713_c0,comp85605_c0,comp90296_c0,comp160060_c0,comp88771_c1,comp406625_c0,comp91351_c0,comp64781_c0
GO:0043412	macromolecule modification	biological_process	0.99717	1	23	383	2139	24983	comp85605_c0,comp66833_c1,comp34677_c0,comp95644_c0,comp88773_c0,comp90489_c0,comp20137_c0,comp228607_c0,comp88523_c0,comp86090_c0,comp67478_c0,comp91112_c1,comp75596_c0,comp221201_c0,comp87209_c0,comp84215_c0,comp228825_c0,comp76521_c0,comp340336_c0,comp91115_c0,comp81109_c0,comp79190_c0,comp88779_c0
GO:0016462	pyrophosphatase activity	molecular_function	0.99742	1	11	383	1326	24983	comp160060_c0,comp90296_c0,comp88771_c1,comp85605_c0,comp440713_c0,comp90712_c0,comp160236_c0,comp29295_c0,comp64781_c0,comp91351_c0,comp406625_c0
GO:0005488	binding	molecular_function	0.9975	1	195	383	13688	24983	comp72961_c0,comp468020_c0,comp77309_c0,comp77778_c0,comp87603_c0,comp80952_c0,comp91112_c1,comp409108_c0,comp192071_c0,comp90489_c0,comp74511_c0,comp83383_c0,comp87835_c0,comp89891_c0,comp88771_c1,comp33904_c0,comp365352_c0,comp71824_c0,comp50378_c0,comp84899_c1,comp244329_c0,comp246424_c0,comp91115_c0,comp91257_c1,comp29295_c0,comp79523_c0,comp75721_c0,comp90796_c0,comp302646_c0,comp9514_c0,com…
GO:0006796	phosphate-containing compound metabolic process	biological_process	0.99785	1	29	383	2736	24983	comp88779_c0,comp85989_c1,comp91115_c0,comp340336_c0,comp375502_c0,comp87209_c0,comp50278_c0,comp440713_c0,comp75596_c0,comp221201_c0,comp86783_c1,comp160236_c0,comp82747_c0,comp80828_c0,comp228825_c0,comp90147_c0,comp88523_c0,comp86090_c0,comp90489_c0,comp80982_c0,comp20137_c0,comp78167_c0,comp104116_c0,comp88322_c0,comp71373_c0,comp88773_c0,comp289853_c0,comp76926_c0,comp95644_c0
GO:0006793	phosphorus metabolic process	biological_process	0.99817	1	29	383	2756	24983	comp375502_c0,comp88779_c0,comp91115_c0,comp85989_c1,comp340336_c0,comp86783_c1,comp160236_c0,comp82747_c0,comp80828_c0,comp90147_c0,comp228825_c0,comp87209_c0,comp50278_c0,comp440713_c0,comp75596_c0,comp221201_c0,comp78167_c0,comp88523_c0,comp86090_c0,comp90489_c0,comp80982_c0,comp20137_c0,comp88322_c0,comp71373_c0,comp88773_c0,comp289853_c0,comp76926_c0,comp95644_c0,comp104116_c0
GO:0016818	hydrolase activity, acting on acid anhydrides, in phosphorus-containing anhydrides	molecular_function	0.99829	1	11	383	1366	24983	comp64781_c0,comp91351_c0,comp406625_c0,comp90712_c0,comp160236_c0,comp29295_c0,comp90296_c0,comp160060_c0,comp88771_c1,comp85605_c0,comp440713_c0
GO:0051186	cofactor metabolic process	biological_process	0.99854	1	4	383	694	24983	comp85989_c1,comp71773_c0,comp85605_c0,comp81406_c0
GO:0016301	kinase activity	molecular_function	0.99883	1	14	383	1575	24983	comp375502_c0,comp88779_c0,comp86090_c0,comp88523_c0,comp20137_c0,comp91115_c0,comp90489_c0,comp88773_c0,comp72620_c0,comp95644_c0,comp228825_c0,comp50278_c0,comp104116_c0,comp85605_c0
GO:0016310	phosphorylation	biological_process	0.99888	1	14	383	1643	24983	comp104116_c0,comp50278_c0,comp221201_c0,comp71373_c0,comp88773_c0,comp228825_c0,comp95644_c0,comp86090_c0,comp88523_c0,comp88779_c0,comp85989_c1,comp91115_c0,comp90489_c0,comp20137_c0
GO:0016817	hydrolase activity, acting on acid anhydrides	molecular_function	0.99916	1	11	383	1442	24983	comp85605_c0,comp440713_c0,comp160060_c0,comp90296_c0,comp88771_c1,comp29295_c0,comp90712_c0,comp160236_c0,comp406625_c0,comp64781_c0,comp91351_c0
GO:0043168	anion binding	molecular_function	0.9995	1	40	383	3681	24983	comp75721_c0,comp85340_c0,comp74559_c0,comp29295_c0,comp13287_c0,comp86090_c0,comp88523_c0,comp20137_c0,comp74079_c0,comp90796_c0,comp91864_c0,comp76592_c1,comp160060_c0,comp90296_c0,comp440713_c0,comp90712_c0,comp80680_c0,comp60723_c0,comp228825_c0,comp64781_c0,comp76111_c3,comp91351_c0,comp91244_c2,comp76592_c0,comp104116_c0,comp74559_c1,comp85605_c0,comp88773_c0,comp95644_c0,comp80742_c1,comp2…
GO:0000166	nucleotide binding	molecular_function	0.99966	1	40	383	3737	24983	comp73446_c1,comp88779_c0,comp91115_c0,comp67939_c0,comp66043_c0,comp80828_c0,comp406625_c0,comp409108_c0,comp80742_c1,comp90489_c0,comp228607_c0,comp88773_c0,comp76926_c0,comp95644_c0,comp74559_c1,comp104116_c0,comp76592_c0,comp85605_c0,comp91351_c0,comp64781_c0,comp91244_c2,comp80680_c0,comp90712_c0,comp60723_c0,comp228825_c0,comp160060_c0,comp90296_c0,comp76592_c1,comp440713_c0,comp91864_c0,co…
GO:1901265	nucleoside phosphate binding	molecular_function	0.99966	1	40	383	3737	24983	comp67939_c0,comp80828_c0,comp66043_c0,comp88779_c0,comp91115_c0,comp73446_c1,comp74559_c1,comp76592_c0,comp104116_c0,comp85605_c0,comp88773_c0,comp95644_c0,comp76926_c0,comp80742_c1,comp90489_c0,comp228607_c0,comp406625_c0,comp409108_c0,comp160060_c0,comp90296_c0,comp76592_c1,comp440713_c0,comp80680_c0,comp90712_c0,comp60723_c0,comp228825_c0,comp91351_c0,comp64781_c0,comp91244_c2,comp75721_c0,co…
GO:0036094	small molecule binding	molecular_function	0.99979	1	40	383	3798	24983	comp13287_c0,comp88523_c0,comp86090_c0,comp88140_c0,comp20137_c0,comp80982_c0,comp74079_c0,comp91864_c0,comp75721_c0,comp74559_c0,comp29295_c0,comp64781_c0,comp91351_c0,comp91244_c2,comp76592_c1,comp160060_c0,comp90296_c0,comp440713_c0,comp90712_c0,comp80680_c0,comp228825_c0,comp60723_c0,comp80742_c1,comp228607_c0,comp90489_c0,comp409108_c0,comp406625_c0,comp76592_c0,comp104116_c0,comp74559_c1,co…
GO:0032553	ribonucleotide binding	molecular_function	0.99987	1	31	383	3189	24983	comp406625_c0,comp409108_c0,comp91864_c0,comp90489_c0,comp228607_c0,comp20137_c0,comp86090_c0,comp88523_c0,comp80742_c1,comp13287_c0,comp95644_c0,comp29295_c0,comp88773_c0,comp74559_c0,comp85605_c0,comp74559_c1,comp75721_c0,comp104116_c0,comp73446_c1,comp91244_c2,comp91351_c0,comp64781_c0,comp91115_c0,comp88779_c0,comp228825_c0,comp60723_c0,comp90712_c0,comp66043_c0,comp440713_c0,comp90296_c0,com…
GO:0001883	purine nucleoside binding	molecular_function	0.99991	1	30	383	3145	24983	comp88779_c0,comp91115_c0,comp64781_c0,comp91351_c0,comp91244_c2,comp73446_c1,comp90296_c0,comp160060_c0,comp440713_c0,comp66043_c0,comp90712_c0,comp60723_c0,comp228825_c0,comp80742_c1,comp13287_c0,comp86090_c0,comp88523_c0,comp20137_c0,comp228607_c0,comp90489_c0,comp91864_c0,comp409108_c0,comp406625_c0,comp104116_c0,comp74559_c1,comp85605_c0,comp88773_c0,comp74559_c0,comp29295_c0,comp95644_c0
GO:0032550	purine ribonucleoside binding	molecular_function	0.99991	1	30	383	3145	24983	comp406625_c0,comp91864_c0,comp409108_c0,comp86090_c0,comp88523_c0,comp13287_c0,comp80742_c1,comp90489_c0,comp228607_c0,comp20137_c0,comp74559_c0,comp88773_c0,comp95644_c0,comp29295_c0,comp74559_c1,comp104116_c0,comp85605_c0,comp91351_c0,comp64781_c0,comp73446_c1,comp91244_c2,comp88779_c0,comp91115_c0,comp66043_c0,comp90712_c0,comp60723_c0,comp228825_c0,comp90296_c0,comp160060_c0,comp440713_c0
GO:0032549	ribonucleoside binding	molecular_function	0.99991	1	30	383	3146	24983	comp85605_c0,comp74559_c1,comp104116_c0,comp95644_c0,comp29295_c0,comp88773_c0,comp74559_c0,comp90489_c0,comp20137_c0,comp228607_c0,comp86090_c0,comp88523_c0,comp13287_c0,comp80742_c1,comp406625_c0,comp409108_c0,comp91864_c0,comp440713_c0,comp90296_c0,comp160060_c0,comp228825_c0,comp60723_c0,comp66043_c0,comp90712_c0,comp91115_c0,comp88779_c0,comp73446_c1,comp91244_c2,comp91351_c0,comp64781_c0
GO:0032555	purine ribonucleotide binding	molecular_function	0.99991	1	30	383	3149	24983	comp60723_c0,comp228825_c0,comp90712_c0,comp66043_c0,comp440713_c0,comp160060_c0,comp90296_c0,comp91244_c2,comp73446_c1,comp64781_c0,comp91351_c0,comp91115_c0,comp88779_c0,comp29295_c0,comp95644_c0,comp88773_c0,comp74559_c0,comp85605_c0,comp104116_c0,comp74559_c1,comp409108_c0,comp91864_c0,comp406625_c0,comp20137_c0,comp228607_c0,comp90489_c0,comp13287_c0,comp80742_c1,comp88523_c0,comp86090_c0
GO:0001882	nucleoside binding	molecular_function	0.99992	1	30	383	3156	24983	comp85605_c0,comp104116_c0,comp74559_c1,comp95644_c0,comp29295_c0,comp74559_c0,comp88773_c0,comp20137_c0,comp228607_c0,comp90489_c0,comp13287_c0,comp80742_c1,comp86090_c0,comp88523_c0,comp409108_c0,comp91864_c0,comp406625_c0,comp440713_c0,comp160060_c0,comp90296_c0,comp228825_c0,comp60723_c0,comp90712_c0,comp66043_c0,comp91115_c0,comp88779_c0,comp91244_c2,comp73446_c1,comp64781_c0,comp91351_c0
GO:0005515	protein binding	molecular_function	0.99993	1	56	383	4906	24983	comp88771_c1,comp84215_c0,comp85037_c0,comp87835_c0,comp88283_c0,comp278547_c0,comp83383_c0,comp82153_c0,comp74511_c0,comp91314_c0,comp71722_c0,comp460620_c0,comp79190_c0,comp244329_c0,comp365352_c0,comp84899_c1,comp50378_c0,comp468020_c0,comp85605_c0,comp162580_c0,comp91054_c0,comp91985_c0,comp80742_c1,comp228607_c0,comp59869_c0,comp91112_c1,comp168899_c0,comp77697_c1,comp80680_c0,comp88600_c0,c…
GO:0035639	purine ribonucleoside triphosphate binding	molecular_function	0.99995	1	28	383	3024	24983	comp409108_c0,comp406625_c0,comp80742_c1,comp13287_c0,comp88523_c0,comp86090_c0,comp228607_c0,comp20137_c0,comp90489_c0,comp88773_c0,comp74559_c0,comp95644_c0,comp29295_c0,comp104116_c0,comp74559_c1,comp85605_c0,comp64781_c0,comp91351_c0,comp91244_c2,comp88779_c0,comp91115_c0,comp66043_c0,comp90712_c0,comp60723_c0,comp228825_c0,comp160060_c0,comp90296_c0,comp440713_c0
GO:0017076	purine nucleotide binding	molecular_function	0.99995	1	30	383	3217	24983	comp85605_c0,comp104116_c0,comp74559_c1,comp29295_c0,comp95644_c0,comp88773_c0,comp74559_c0,comp20137_c0,comp228607_c0,comp90489_c0,comp80742_c1,comp13287_c0,comp88523_c0,comp86090_c0,comp91864_c0,comp409108_c0,comp406625_c0,comp440713_c0,comp160060_c0,comp90296_c0,comp60723_c0,comp228825_c0,comp90712_c0,comp66043_c0,comp91115_c0,comp88779_c0,comp91244_c2,comp73446_c1,comp64781_c0,comp91351_c0
GO:0032559	adenyl ribonucleotide binding	molecular_function	1	1	23	383	2861	24983	comp85605_c0,comp104116_c0,comp74559_c1,comp95644_c0,comp88773_c0,comp74559_c0,comp228607_c0,comp20137_c0,comp90489_c0,comp80742_c1,comp13287_c0,comp86090_c0,comp88523_c0,comp91864_c0,comp160060_c0,comp60723_c0,comp228825_c0,comp90712_c0,comp66043_c0,comp91115_c0,comp88779_c0,comp73446_c1,comp91351_c0
GO:0030554	adenyl nucleotide binding	molecular_function	1	1	23	383	2923	24983	comp86090_c0,comp88523_c0,comp80742_c1,comp13287_c0,comp90489_c0,comp20137_c0,comp228607_c0,comp91864_c0,comp74559_c1,comp104116_c0,comp85605_c0,comp88773_c0,comp74559_c0,comp95644_c0,comp88779_c0,comp91115_c0,comp91351_c0,comp73446_c1,comp160060_c0,comp66043_c0,comp90712_c0,comp228825_c0,comp60723_c0
GO:0005524	ATP binding	molecular_function	1	1	21	383	2738	24983	comp95644_c0,comp74559_c0,comp88773_c0,comp85605_c0,comp104116_c0,comp74559_c1,comp20137_c0,comp228607_c0,comp90489_c0,comp80742_c1,comp13287_c0,comp86090_c0,comp88523_c0,comp60723_c0,comp228825_c0,comp90712_c0,comp66043_c0,comp160060_c0,comp91351_c0,comp91115_c0,comp88779_c0

## Sheet: SALTvsCK.DEG_GO_enrichment_resu
GO_accession	Description	Term_type	Over_represented_pValue	Corrected_pValue	DEG_item	DEG_list	Bg_item	Bg_list	Gene_names
GO:0003735	structural constituent of ribosome	molecular_function	4.7678e-14	1.7478e-10	30	149	1023	24983	comp129943_c0,comp20893_c0,comp69063_c0,comp73329_c0,comp124284_c0,comp46631_c0,comp41279_c0,comp73277_c0,comp148412_c0,comp18142_c0,comp45546_c0,comp67825_c0,comp160071_c0,comp45622_c0,comp145573_c0,comp202559_c0,comp141812_c0,comp39041_c0,comp207094_c0,comp65866_c0,comp45408_c0,comp166202_c0,comp156140_c0,comp135256_c0,comp187106_c0,comp142351_c0,comp53817_c0,comp80422_c0,comp53799_c0,comp47788…
GO:0005840	ribosome	cellular_component	1.0829e-13	1.7478e-10	32	149	1204	24983	comp81804_c1,comp160071_c0,comp148412_c0,comp41279_c0,comp69063_c0,comp142351_c0,comp135256_c0,comp53799_c0,comp47788_c0,comp65866_c0,comp39041_c0,comp141812_c0,comp202559_c0,comp156140_c0,comp45408_c0,comp67825_c0,comp45622_c0,comp73277_c0,comp18142_c0,comp45546_c0,comp145573_c0,comp20893_c0,comp129943_c0,comp124284_c0,comp46631_c0,comp73329_c0,comp50374_c0,comp53817_c0,comp187106_c0,comp80422_c…
GO:0071840	cellular component organization or biogenesis	biological_process	1.1142e-13	1.7478e-10	48	149	2597	24983	comp156140_c0,comp45408_c0,comp84372_c0,comp65866_c0,comp39041_c0,comp67521_c2,comp141812_c0,comp202559_c0,comp53799_c0,comp47788_c0,comp160236_c0,comp142351_c0,comp135256_c0,comp41279_c0,comp69063_c0,comp37177_c0,comp47527_c0,comp227804_c0,comp81804_c1,comp86443_c0,comp104116_c0,comp160071_c0,comp148412_c0,comp45648_c0,comp37478_c0,comp89703_c0,comp166202_c0,comp45970_c0,comp207094_c0,comp87104_…
GO:0030529	ribonucleoprotein complex	cellular_component	1.4403e-12	1.6945e-09	33	149	1399	24983	comp41279_c0,comp69063_c0,comp81804_c1,comp160071_c0,comp148412_c0,comp156140_c0,comp45408_c0,comp65866_c0,comp39041_c0,comp141812_c0,comp202559_c0,comp47788_c0,comp53799_c0,comp142351_c0,comp135256_c0,comp46631_c0,comp124284_c0,comp73329_c0,comp20893_c0,comp73116_c0,comp129943_c0,comp145573_c0,comp67825_c0,comp45622_c0,comp18142_c0,comp45546_c0,comp73277_c0,comp166202_c0,comp207094_c0,comp80422_…
GO:0042254	ribosome biogenesis	biological_process	3.1626e-12	2.6955e-09	30	149	1189	24983	comp45408_c0,comp166202_c0,comp156140_c0,comp202559_c0,comp141812_c0,comp207094_c0,comp39041_c0,comp65866_c0,comp80422_c0,comp53799_c0,comp47788_c0,comp135256_c0,comp187106_c0,comp142351_c0,comp53817_c0,comp73329_c0,comp69063_c0,comp46631_c0,comp124284_c0,comp41279_c0,comp129943_c0,comp20893_c0,comp145573_c0,comp148412_c0,comp73277_c0,comp18142_c0,comp45546_c0,comp67825_c0,comp160071_c0,comp45622…
GO:0022613	ribonucleoprotein complex biogenesis	biological_process	3.9622e-12	2.6955e-09	30	149	1199	24983	comp124284_c0,comp46631_c0,comp73329_c0,comp69063_c0,comp41279_c0,comp129943_c0,comp20893_c0,comp145573_c0,comp73277_c0,comp45546_c0,comp148412_c0,comp18142_c0,comp160071_c0,comp67825_c0,comp45622_c0,comp45408_c0,comp156140_c0,comp166202_c0,comp141812_c0,comp202559_c0,comp65866_c0,comp39041_c0,comp207094_c0,comp80422_c0,comp47788_c0,comp53799_c0,comp142351_c0,comp135256_c0,comp187106_c0,comp53817…
GO:0044085	cellular component biogenesis	biological_process	4.0095e-12	2.6955e-09	37	149	1788	24983	comp187106_c0,comp53817_c0,comp80422_c0,comp207094_c0,comp87104_c0,comp45970_c0,comp89703_c0,comp166202_c0,comp73277_c0,comp45546_c0,comp18142_c0,comp45622_c0,comp67825_c0,comp145573_c0,comp129943_c0,comp20893_c0,comp124284_c0,comp46631_c0,comp73329_c0,comp142351_c0,comp135256_c0,comp47788_c0,comp53799_c0,comp141812_c0,comp202559_c0,comp65866_c0,comp39041_c0,comp67521_c2,comp45408_c0,comp156140_c…
GO:0006412	translation	biological_process	4.8033e-12	2.8255e-09	32	149	1372	24983	comp80422_c0,comp53817_c0,comp50374_c0,comp187106_c0,comp166202_c0,comp207094_c0,comp145573_c0,comp67825_c0,comp45622_c0,comp18142_c0,comp45546_c0,comp73277_c0,comp46631_c0,comp124284_c0,comp73329_c0,comp20893_c0,comp129943_c0,comp53799_c0,comp47788_c0,comp142351_c0,comp135256_c0,comp156140_c0,comp45408_c0,comp65866_c0,comp39041_c0,comp141812_c0,comp202559_c0,comp81804_c1,comp160071_c0,comp148412…
GO:0005198	structural molecule activity	molecular_function	1.8019e-10	9.4217e-08	32	149	1555	24983	comp160236_c0,comp142351_c0,comp135256_c0,comp53799_c0,comp47788_c0,comp141812_c0,comp202559_c0,comp65866_c0,comp39041_c0,comp80015_c0,comp45408_c0,comp156140_c0,comp148412_c0,comp160071_c0,comp69063_c0,comp41279_c0,comp187106_c0,comp53817_c0,comp80422_c0,comp207094_c0,comp166202_c0,comp18142_c0,comp45546_c0,comp73277_c0,comp45622_c0,comp67825_c0,comp145573_c0,comp129943_c0,comp20893_c0,comp12428…
GO:0042157	lipoprotein metabolic process	biological_process	3.943e-10	1.8556e-07	11	149	134	24983	comp60960_c0,comp70650_c0,comp68723_c0,comp82918_c0,comp167652_c0,comp45648_c0,comp155757_c0,comp160236_c0,comp73743_c0,comp84138_c0,comp80885_c0
GO:0006869	lipid transport	biological_process	2.1535e-09	8.4452e-07	10	149	122	24983	comp68723_c0,comp60960_c0,comp84138_c0,comp80885_c0,comp45648_c0,comp292105_c0,comp167652_c0,comp155757_c0,comp160236_c0,comp82918_c0
GO:0010876	lipid localization	biological_process	2.1535e-09	8.4452e-07	10	149	122	24983	comp60960_c0,comp68723_c0,comp82918_c0,comp292105_c0,comp45648_c0,comp167652_c0,comp155757_c0,comp160236_c0,comp84138_c0,comp80885_c0
GO:0044444	cytoplasmic part	cellular_component	3.0071e-09	1.0886e-06	43	149	2853	24983	comp41279_c0,comp157080_c0,comp69063_c0,comp76465_c0,comp4416_c0,comp160071_c0,comp81804_c1,comp65367_c0,comp45648_c0,comp148412_c0,comp72961_c0,comp156140_c0,comp45408_c0,comp39041_c0,comp80015_c0,comp65866_c0,comp202559_c0,comp141812_c0,comp47788_c0,comp53799_c0,comp135256_c0,comp160236_c0,comp142351_c0,comp73329_c0,comp46631_c0,comp124284_c0,comp73116_c0,comp20893_c0,comp129943_c0,comp145573_c…
GO:0019538	protein metabolic process	biological_process	3.0719e-08	1.0326e-05	57	149	4689	24983	comp63932_c0,comp67825_c0,comp45622_c0,comp45546_c0,comp73277_c0,comp18142_c0,comp155757_c0,comp73743_c0,comp145573_c0,comp84138_c0,comp20893_c0,comp129943_c0,comp124284_c0,comp46631_c0,comp73329_c0,comp53817_c0,comp50374_c0,comp167652_c0,comp187106_c0,comp80422_c0,comp70650_c0,comp207094_c0,comp87104_c0,comp71736_c0,comp166202_c0,comp68723_c0,comp83995_c0,comp81804_c1,comp71083_c0,comp160071_c0,…
GO:0032991	macromolecular complex	cellular_component	5.7836e-08	1.8145e-05	60	149	5228	24983	comp81804_c1,comp86443_c0,comp160071_c0,comp104116_c0,comp148412_c0,comp45648_c0,comp227804_c0,comp48857_c0,comp4416_c0,comp37177_c0,comp157080_c0,comp41279_c0,comp72293_c0,comp267535_c0,comp69063_c0,comp142351_c0,comp135256_c0,comp47788_c0,comp53799_c0,comp50278_c0,comp65866_c0,comp39041_c0,comp67521_c2,comp60960_c0,comp80015_c0,comp80695_c0,comp141812_c0,comp202559_c0,comp365246_c0,comp156140_c…
GO:0005737	cytoplasm	cellular_component	7.1754e-08	2.1105e-05	46	149	3507	24983	comp73329_c0,comp46631_c0,comp124284_c0,comp129943_c0,comp73116_c0,comp20893_c0,comp145573_c0,comp73277_c0,comp45546_c0,comp18142_c0,comp67825_c0,comp45622_c0,comp166202_c0,comp73778_c0,comp207094_c0,comp80422_c0,comp81820_c0,comp187106_c0,comp50374_c0,comp53817_c0,comp28464_c0,comp69063_c0,comp41279_c0,comp157080_c0,comp76465_c0,comp84152_c0,comp4416_c0,comp47527_c0,comp45648_c0,comp65367_c0,com…
GO:0043228	non-membrane-bounded organelle	cellular_component	1.0879e-07	2.8442e-05	38	149	2617	24983	comp207094_c0,comp166202_c0,comp187106_c0,comp50374_c0,comp53817_c0,comp80422_c0,comp129943_c0,comp20893_c0,comp46631_c0,comp124284_c0,comp73329_c0,comp45546_c0,comp73277_c0,comp18142_c0,comp67825_c0,comp45622_c0,comp145573_c0,comp141812_c0,comp202559_c0,comp65866_c0,comp39041_c0,comp80015_c0,comp75746_c2,comp45408_c0,comp84372_c0,comp156140_c0,comp142351_c0,comp160236_c0,comp135256_c0,comp73778_…
GO:0043232	intracellular non-membrane-bounded organelle	cellular_component	1.0879e-07	2.8442e-05	38	149	2617	24983	comp18142_c0,comp73277_c0,comp45546_c0,comp67825_c0,comp45622_c0,comp145573_c0,comp129943_c0,comp20893_c0,comp124284_c0,comp46631_c0,comp73329_c0,comp187106_c0,comp50374_c0,comp53817_c0,comp80422_c0,comp207094_c0,comp166202_c0,comp148412_c0,comp81804_c1,comp160071_c0,comp227804_c0,comp69063_c0,comp41279_c0,comp142351_c0,comp160236_c0,comp135256_c0,comp73778_c1,comp53799_c0,comp47788_c0,comp141812…
GO:0008289	lipid binding	molecular_function	7.7833e-06	0.0019278	9	149	224	24983	comp60960_c0,comp68723_c0,comp82918_c0,comp160236_c0,comp45648_c0,comp167652_c0,comp155757_c0,comp80885_c0,comp84138_c0
GO:0009415	response to water stimulus	biological_process	3.2707e-05	0.0073294	3	149	11	24983	comp77463_c0,comp78956_c0,comp23468_c0
GO:0010467	gene expression	biological_process	4.0919e-05	0.0087529	45	149	4217	24983	comp53799_c0,comp47788_c0,comp142351_c0,comp135256_c0,comp156140_c0,comp45408_c0,comp65866_c0,comp80015_c0,comp39041_c0,comp141812_c0,comp80695_c0,comp202559_c0,comp48857_c0,comp71824_c0,comp81804_c1,comp160071_c0,comp148412_c0,comp41279_c0,comp72293_c0,comp69063_c0,comp267535_c0,comp80422_c0,comp50053_c0,comp50374_c0,comp53817_c0,comp187106_c0,comp166202_c0,comp71077_c0,comp87104_c0,comp207094_c…
GO:1901700	response to oxygen-containing compound	biological_process	8.1338e-05	0.016146	3	149	15	24983	comp23468_c0,comp78956_c0,comp77463_c0
GO:0033036	macromolecule localization	biological_process	8.2343e-05	0.016146	19	149	1150	24983	comp84138_c0,comp80885_c0,comp75746_c0,comp227804_c0,comp65367_c0,comp292105_c0,comp155757_c0,comp45648_c0,comp221817_c0,comp36569_c0,comp73116_c0,comp167652_c0,comp160236_c0,comp28464_c0,comp82918_c0,comp68723_c0,comp60960_c0,comp85460_c0,comp87104_c0
GO:0006414	translational elongation	biological_process	0.00012556	0.023636	6	149	135	24983	comp142351_c0,comp73277_c0,comp50374_c0,comp53817_c0,comp81804_c1,comp80422_c0
GO:0044424	intracellular part	cellular_component	0.00019131	0.034628	65	149	7363	24983	comp20893_c0,comp65101_c1,comp73116_c0,comp81289_c0,comp36569_c0,comp46631_c0,comp18142_c0,comp73277_c0,comp145573_c0,comp73778_c0,comp50053_c0,comp50374_c0,comp187106_c0,comp81820_c0,comp157080_c0,comp267535_c0,comp81804_c1,comp148412_c0,comp45648_c0,comp47527_c0,comp227804_c0,comp48857_c0,comp84152_c0,comp65866_c0,comp80015_c0,comp39041_c0,comp60960_c0,comp141812_c0,comp202559_c0,comp156140_c0,…
GO:0044267	cellular protein metabolic process	biological_process	0.00020138	0.035099	39	149	3658	24983	comp69063_c0,comp41279_c0,comp148412_c0,comp81804_c1,comp160071_c0,comp87134_c0,comp84152_c0,comp141812_c0,comp202559_c0,comp65866_c0,comp80015_c0,comp67521_c2,comp39041_c0,comp45408_c0,comp156140_c0,comp142351_c0,comp135256_c0,comp53799_c0,comp83137_c0,comp47788_c0,comp228825_c0,comp129943_c0,comp20893_c0,comp46631_c0,comp124284_c0,comp73329_c0,comp45546_c0,comp73277_c0,comp18142_c0,comp63932_c0…
GO:0005623	cell	cellular_component	0.00036542	0.059299	69	149	8135	24983	comp207094_c0,comp71077_c0,comp166202_c0,comp53817_c0,comp28464_c0,comp80422_c0,comp87209_c3,comp129943_c0,comp75951_c0,comp73329_c0,comp124284_c0,comp45622_c0,comp67825_c0,comp63932_c0,comp45546_c0,comp75746_c0,comp80695_c0,comp365246_c0,comp72961_c0,comp84372_c0,comp73778_c1,comp142351_c0,comp160236_c0,comp47788_c0,comp53799_c0,comp76465_c0,comp37177_c0,comp41279_c0,comp69063_c0,comp72293_c0,co…
GO:0044464	cell part	cellular_component	0.00036542	0.059299	69	149	8135	24983	comp135256_c0,comp141812_c0,comp202559_c0,comp65866_c0,comp39041_c0,comp60960_c0,comp80015_c0,comp75746_c2,comp45408_c0,comp156140_c0,comp148412_c0,comp45648_c0,comp81804_c1,comp84152_c0,comp227804_c0,comp47527_c0,comp48857_c0,comp267535_c0,comp157080_c0,comp187106_c0,comp50374_c0,comp50053_c0,comp81820_c0,comp81508_c0,comp54373_c0,comp73778_c0,comp73277_c0,comp18142_c0,comp145573_c0,comp81289_c0…
GO:0016043	cellular component organization	biological_process	0.00040007	0.062757	19	149	1331	24983	comp73778_c0,comp67521_c2,comp87104_c0,comp45970_c0,comp84372_c0,comp89703_c0,comp37478_c0,comp160236_c0,comp71223_c0,comp30708_c0,comp54373_c0,comp37177_c0,comp45648_c0,comp104116_c0,comp45622_c0,comp81804_c1,comp86443_c0,comp227804_c0,comp47527_c0
GO:0043229	intracellular organelle	cellular_component	0.00042468	0.06346	54	149	5928	24983	comp67825_c0,comp45622_c0,comp18142_c0,comp73277_c0,comp45546_c0,comp145573_c0,comp87209_c3,comp20893_c0,comp81289_c0,comp129943_c0,comp73329_c0,comp124284_c0,comp36569_c0,comp46631_c0,comp50374_c0,comp53817_c0,comp50053_c0,comp28464_c0,comp187106_c0,comp80422_c0,comp81820_c0,comp207094_c0,comp71077_c0,comp166202_c0,comp160071_c0,comp81804_c1,comp45648_c0,comp65367_c0,comp148412_c0,comp48857_c0,c…
GO:0043226	organelle	cellular_component	0.00043152	0.06346	54	149	5932	24983	comp45648_c0,comp65367_c0,comp148412_c0,comp160071_c0,comp81804_c1,comp4416_c0,comp48857_c0,comp227804_c0,comp76465_c0,comp267535_c0,comp69063_c0,comp72293_c0,comp41279_c0,comp157080_c0,comp135256_c0,comp160236_c0,comp142351_c0,comp73778_c1,comp47788_c0,comp53799_c0,comp202559_c0,comp141812_c0,comp80015_c0,comp39041_c0,comp65866_c0,comp84372_c0,comp45408_c0,comp75746_c2,comp72961_c0,comp156140_c0…
GO:0043170	macromolecule metabolic process	biological_process	0.00062715	0.089435	76	149	9339	24983	comp145573_c0,comp70620_c0,comp73277_c0,comp18142_c0,comp46631_c0,comp20893_c0,comp65101_c1,comp81289_c0,comp71223_c0,comp50053_c0,comp50374_c0,comp187106_c0,comp167652_c0,comp83995_c0,comp70650_c0,comp71736_c0,comp73778_c0,comp71824_c0,comp48857_c0,comp84152_c0,comp81804_c1,comp71083_c0,comp148412_c0,comp45648_c0,comp267535_c0,comp228825_c0,comp82918_c0,comp135256_c0,comp156140_c0,comp45408_c0,c…
GO:0005622	intracellular	cellular_component	0.00081144	0.1095	65	149	7720	24983	comp135256_c0,comp156140_c0,comp45408_c0,comp75746_c2,comp39041_c0,comp80015_c0,comp60960_c0,comp65866_c0,comp202559_c0,comp141812_c0,comp48857_c0,comp227804_c0,comp47527_c0,comp84152_c0,comp81804_c1,comp45648_c0,comp148412_c0,comp157080_c0,comp267535_c0,comp81820_c0,comp50374_c0,comp50053_c0,comp187106_c0,comp73778_c0,comp145573_c0,comp73277_c0,comp18142_c0,comp36569_c0,comp46631_c0,comp73116_c0…
GO:0034645	cellular macromolecule biosynthetic process	biological_process	0.0008144	0.1095	45	149	4801	24983	comp81804_c1,comp160071_c0,comp148412_c0,comp48857_c0,comp71824_c0,comp41279_c0,comp72293_c0,comp267535_c0,comp69063_c0,comp142351_c0,comp135256_c0,comp53799_c0,comp47788_c0,comp228825_c0,comp65866_c0,comp80015_c0,comp39041_c0,comp141812_c0,comp80695_c0,comp202559_c0,comp156140_c0,comp45408_c0,comp67825_c0,comp45622_c0,comp45546_c0,comp73277_c0,comp18142_c0,comp145573_c0,comp65101_c1,comp20893_c0…
GO:0009059	macromolecule biosynthetic process	biological_process	0.0010245	0.13393	45	149	4852	24983	comp72293_c0,comp69063_c0,comp267535_c0,comp41279_c0,comp148412_c0,comp81804_c1,comp160071_c0,comp71824_c0,comp48857_c0,comp141812_c0,comp80695_c0,comp202559_c0,comp65866_c0,comp39041_c0,comp80015_c0,comp45408_c0,comp156140_c0,comp142351_c0,comp135256_c0,comp53799_c0,comp47788_c0,comp228825_c0,comp129943_c0,comp81289_c0,comp65101_c1,comp20893_c0,comp90555_c0,comp87209_c3,comp124284_c0,comp46631_c…
GO:0019069	viral capsid assembly	biological_process	0.0011851	0.14737	3	149	36	24983	comp89703_c0,comp87104_c0,comp104116_c0
GO:0048610	cellular process involved in reproduction	biological_process	0.00119	0.14737	6	149	195	24983	comp54373_c0,comp83137_c0,comp89703_c0,comp160236_c0,comp87104_c0,comp104116_c0
GO:0061025	membrane fusion	biological_process	0.0013456	0.16025	4	149	79	24983	comp37177_c0,comp160236_c0,comp45648_c0,comp54373_c0
GO:0005576	extracellular region	cellular_component	0.0013621	0.16025	16	149	1152	24983	comp73743_c0,comp39330_c0,comp84138_c0,comp80885_c0,comp86443_c0,comp155757_c0,comp45648_c0,comp88662_c0,comp82918_c0,comp167652_c0,comp160236_c0,comp68723_c0,comp89703_c0,comp60960_c0,comp70650_c0,comp35320_c0
GO:0010035	response to inorganic substance	biological_process	0.0015419	0.17698	3	149	38	24983	comp77463_c0,comp78956_c0,comp23468_c0
GO:0007131	reciprocal meiotic recombination	biological_process	0.0021162	0.2316	2	149	13	24983	comp160236_c0,comp87104_c0
GO:0035825	reciprocal DNA recombination	biological_process	0.0021162	0.2316	2	149	13	24983	comp160236_c0,comp87104_c0
GO:0009628	response to abiotic stimulus	biological_process	0.0022109	0.23646	3	149	44	24983	comp23468_c0,comp77463_c0,comp78956_c0
GO:0071702	organic substance transport	biological_process	0.004056	0.42417	17	149	1352	24983	comp36569_c0,comp73116_c0,comp84138_c0,comp80885_c0,comp75746_c0,comp221817_c0,comp292105_c0,comp45648_c0,comp155757_c0,comp68723_c0,comp87104_c0,comp85460_c0,comp60960_c0,comp28464_c0,comp82918_c0,comp167652_c0,comp160236_c0
GO:0030261	chromosome condensation	biological_process	0.00513	0.52482	2	149	20	24983	comp73778_c0,comp71223_c0
GO:0030254	protein secretion by the type III secretion system	biological_process	0.0057007	0.5475	1	149	1	24983	comp75746_c0
GO:0030257	type III protein secretion system complex	cellular_component	0.0057007	0.5475	1	149	1	24983	comp75746_c0
GO:0010951	negative regulation of endopeptidase activity	biological_process	0.0061373	0.57764	1	149	1	24983	comp259891_c0
GO:0009187	cyclic nucleotide metabolic process	biological_process	0.0064368	0.59395	2	149	21	24983	comp90147_c0,comp228825_c0
GO:0061024	membrane organization	biological_process	0.0066076	0.59798	4	149	122	24983	comp54373_c0,comp45648_c0,comp160236_c0,comp37177_c0
GO:0007127	meiosis I	biological_process	0.0075436	0.66982	2	149	24	24983	comp160236_c0,comp87104_c0
GO:0015934	large ribosomal subunit	cellular_component	0.0080236	0.69569	2	149	24	24983	comp160071_c0,comp124284_c0
GO:0022626	cytosolic ribosome	cellular_component	0.0081307	0.69569	2	149	26	24983	comp45622_c0,comp207094_c0
GO:0006950	response to stress	biological_process	0.0086802	0.72945	15	149	1248	24983	comp47527_c0,comp73743_c0,comp87134_c0,comp23468_c0,comp70530_c0,comp76053_c0,comp167652_c0,comp76053_c1,comp77463_c0,comp37478_c0,comp78956_c0,comp68723_c0,comp65866_c0,comp150408_c0,comp37177_c0
GO:0007126	meiosis	biological_process	0.0097213	0.78486	2	149	27	24983	comp160236_c0,comp87104_c0
GO:0051321	meiotic cell cycle	biological_process	0.0097213	0.78486	2	149	27	24983	comp87104_c0,comp160236_c0
GO:0019068	virion assembly	biological_process	0.0098399	0.78486	3	149	73	24983	comp89703_c0,comp104116_c0,comp87104_c0
GO:0006996	organelle organization	biological_process	0.010509	0.79219	10	149	713	24983	comp73778_c0,comp37478_c0,comp45970_c0,comp84372_c0,comp160236_c0,comp45648_c0,comp30708_c0,comp47527_c0,comp227804_c0,comp71223_c0
GO:0000904	cell morphogenesis involved in differentiation	biological_process	0.010895	0.79219	1	149	2	24983	comp45622_c0
GO:0000911	cytokinesis by cell plate formation	biological_process	0.010895	0.79219	1	149	2	24983	comp45622_c0
GO:0010026	trichome differentiation	biological_process	0.010895	0.79219	1	149	2	24983	comp45622_c0
GO:0010090	trichome morphogenesis	biological_process	0.010895	0.79219	1	149	2	24983	comp45622_c0
GO:0004673	protein histidine kinase activity	molecular_function	0.011124	0.79219	3	149	74	24983	comp50278_c0,comp227804_c0,comp104116_c0
GO:0009365	protein histidine kinase complex	cellular_component	0.011124	0.79219	3	149	74	24983	comp50278_c0,comp227804_c0,comp104116_c0
GO:0008053	mitochondrial fusion	biological_process	0.011351	0.79219	2	149	27	24983	comp160236_c0,comp45648_c0
GO:0044249	cellular biosynthetic process	biological_process	0.011739	0.79219	49	149	6071	24983	comp148412_c0,comp45648_c0,comp81804_c1,comp160071_c0,comp87134_c0,comp48857_c0,comp71824_c0,comp72293_c0,comp267535_c0,comp69063_c0,comp157080_c0,comp41279_c0,comp142351_c0,comp135256_c0,comp53799_c0,comp47788_c0,comp228825_c0,comp141812_c0,comp80695_c0,comp202559_c0,comp65866_c0,comp60960_c0,comp39041_c0,comp80015_c0,comp45408_c0,comp156140_c0,comp45546_c0,comp73277_c0,comp18142_c0,comp67825_c0…
GO:0010466	negative regulation of peptidase activity	biological_process	0.011784	0.79219	1	149	2	24983	comp259891_c0
GO:0051346	negative regulation of hydrolase activity	biological_process	0.011784	0.79219	1	149	2	24983	comp259891_c0
GO:0006944	cellular membrane fusion	biological_process	0.01499	0.97975	2	149	31	24983	comp45648_c0,comp160236_c0
GO:0048284	organelle fusion	biological_process	0.01499	0.97975	2	149	31	24983	comp160236_c0,comp45648_c0
GO:0009965	leaf morphogenesis	biological_process	0.015313	0.98717	1	149	3	24983	comp45622_c0
GO:0016775	phosphotransferase activity, nitrogenous group as acceptor	molecular_function	0.017164	1	3	149	88	24983	comp104116_c0,comp227804_c0,comp50278_c0
GO:0000003	reproduction	biological_process	0.017338	1	6	149	345	24983	comp83137_c0,comp54373_c0,comp89703_c0,comp160236_c0,comp87104_c0,comp104116_c0
GO:0019062	viral attachment to host cell	biological_process	0.01794	1	2	149	36	24983	comp37177_c0,comp35320_c0
GO:0044650	adhesion of symbiont to host cell	biological_process	0.01794	1	2	149	36	24983	comp35320_c0,comp37177_c0
GO:0048366	leaf development	biological_process	0.019913	1	1	149	4	24983	comp45622_c0
GO:1901576	organic substance biosynthetic process	biological_process	0.019924	1	49	149	6245	24983	comp65866_c0,comp80015_c0,comp39041_c0,comp60960_c0,comp141812_c0,comp80695_c0,comp202559_c0,comp156140_c0,comp45408_c0,comp142351_c0,comp135256_c0,comp47788_c0,comp53799_c0,comp228825_c0,comp157080_c0,comp41279_c0,comp72293_c0,comp69063_c0,comp267535_c0,comp81804_c1,comp160071_c0,comp148412_c0,comp45648_c0,comp71824_c0,comp48857_c0,comp87134_c0,comp71077_c0,comp207094_c0,comp166202_c0,comp50053_…
GO:0030880	RNA polymerase complex	cellular_component	0.019969	1	4	149	173	24983	comp65101_c1,comp80695_c0,comp37177_c0,comp81289_c0
GO:0010016	shoot system morphogenesis	biological_process	0.020055	1	1	149	4	24983	comp45622_c0
GO:0044406	adhesion to host	biological_process	0.021076	1	2	149	39	24983	comp35320_c0,comp37177_c0
GO:0051825	adhesion to other organism involved in symbiotic interaction	biological_process	0.021076	1	2	149	39	24983	comp37177_c0,comp35320_c0
GO:0005024	transforming growth factor beta-activated receptor activity	molecular_function	0.023146	1	1	149	4	24983	comp267157_c0
GO:0010181	FMN binding	molecular_function	0.023582	1	2	149	40	24983	comp75721_c0,comp46173_c0
GO:0048827	phyllome development	biological_process	0.024633	1	1	149	5	24983	comp45622_c0
GO:0004722	protein serine/threonine phosphatase activity	molecular_function	0.026492	1	1	149	4	24983	comp63932_c0
GO:0019067	viral assembly, maturation, egress, and release	biological_process	0.02655	1	3	149	107	24983	comp89703_c0,comp104116_c0,comp87104_c0
GO:0008152	metabolic process	biological_process	0.027462	1	98	149	14303	24983	comp70620_c0,comp267157_c0,comp145573_c0,comp73277_c0,comp18142_c0,comp75721_c0,comp46631_c0,comp81289_c0,comp20893_c0,comp76170_c0,comp65101_c1,comp81820_c0,comp71223_c0,comp187106_c0,comp167652_c0,comp50053_c0,comp50374_c0,comp83995_c0,comp73778_c0,comp70650_c0,comp89842_c0,comp71736_c0,comp84152_c0,comp47527_c0,comp227804_c0,comp71824_c0,comp48857_c0,comp148412_c0,comp45648_c0,comp81804_c1,com…
GO:0003968	RNA-directed RNA polymerase activity	molecular_function	0.028128	1	3	149	110	24983	comp80695_c0,comp37177_c0,comp65101_c1
GO:0031379	RNA-directed RNA polymerase complex	cellular_component	0.028128	1	3	149	110	24983	comp80695_c0,comp37177_c0,comp65101_c1
GO:0009913	epidermal cell differentiation	biological_process	0.030223	1	1	149	5	24983	comp45622_c0
GO:0009887	organ morphogenesis	biological_process	0.03145	1	1	149	6	24983	comp45622_c0
GO:0018149	peptide cross-linking	biological_process	0.033455	1	1	149	6	24983	comp84152_c0
GO:0048367	shoot system development	biological_process	0.034785	1	1	149	7	24983	comp45622_c0
GO:0004115	3',5'-cyclic-AMP phosphodiesterase activity	molecular_function	0.035976	1	1	149	6	24983	comp90147_c0
GO:0006198	cAMP catabolic process	biological_process	0.035976	1	1	149	6	24983	comp90147_c0
GO:0009214	cyclic nucleotide catabolic process	biological_process	0.035976	1	1	149	6	24983	comp90147_c0
GO:1901136	carbohydrate derivative catabolic process	biological_process	0.036406	1	5	149	292	24983	comp67521_c2,comp104116_c0,comp160236_c0,comp45648_c0,comp90147_c0
GO:0009058	biosynthetic process	biological_process	0.037	1	49	149	6467	24983	comp18142_c0,comp73277_c0,comp45546_c0,comp45622_c0,comp67825_c0,comp145573_c0,comp129943_c0,comp81289_c0,comp20893_c0,comp65101_c1,comp87209_c3,comp90555_c0,comp46631_c0,comp124284_c0,comp73329_c0,comp187106_c0,comp50374_c0,comp50053_c0,comp53817_c0,comp80422_c0,comp71077_c0,comp207094_c0,comp166202_c0,comp148412_c0,comp45648_c0,comp81804_c1,comp160071_c0,comp87134_c0,comp48857_c0,comp71824_c0,c…
GO:0006621	protein retention in ER lumen	biological_process	0.037165	1	1	149	6	24983	comp65367_c0
GO:0035437	maintenance of protein localization in endoplasmic reticulum	biological_process	0.037165	1	1	149	6	24983	comp65367_c0
GO:0046923	ER retention sequence binding	molecular_function	0.037165	1	1	149	6	24983	comp65367_c0
GO:0072595	maintenance of protein localization in organelle	biological_process	0.037165	1	1	149	6	24983	comp65367_c0
GO:0019050	suppression by virus of host apoptotic process	biological_process	0.039781	1	1	149	8	24983	comp55528_c0
GO:0033668	negative regulation by symbiont of host apoptotic process	biological_process	0.039781	1	1	149	8	24983	comp55528_c0
GO:0052041	negative regulation by symbiont of host programmed cell death	biological_process	0.039781	1	1	149	8	24983	comp55528_c0
GO:0052490	negative regulation by organism of programmed cell death in other organism involved in symbiotic interaction	biological_process	0.039781	1	1	149	8	24983	comp55528_c0
GO:0003746	translation elongation factor activity	molecular_function	0.040793	1	2	149	54	24983	comp50374_c0,comp81804_c1
GO:0016209	antioxidant activity	molecular_function	0.041166	1	4	149	214	24983	comp76170_c0,comp76053_c0,comp150408_c0,comp76053_c1
GO:0044391	ribosomal subunit	cellular_component	0.041788	1	2	149	59	24983	comp124284_c0,comp160071_c0
GO:0006448	regulation of translational elongation	biological_process	0.043553	1	2	149	56	24983	comp81804_c1,comp50374_c0
GO:0009154	purine ribonucleotide catabolic process	biological_process	0.043567	1	4	149	214	24983	comp90147_c0,comp160236_c0,comp45648_c0,comp67521_c2
GO:0009261	ribonucleotide catabolic process	biological_process	0.043567	1	4	149	214	24983	comp90147_c0,comp45648_c0,comp160236_c0,comp67521_c2
GO:0016714	oxidoreductase activity, acting on paired donors, with incorporation or reduction of molecular oxygen, reduced pteridine as one donor, and incorporation of one atom of oxygen	molecular_function	0.046297	1	1	149	9	24983	comp60960_c0
GO:0039526	modulation by virus of host apoptotic process	biological_process	0.046394	1	1	149	9	24983	comp55528_c0
GO:0044531	modulation of programmed cell death in other organism	biological_process	0.046394	1	1	149	9	24983	comp55528_c0
GO:0044532	modulation of apoptotic process in other organism	biological_process	0.046394	1	1	149	9	24983	comp55528_c0
GO:0052040	modulation by symbiont of host programmed cell death	biological_process	0.046394	1	1	149	9	24983	comp55528_c0
GO:0052150	modulation by symbiont of host apoptotic process	biological_process	0.046394	1	1	149	9	24983	comp55528_c0
GO:0052248	modulation of programmed cell death in other organism involved in symbiotic interaction	biological_process	0.046394	1	1	149	9	24983	comp55528_c0
GO:0052433	modulation by organism of apoptotic process in other organism involved in symbiotic interaction	biological_process	0.046394	1	1	149	9	24983	comp55528_c0
GO:0044238	primary metabolic process	biological_process	0.046573	1	80	149	11500	24983	comp72293_c0,comp69063_c0,comp41279_c0,comp37177_c0,comp87134_c0,comp80885_c0,comp4416_c0,comp68513_c0,comp65367_c0,comp160071_c0,comp72961_c0,comp80695_c0,comp67521_c2,comp53799_c0,comp83137_c0,comp47788_c0,comp142351_c0,comp160236_c0,comp124284_c0,comp73329_c0,comp129943_c0,comp90555_c0,comp87209_c3,comp90147_c0,comp84138_c0,comp73743_c0,comp45546_c0,comp155757_c0,comp63932_c0,comp45622_c0,comp…
GO:0007059	chromosome segregation	biological_process	0.046598	1	3	149	129	24983	comp227804_c0,comp73778_c0,comp87104_c0
GO:0006195	purine nucleotide catabolic process	biological_process	0.046912	1	4	149	219	24983	comp90147_c0,comp67521_c2,comp45648_c0,comp160236_c0
GO:0016021	integral to membrane	cellular_component	0.047283	1	24	149	2773	24983	comp160236_c0,comp75754_c0,comp74280_c0,comp28464_c0,comp83704_c0,comp60960_c0,comp85460_c0,comp138800_c0,comp63710_c0,comp80069_c0,comp65367_c0,comp45648_c0,comp86443_c0,comp323416_c0,comp75746_c0,comp46795_c0,comp227804_c0,comp4416_c0,comp37177_c0,comp76465_c0,comp70229_c0,comp36569_c0,comp267535_c0,comp78845_c0
GO:0072523	purine-containing compound catabolic process	biological_process	0.04763	1	4	149	220	24983	comp90147_c0,comp45648_c0,comp160236_c0,comp67521_c2
GO:0005876	spindle microtubule	cellular_component	0.047763	1	1	149	8	24983	comp227804_c0
GO:0022607	cellular component assembly	biological_process	0.04819	1	7	149	550	24983	comp89703_c0,comp47527_c0,comp45970_c0,comp104116_c0,comp67521_c2,comp87104_c0,comp86443_c0
GO:0009166	nucleotide catabolic process	biological_process	0.048195	1	4	149	221	24983	comp45648_c0,comp160236_c0,comp67521_c2,comp90147_c0
GO:1901292	nucleoside phosphate catabolic process	biological_process	0.048806	1	4	149	222	24983	comp67521_c2,comp160236_c0,comp45648_c0,comp90147_c0
GO:0008565	protein transporter activity	molecular_function	0.048908	1	2	149	58	24983	comp87104_c0,comp85460_c0
GO:0005048	signal sequence binding	molecular_function	0.049845	1	1	149	8	24983	comp65367_c0
GO:0042277	peptide binding	molecular_function	0.049845	1	1	149	8	24983	comp65367_c0
GO:0016973	poly(A)+ mRNA export from nucleus	biological_process	0.049909	1	1	149	8	24983	comp36569_c0
GO:0004601	peroxidase activity	molecular_function	0.049939	1	3	149	137	24983	comp76053_c0,comp150408_c0,comp76053_c1
GO:0006804	peroxidase reaction	biological_process	0.049939	1	3	149	137	24983	comp76053_c0,comp150408_c0,comp76053_c1
GO:0016684	oxidoreductase activity, acting on peroxide as acceptor	molecular_function	0.049939	1	3	149	137	24983	comp76053_c1,comp150408_c0,comp76053_c0
GO:0045158	electron transporter, transferring electrons within cytochrome b6/f complex of photosystem II activity	molecular_function	0.0504	1	1	149	8	24983	comp86443_c0
GO:0008544	epidermis development	biological_process	0.051492	1	1	149	9	24983	comp45622_c0
GO:0043588	skin development	biological_process	0.051492	1	1	149	9	24983	comp45622_c0
GO:0004197	cysteine-type endopeptidase activity	molecular_function	0.051865	1	3	149	141	24983	comp83995_c0,comp68513_c0,comp37177_c0
GO:0030855	epithelial cell differentiation	biological_process	0.052091	1	1	149	9	24983	comp45622_c0
GO:0060429	epithelium development	biological_process	0.052091	1	1	149	9	24983	comp45622_c0
GO:0051920	peroxiredoxin activity	molecular_function	0.052825	1	1	149	9	24983	comp76170_c0
GO:0034655	nucleobase-containing compound catabolic process	biological_process	0.053812	1	5	149	330	24983	comp90147_c0,comp45648_c0,comp160236_c0,comp28464_c0,comp67521_c2
GO:0004064	arylesterase activity	molecular_function	0.053973	1	1	149	9	24983	comp83482_c0
GO:0052548	regulation of endopeptidase activity	biological_process	0.05416	1	1	149	9	24983	comp259891_c0
GO:0031224	intrinsic to membrane	cellular_component	0.05488	1	24	149	2817	24983	comp75754_c0,comp160236_c0,comp28464_c0,comp74280_c0,comp83704_c0,comp85460_c0,comp60960_c0,comp138800_c0,comp63710_c0,comp45648_c0,comp65367_c0,comp80069_c0,comp323416_c0,comp86443_c0,comp75746_c0,comp4416_c0,comp227804_c0,comp46795_c0,comp70229_c0,comp76465_c0,comp37177_c0,comp267535_c0,comp36569_c0,comp78845_c0
GO:0004363	glutathione synthase activity	molecular_function	0.055026	1	1	149	9	24983	comp87134_c0
GO:0006672	ceramide metabolic process	biological_process	0.055095	1	1	149	9	24983	comp65367_c0
GO:0006979	response to oxidative stress	biological_process	0.05543	1	3	149	143	24983	comp76053_c1,comp76053_c0,comp150408_c0
GO:0044445	cytosolic part	cellular_component	0.058617	1	3	149	149	24983	comp207094_c0,comp45622_c0,comp80015_c0
GO:0043066	negative regulation of apoptotic process	biological_process	0.059203	1	1	149	11	24983	comp55528_c0
GO:0043069	negative regulation of programmed cell death	biological_process	0.059203	1	1	149	11	24983	comp55528_c0
GO:0060548	negative regulation of cell death	biological_process	0.059203	1	1	149	11	24983	comp55528_c0
GO:0052547	regulation of peptidase activity	biological_process	0.059535	1	1	149	10	24983	comp259891_c0
GO:0004175	endopeptidase activity	molecular_function	0.060068	1	8	149	697	24983	comp72961_c0,comp83995_c0,comp71736_c0,comp37177_c0,comp81508_c0,comp86443_c0,comp71083_c0,comp68513_c0
GO:0006452	translational frameshifting	biological_process	0.060404	1	1	149	12	24983	comp81804_c1
GO:0043243	positive regulation of protein complex disassembly	biological_process	0.060404	1	1	149	12	24983	comp81804_c1
GO:0045901	positive regulation of translational elongation	biological_process	0.060404	1	1	149	12	24983	comp81804_c1
GO:0045905	positive regulation of translational termination	biological_process	0.060404	1	1	149	12	24983	comp81804_c1
GO:0005044	scavenger receptor activity	molecular_function	0.062815	1	1	149	11	24983	comp81381_c0
GO:0038024	cargo receptor activity	molecular_function	0.062815	1	1	149	11	24983	comp81381_c0
GO:0005829	cytosol	cellular_component	0.063072	1	3	149	154	24983	comp45622_c0,comp207094_c0,comp80015_c0
GO:0004114	3',5'-cyclic-nucleotide phosphodiesterase activity	molecular_function	0.0634	1	1	149	11	24983	comp90147_c0
GO:0051015	actin filament binding	molecular_function	0.063762	1	1	149	11	24983	comp52290_c0
GO:0045727	positive regulation of translation	biological_process	0.064631	1	1	149	13	24983	comp81804_c1
GO:0008238	exopeptidase activity	molecular_function	0.065243	1	3	149	153	24983	comp37177_c0,comp72961_c0,comp72448_c0
GO:0004675	transmembrane receptor protein serine/threonine kinase activity	molecular_function	0.067754	1	1	149	12	24983	comp267157_c0
GO:0007178	transmembrane receptor protein serine/threonine kinase signaling pathway	biological_process	0.067754	1	1	149	12	24983	comp267157_c0
GO:0016044	cellular membrane organization	biological_process	0.069816	1	2	149	71	24983	comp45648_c0,comp160236_c0
GO:0016032	viral process	biological_process	0.070708	1	7	149	600	24983	comp104116_c0,comp87104_c0,comp37177_c0,comp35320_c0,comp89703_c0,comp54373_c0,comp55528_c0
GO:0044260	cellular macromolecule metabolic process	biological_process	0.07156	1	60	149	8468	24983	comp148412_c0,comp104116_c0,comp160071_c0,comp81804_c1,comp84152_c0,comp87134_c0,comp4416_c0,comp71824_c0,comp48857_c0,comp69063_c0,comp267535_c0,comp72293_c0,comp41279_c0,comp135256_c0,comp142351_c0,comp160236_c0,comp228825_c0,comp53799_c0,comp83137_c0,comp47788_c0,comp202559_c0,comp141812_c0,comp80695_c0,comp39041_c0,comp67521_c2,comp80015_c0,comp65866_c0,comp45408_c0,comp156140_c0,comp18142_c0…
GO:0070972	protein localization to endoplasmic reticulum	biological_process	0.072409	1	2	149	69	24983	comp65367_c0,comp73116_c0
GO:0008312	7S RNA binding	molecular_function	0.074317	1	1	149	12	24983	comp73116_c0
GO:0046789	host cell surface receptor binding	molecular_function	0.074615	1	1	149	12	24983	comp54373_c0
GO:0051701	interaction with host	biological_process	0.075353	1	4	149	263	24983	comp55528_c0,comp54373_c0,comp35320_c0,comp37177_c0
GO:0000045	autophagic vacuole assembly	biological_process	0.076049	1	1	149	13	24983	comp47527_c0
GO:0016236	macroautophagy	biological_process	0.076049	1	1	149	13	24983	comp47527_c0
GO:0051130	positive regulation of cellular component organization	biological_process	0.077374	1	1	149	15	24983	comp81804_c1
GO:0006750	glutathione biosynthetic process	biological_process	0.077628	1	1	149	13	24983	comp87134_c0
GO:0004652	polynucleotide adenylyltransferase activity	molecular_function	0.078084	1	1	149	12	24983	comp70620_c0
GO:0004112	cyclic-nucleotide phosphodiesterase activity	molecular_function	0.079995	1	1	149	14	24983	comp90147_c0
GO:0046058	cAMP metabolic process	biological_process	0.080705	1	1	149	14	24983	comp90147_c0
GO:0009190	cyclic nucleotide biosynthetic process	biological_process	0.08117	1	1	149	15	24983	comp228825_c0
GO:0032507	maintenance of protein location in cell	biological_process	0.083314	1	2	149	79	24983	comp65367_c0,comp227804_c0
GO:0045185	maintenance of protein location	biological_process	0.083314	1	2	149	79	24983	comp65367_c0,comp227804_c0
GO:0051235	maintenance of location	biological_process	0.083314	1	2	149	79	24983	comp65367_c0,comp227804_c0
GO:0051651	maintenance of location in cell	biological_process	0.083314	1	2	149	79	24983	comp65367_c0,comp227804_c0
GO:0000794	condensed nuclear chromosome	cellular_component	0.083888	1	2	149	81	24983	comp160236_c0,comp227804_c0
GO:0007033	vacuole organization	biological_process	0.085328	1	1	149	15	24983	comp47527_c0
GO:0070925	organelle assembly	biological_process	0.085419	1	2	149	82	24983	comp45970_c0,comp47527_c0
GO:0046812	host cell surface binding	molecular_function	0.087172	1	1	149	14	24983	comp54373_c0
GO:0006366	transcription from RNA polymerase II promoter	biological_process	0.087833	1	3	149	177	24983	comp267535_c0,comp80015_c0,comp81289_c0
GO:0009150	purine ribonucleotide metabolic process	biological_process	0.087882	1	6	149	515	24983	comp67521_c2,comp60960_c0,comp45648_c0,comp160236_c0,comp157080_c0,comp90147_c0
GO:0005811	lipid particle	cellular_component	0.088712	1	1	149	15	24983	comp76465_c0
GO:0012511	monolayer-surrounded lipid storage body	cellular_component	0.088712	1	1	149	15	24983	comp76465_c0
GO:0033218	amide binding	molecular_function	0.089035	1	1	149	15	24983	comp65367_c0
GO:0004568	chitinase activity	molecular_function	0.089819	1	1	149	15	24983	comp104116_c0
GO:0006032	chitin catabolic process	biological_process	0.089819	1	1	149	15	24983	comp104116_c0
GO:0046348	amino sugar catabolic process	biological_process	0.089819	1	1	149	15	24983	comp104116_c0
GO:1901072	glucosamine-containing compound catabolic process	biological_process	0.089819	1	1	149	15	24983	comp104116_c0
GO:0006406	mRNA export from nucleus	biological_process	0.089916	1	1	149	15	24983	comp36569_c0
GO:0007005	mitochondrion organization	biological_process	0.090569	1	2	149	82	24983	comp160236_c0,comp45648_c0
GO:0048468	cell development	biological_process	0.092044	1	1	149	18	24983	comp45622_c0
GO:0044780	bacterial-type flagellum assembly	biological_process	0.092142	1	1	149	16	24983	comp45970_c0
GO:0032270	positive regulation of cellular protein metabolic process	biological_process	0.093765	1	1	149	18	24983	comp81804_c1
GO:0051247	positive regulation of protein metabolic process	biological_process	0.093765	1	1	149	18	24983	comp81804_c1
GO:0071704	organic substance metabolic process	biological_process	0.093868	1	81	149	12026	24983	comp70650_c0,comp71736_c0,comp73778_c0,comp83995_c0,comp50374_c0,comp50053_c0,comp187106_c0,comp167652_c0,comp71223_c0,comp20893_c0,comp65101_c1,comp81289_c0,comp46631_c0,comp18142_c0,comp73277_c0,comp145573_c0,comp70620_c0,comp267157_c0,comp65866_c0,comp80015_c0,comp39041_c0,comp60960_c0,comp141812_c0,comp202559_c0,comp156140_c0,comp45408_c0,comp82918_c0,comp48463_c0,comp135256_c0,comp228825_c0,…
GO:0043022	ribosome binding	molecular_function	0.09621	1	1	149	19	24983	comp81804_c1
GO:0006163	purine nucleotide metabolic process	biological_process	0.096339	1	6	149	528	24983	comp45648_c0,comp160236_c0,comp67521_c2,comp60960_c0,comp90147_c0,comp157080_c0
GO:0044270	cellular nitrogen compound catabolic process	biological_process	0.096617	1	5	149	391	24983	comp28464_c0,comp67521_c2,comp160236_c0,comp45648_c0,comp90147_c0
GO:0055036	virion membrane	cellular_component	0.096642	1	1	149	18	24983	comp35320_c0
GO:0070008	serine-type exopeptidase activity	molecular_function	0.096693	1	2	149	88	24983	comp37177_c0,comp72961_c0
GO:0006323	DNA packaging	biological_process	0.097064	1	2	149	90	24983	comp73778_c0,comp71223_c0
GO:0046700	heterocycle catabolic process	biological_process	0.097989	1	5	149	393	24983	comp67521_c2,comp28464_c0,comp160236_c0,comp45648_c0,comp90147_c0
GO:0019184	nonribosomal peptide biosynthetic process	biological_process	0.098778	1	1	149	17	24983	comp87134_c0
GO:0009267	cellular response to starvation	biological_process	0.098922	1	1	149	17	24983	comp47527_c0
GO:0042594	response to starvation	biological_process	0.098922	1	1	149	17	24983	comp47527_c0
GO:0044764	multi-organism cellular process	biological_process	0.099438	1	7	149	652	24983	comp35320_c0,comp37177_c0,comp104116_c0,comp87104_c0,comp55528_c0,comp54373_c0,comp89703_c0
GO:0019199	transmembrane receptor protein kinase activity	molecular_function	0.099496	1	1	149	18	24983	comp267157_c0
GO:0005853	eukaryotic translation elongation factor 1 complex	cellular_component	0.10255	1	1	149	18	24983	comp50374_c0
GO:0044423	virion part	cellular_component	0.10271	1	7	149	665	24983	comp80015_c0,comp65101_c1,comp35320_c0,comp37177_c0,comp160236_c0,comp54373_c0,comp45970_c0
GO:0031667	response to nutrient levels	biological_process	0.10326	1	1	149	18	24983	comp47527_c0
GO:0031669	cellular response to nutrient levels	biological_process	0.10326	1	1	149	18	24983	comp47527_c0
GO:0003723	RNA binding	molecular_function	0.1042	1	12	149	1334	24983	comp124284_c0,comp80695_c0,comp73116_c0,comp90555_c0,comp65101_c1,comp20893_c0,comp55528_c0,comp73622_c0,comp45586_c0,comp53817_c0,comp50374_c0,comp81804_c1
GO:0009507	chloroplast	cellular_component	0.10438	1	3	149	178	24983	comp45648_c0,comp45622_c0,comp81820_c0
GO:0009259	ribonucleotide metabolic process	biological_process	0.10441	1	6	149	538	24983	comp45648_c0,comp160236_c0,comp67521_c2,comp60960_c0,comp90147_c0,comp157080_c0
GO:0019693	ribose phosphate metabolic process	biological_process	0.10441	1	6	149	538	24983	comp67521_c2,comp60960_c0,comp160236_c0,comp45648_c0,comp157080_c0,comp90147_c0
GO:0006184	GTP catabolic process	biological_process	0.10442	1	3	149	183	24983	comp160236_c0,comp45648_c0,comp67521_c2
GO:1901069	guanosine-containing compound catabolic process	biological_process	0.10442	1	3	149	183	24983	comp45648_c0,comp160236_c0,comp67521_c2
GO:0019439	aromatic compound catabolic process	biological_process	0.10478	1	5	149	402	24983	comp45648_c0,comp160236_c0,comp28464_c0,comp67521_c2,comp90147_c0
GO:0000793	condensed chromosome	cellular_component	0.10555	1	2	149	93	24983	comp227804_c0,comp160236_c0
GO:0007167	enzyme linked receptor protein signaling pathway	biological_process	0.1057	1	1	149	19	24983	comp267157_c0
GO:1901361	organic cyclic compound catabolic process	biological_process	0.10822	1	5	149	406	24983	comp45648_c0,comp160236_c0,comp28464_c0,comp67521_c2,comp90147_c0
GO:0009536	plastid	cellular_component	0.10832	1	3	149	182	24983	comp81820_c0,comp45622_c0,comp45648_c0
GO:0044781	bacterial-type flagellum organization	biological_process	0.1086	1	1	149	19	24983	comp45970_c0
GO:0048500	signal recognition particle	cellular_component	0.10881	1	1	149	18	24983	comp73116_c0
GO:0051028	mRNA transport	biological_process	0.11349	1	1	149	19	24983	comp36569_c0
GO:0043234	protein complex	cellular_component	0.11478	1	30	149	3963	24983	comp37177_c0,comp81289_c0,comp65101_c1,comp87209_c3,comp72293_c0,comp36569_c0,comp267535_c0,comp75951_c0,comp157080_c0,comp45648_c0,comp86443_c0,comp63932_c0,comp104116_c0,comp160071_c0,comp75746_c0,comp227804_c0,comp4416_c0,comp48857_c0,comp80695_c0,comp71077_c0,comp80015_c0,comp67521_c2,comp60960_c0,comp365246_c0,comp142351_c0,comp28464_c0,comp50374_c0,comp50053_c0,comp81820_c0,comp50278_c0
GO:0051082	unfolded protein binding	molecular_function	0.11671	1	3	149	202	24983	comp87134_c0,comp67521_c2,comp80015_c0
GO:0046813	virion attachment, binding of host cell surface receptor	biological_process	0.11713	1	1	149	21	24983	comp37177_c0
GO:0005741	mitochondrial outer membrane	cellular_component	0.11732	1	2	149	97	24983	comp45648_c0,comp160236_c0
GO:0009986	cell surface	cellular_component	0.11738	1	1	149	19	24983	comp54373_c0
GO:0006405	RNA export from nucleus	biological_process	0.11883	1	1	149	20	24983	comp36569_c0
GO:0051168	nuclear export	biological_process	0.11883	1	1	149	20	24983	comp36569_c0
GO:0016849	phosphorus-oxygen lyase activity	molecular_function	0.11907	1	1	149	22	24983	comp228825_c0
GO:0031968	organelle outer membrane	cellular_component	0.11958	1	2	149	98	24983	comp160236_c0,comp45648_c0
GO:0019031	viral envelope	cellular_component	0.12078	1	4	149	312	24983	comp80015_c0,comp37177_c0,comp160236_c0,comp54373_c0
GO:0036338	viral membrane	cellular_component	0.12078	1	4	149	312	24983	comp54373_c0,comp160236_c0,comp37177_c0,comp80015_c0
GO:0044403	symbiosis, encompassing mutualism through parasitism	biological_process	0.12152	1	7	149	687	24983	comp104116_c0,comp87104_c0,comp35320_c0,comp37177_c0,comp54373_c0,comp89703_c0,comp55528_c0
GO:0044419	interspecies interaction between organisms	biological_process	0.12229	1	7	149	688	24983	comp55528_c0,comp54373_c0,comp89703_c0,comp37177_c0,comp35320_c0,comp104116_c0,comp87104_c0
GO:0051179	localization	biological_process	0.12363	1	30	149	3984	24983	comp60960_c0,comp85460_c0,comp87104_c0,comp76050_c0,comp68723_c0,comp74280_c0,comp82918_c0,comp28464_c0,comp160236_c0,comp167652_c0,comp75754_c0,comp83704_c0,comp71223_c0,comp57813_c0,comp73116_c0,comp37177_c0,comp157080_c0,comp75951_c0,comp78845_c0,comp36569_c0,comp221817_c0,comp323416_c0,comp65367_c0,comp292105_c0,comp45648_c0,comp155757_c0,comp227804_c0,comp80885_c0,comp75746_c0,comp84138_c0
GO:0043631	RNA polyadenylation	biological_process	0.1241	1	1	149	20	24983	comp70620_c0
GO:0046039	GTP metabolic process	biological_process	0.12468	1	3	149	200	24983	comp45648_c0,comp160236_c0,comp67521_c2
GO:0008234	cysteine-type peptidase activity	molecular_function	0.12488	1	3	149	209	24983	comp37177_c0,comp68513_c0,comp83995_c0
GO:0000988	protein binding transcription factor activity	molecular_function	0.12673	1	3	149	206	24983	comp267535_c0,comp80015_c0,comp142351_c0
GO:0030683	evasion or tolerance by virus of host immune response	biological_process	0.12734	1	1	149	22	24983	comp37177_c0
GO:0009888	tissue development	biological_process	0.12902	1	1	149	24	24983	comp45622_c0
GO:0043021	ribonucleoprotein complex binding	molecular_function	0.1299	1	1	149	25	24983	comp81804_c1
GO:0070011	peptidase activity, acting on L-amino acid peptides	molecular_function	0.13294	1	9	149	972	24983	comp83995_c0,comp72448_c0,comp72961_c0,comp37177_c0,comp71736_c0,comp81508_c0,comp68513_c0,comp71083_c0,comp86443_c0
GO:0046434	organophosphate catabolic process	biological_process	0.1332	1	4	149	314	24983	comp90147_c0,comp67521_c2,comp45648_c0,comp160236_c0
GO:0044425	membrane part	cellular_component	0.13409	1	28	149	3748	24983	comp81820_c0,comp83704_c0,comp75754_c0,comp160236_c0,comp28464_c0,comp74280_c0,comp138800_c0,comp63710_c0,comp365246_c0,comp60960_c0,comp85460_c0,comp75746_c0,comp4416_c0,comp46795_c0,comp227804_c0,comp65367_c0,comp45648_c0,comp80069_c0,comp323416_c0,comp86443_c0,comp267535_c0,comp36569_c0,comp78845_c0,comp75951_c0,comp157080_c0,comp76465_c0,comp70229_c0,comp37177_c0
GO:0008855	exodeoxyribonuclease VII activity	molecular_function	0.13443	1	1	149	23	24983	comp28464_c0
GO:0009318	exodeoxyribonuclease VII complex	cellular_component	0.13443	1	1	149	23	24983	comp28464_c0
GO:0019867	outer membrane	cellular_component	0.1348	1	3	149	210	24983	comp80015_c0,comp160236_c0,comp45648_c0
GO:0004523	ribonuclease H activity	molecular_function	0.13601	1	2	149	108	24983	comp58454_c2,comp57170_c0
GO:0031123	RNA 3'-end processing	biological_process	0.13607	1	1	149	22	24983	comp70620_c0
GO:0006152	purine nucleoside catabolic process	biological_process	0.13729	1	3	149	208	24983	comp67521_c2,comp160236_c0,comp45648_c0
GO:0009143	nucleoside triphosphate catabolic process	biological_process	0.13729	1	3	149	208	24983	comp67521_c2,comp45648_c0,comp160236_c0
GO:0009146	purine nucleoside triphosphate catabolic process	biological_process	0.13729	1	3	149	208	24983	comp160236_c0,comp45648_c0,comp67521_c2
GO:0009203	ribonucleoside triphosphate catabolic process	biological_process	0.13729	1	3	149	208	24983	comp67521_c2,comp45648_c0,comp160236_c0
GO:0009207	purine ribonucleoside triphosphate catabolic process	biological_process	0.13729	1	3	149	208	24983	comp67521_c2,comp45648_c0,comp160236_c0
GO:0046130	purine ribonucleoside catabolic process	biological_process	0.13729	1	3	149	208	24983	comp67521_c2,comp160236_c0,comp45648_c0
GO:1901068	guanosine-containing compound metabolic process	biological_process	0.13769	1	3	149	209	24983	comp45648_c0,comp160236_c0,comp67521_c2
GO:0003729	mRNA binding	molecular_function	0.13982	1	1	149	24	24983	comp53817_c0
GO:0009164	nucleoside catabolic process	biological_process	0.1404	1	3	149	210	24983	comp45648_c0,comp160236_c0,comp67521_c2
GO:0042454	ribonucleoside catabolic process	biological_process	0.1404	1	3	149	210	24983	comp67521_c2,comp45648_c0,comp160236_c0
GO:1901658	glycosyl compound catabolic process	biological_process	0.1404	1	3	149	210	24983	comp160236_c0,comp45648_c0,comp67521_c2
GO:0019054	modulation by virus of host process	biological_process	0.14051	1	1	149	25	24983	comp55528_c0
GO:0044068	modulation by symbiont of host cellular process	biological_process	0.14051	1	1	149	25	24983	comp55528_c0
GO:0009144	purine nucleoside triphosphate metabolic process	biological_process	0.14114	1	5	149	464	24983	comp157080_c0,comp160236_c0,comp45648_c0,comp67521_c2,comp60960_c0
GO:0009205	purine ribonucleoside triphosphate metabolic process	biological_process	0.14114	1	5	149	464	24983	comp157080_c0,comp67521_c2,comp60960_c0,comp160236_c0,comp45648_c0
GO:0020012	evasion or tolerance of host immune response	biological_process	0.14126	1	1	149	25	24983	comp37177_c0
GO:0051805	evasion or tolerance of immune response of other organism involved in symbiotic interaction	biological_process	0.14126	1	1	149	25	24983	comp37177_c0
GO:0052564	response to immune response of other organism involved in symbiotic interaction	biological_process	0.14126	1	1	149	25	24983	comp37177_c0
GO:0052572	response to host immune response	biological_process	0.14126	1	1	149	25	24983	comp37177_c0
GO:0019049	evasion or tolerance of host defenses by virus	biological_process	0.14155	1	1	149	25	24983	comp37177_c0
GO:0031981	nuclear lumen	cellular_component	0.14175	1	13	149	1529	24983	comp227804_c0,comp48857_c0,comp45622_c0,comp160071_c0,comp50053_c0,comp142351_c0,comp160236_c0,comp72293_c0,comp267535_c0,comp71077_c0,comp80015_c0,comp87209_c3,comp81289_c0
GO:0015743	malate transport	biological_process	0.14198	1	1	149	25	24983	comp45648_c0
GO:0009199	ribonucleoside triphosphate metabolic process	biological_process	0.14214	1	5	149	465	24983	comp157080_c0,comp45648_c0,comp160236_c0,comp67521_c2,comp60960_c0
GO:0072521	purine-containing compound metabolic process	biological_process	0.14274	1	9	149	984	24983	comp80695_c0,comp37177_c0,comp65101_c1,comp60960_c0,comp67521_c2,comp157080_c0,comp160236_c0,comp45648_c0,comp90147_c0
GO:0006415	translational termination	biological_process	0.14383	1	1	149	27	24983	comp81804_c1
GO:0006449	regulation of translational termination	biological_process	0.14383	1	1	149	27	24983	comp81804_c1
GO:0043624	cellular protein complex disassembly	biological_process	0.14383	1	1	149	27	24983	comp81804_c1
GO:0004252	serine-type endopeptidase activity	molecular_function	0.14435	1	3	149	220	24983	comp81508_c0,comp37177_c0,comp71083_c0
GO:0030682	evasion or tolerance of host defense response	biological_process	0.14572	1	1	149	26	24983	comp37177_c0
GO:0051807	evasion or tolerance of defense response of other organism involved in symbiotic interaction	biological_process	0.14572	1	1	149	26	24983	comp37177_c0
GO:0009141	nucleoside triphosphate metabolic process	biological_process	0.14709	1	5	149	470	24983	comp60960_c0,comp67521_c2,comp160236_c0,comp45648_c0,comp157080_c0
GO:0051276	chromosome organization	biological_process	0.14716	1	3	149	223	24983	comp71223_c0,comp84372_c0,comp73778_c0
GO:0004529	exodeoxyribonuclease activity	molecular_function	0.14879	1	1	149	26	24983	comp28464_c0
GO:0016895	exodeoxyribonuclease activity, producing 5'-phosphomonoesters	molecular_function	0.14879	1	1	149	26	24983	comp28464_c0
GO:0044765	single-organism transport	biological_process	0.14928	1	22	149	2870	24983	comp71223_c0,comp83704_c0,comp160236_c0,comp75754_c0,comp167652_c0,comp82918_c0,comp76050_c0,comp68723_c0,comp60960_c0,comp75746_c0,comp80885_c0,comp84138_c0,comp292105_c0,comp45648_c0,comp155757_c0,comp221817_c0,comp323416_c0,comp36569_c0,comp75951_c0,comp157080_c0,comp37177_c0,comp73116_c0
GO:0016811	hydrolase activity, acting on carbon-nitrogen (but not peptide) bonds, in linear amides	molecular_function	0.15004	1	1	149	27	24983	comp65367_c0
GO:0015740	C4-dicarboxylate transport	biological_process	0.15067	1	1	149	27	24983	comp45648_c0
GO:0008287	protein serine/threonine phosphatase complex	cellular_component	0.15182	1	1	149	26	24983	comp63932_c0
GO:0019012	virion	cellular_component	0.1524	1	7	149	739	24983	comp54373_c0,comp45970_c0,comp65101_c1,comp80015_c0,comp160236_c0,comp37177_c0,comp35320_c0
GO:0019048	modulation by virus of host morphology or physiology	biological_process	0.1546	1	2	149	113	24983	comp55528_c0,comp37177_c0
GO:0000226	microtubule cytoskeleton organization	biological_process	0.15468	1	2	149	120	24983	comp227804_c0,comp37478_c0
GO:0043233	organelle lumen	cellular_component	0.15474	1	13	149	1556	24983	comp48857_c0,comp227804_c0,comp142351_c0,comp160236_c0,comp160071_c0,comp50053_c0,comp45622_c0,comp267535_c0,comp72293_c0,comp81289_c0,comp87209_c3,comp80015_c0,comp71077_c0
GO:0070013	intracellular organelle lumen	cellular_component	0.15474	1	13	149	1556	24983	comp267535_c0,comp72293_c0,comp81289_c0,comp87209_c3,comp80015_c0,comp71077_c0,comp48857_c0,comp227804_c0,comp142351_c0,comp160236_c0,comp45622_c0,comp160071_c0,comp50053_c0
GO:0048513	organ development	biological_process	0.15624	1	1	149	29	24983	comp45622_c0
GO:0030031	cell projection assembly	biological_process	0.15661	1	1	149	28	24983	comp45970_c0
GO:0031974	membrane-enclosed lumen	cellular_component	0.15728	1	13	149	1561	24983	comp81289_c0,comp71077_c0,comp87209_c3,comp80015_c0,comp72293_c0,comp267535_c0,comp142351_c0,comp160236_c0,comp50053_c0,comp160071_c0,comp45622_c0,comp227804_c0,comp48857_c0
GO:0009790	embryo development	biological_process	0.15798	1	1	149	29	24983	comp81820_c0
GO:0044413	avoidance of host defenses	biological_process	0.15964	1	1	149	29	24983	comp37177_c0
GO:0044415	evasion or tolerance of host defenses	biological_process	0.15964	1	1	149	29	24983	comp37177_c0
GO:0051832	avoidance of defenses of other organism involved in symbiotic interaction	biological_process	0.15964	1	1	149	29	24983	comp37177_c0
GO:0051834	evasion or tolerance of defenses of other organism involved in symbiotic interaction	biological_process	0.15964	1	1	149	29	24983	comp37177_c0
GO:0052173	response to defenses of other organism involved in symbiotic interaction	biological_process	0.15964	1	1	149	29	24983	comp37177_c0
GO:0052200	response to host defenses	biological_process	0.15964	1	1	149	29	24983	comp37177_c0
GO:0075136	response to host	biological_process	0.15964	1	1	149	29	24983	comp37177_c0
GO:0005672	transcription factor TFIIA complex	cellular_component	0.15988	1	1	149	29	24983	comp81289_c0
GO:0019064	viral entry into host cell via membrane fusion with the plasma membrane	biological_process	0.16361	1	1	149	29	24983	comp54373_c0
GO:0070566	adenylyltransferase activity	molecular_function	0.1657	1	1	149	28	24983	comp70620_c0
GO:0006338	chromatin remodeling	biological_process	0.16701	1	1	149	31	24983	comp84372_c0
GO:0022402	cell cycle process	biological_process	0.16825	1	3	149	238	24983	comp160236_c0,comp87104_c0,comp45622_c0
GO:0043043	peptide biosynthetic process	biological_process	0.16869	1	1	149	29	24983	comp87134_c0
GO:0000228	nuclear chromosome	cellular_component	0.17303	1	2	149	127	24983	comp160236_c0,comp227804_c0
GO:0001076	RNA polymerase II transcription factor binding transcription factor activity	molecular_function	0.17507	1	2	149	128	24983	comp267535_c0,comp80015_c0
GO:0001104	RNA polymerase II transcription cofactor activity	molecular_function	0.17507	1	2	149	128	24983	comp267535_c0,comp80015_c0
GO:0006357	regulation of transcription from RNA polymerase II promoter	biological_process	0.17646	1	2	149	129	24983	comp267535_c0,comp80015_c0
GO:1901565	organonitrogen compound catabolic process	biological_process	0.17981	1	5	149	478	24983	comp90147_c0,comp67521_c2,comp104116_c0,comp45648_c0,comp160236_c0
GO:0006457	protein folding	biological_process	0.18127	1	3	149	244	24983	comp67521_c2,comp80015_c0,comp87134_c0
GO:0006403	RNA localization	biological_process	0.18161	1	1	149	32	24983	comp36569_c0
GO:0050657	nucleic acid transport	biological_process	0.18161	1	1	149	32	24983	comp36569_c0
GO:0050658	RNA transport	biological_process	0.18161	1	1	149	32	24983	comp36569_c0
GO:0051236	establishment of RNA localization	biological_process	0.18161	1	1	149	32	24983	comp36569_c0
GO:0008236	serine-type peptidase activity	molecular_function	0.18233	1	4	149	367	24983	comp81508_c0,comp72961_c0,comp37177_c0,comp71083_c0
GO:0017171	serine hydrolase activity	molecular_function	0.18233	1	4	149	367	24983	comp81508_c0,comp72961_c0,comp37177_c0,comp71083_c0
GO:0006810	transport	biological_process	0.18263	1	28	149	3858	24983	comp85460_c0,comp87104_c0,comp60960_c0,comp68723_c0,comp76050_c0,comp75754_c0,comp167652_c0,comp160236_c0,comp28464_c0,comp82918_c0,comp74280_c0,comp71223_c0,comp57813_c0,comp83704_c0,comp37177_c0,comp73116_c0,comp36569_c0,comp78845_c0,comp75951_c0,comp157080_c0,comp292105_c0,comp155757_c0,comp45648_c0,comp323416_c0,comp221817_c0,comp84138_c0,comp75746_c0,comp80885_c0
GO:0051234	establishment of localization	biological_process	0.18263	1	28	149	3858	24983	comp60960_c0,comp85460_c0,comp87104_c0,comp68723_c0,comp76050_c0,comp75754_c0,comp167652_c0,comp160236_c0,comp28464_c0,comp74280_c0,comp82918_c0,comp57813_c0,comp71223_c0,comp83704_c0,comp37177_c0,comp73116_c0,comp36569_c0,comp78845_c0,comp157080_c0,comp75951_c0,comp292105_c0,comp155757_c0,comp45648_c0,comp323416_c0,comp221817_c0,comp84138_c0,comp80885_c0,comp75746_c0
GO:0016755	transferase activity, transferring amino-acyl groups	molecular_function	0.18296	1	1	149	35	24983	comp72448_c0
GO:0006030	chitin metabolic process	biological_process	0.18382	1	1	149	34	24983	comp104116_c0
GO:1901071	glucosamine-containing compound metabolic process	biological_process	0.18382	1	1	149	34	24983	comp104116_c0
GO:0051704	multi-organism process	biological_process	0.18881	1	10	149	1211	24983	comp65866_c0,comp87104_c0,comp37177_c0,comp35320_c0,comp89703_c0,comp104116_c0,comp83137_c0,comp54373_c0,comp55528_c0,comp75746_c0
GO:0048731	system development	biological_process	0.19008	1	1	149	37	24983	comp45622_c0
GO:0016592	mediator complex	cellular_component	0.19033	1	2	149	135	24983	comp80015_c0,comp267535_c0
GO:0016891	endoribonuclease activity, producing 5'-phosphomonoesters	molecular_function	0.19044	1	2	149	133	24983	comp57170_c0,comp58454_c2
GO:0030030	cell projection organization	biological_process	0.19097	1	1	149	35	24983	comp45970_c0
GO:0071806	protein transmembrane transport	biological_process	0.19329	1	1	149	36	24983	comp75746_c0
GO:0044003	modification by symbiont of host morphology or physiology	biological_process	0.1957	1	2	149	132	24983	comp55528_c0,comp37177_c0
GO:0005654	nucleoplasm	cellular_component	0.19719	1	10	149	1190	24983	comp48857_c0,comp160071_c0,comp50053_c0,comp142351_c0,comp267535_c0,comp72293_c0,comp80015_c0,comp87209_c3,comp71077_c0,comp81289_c0
GO:0044451	nucleoplasm part	cellular_component	0.19719	1	10	149	1190	24983	comp48857_c0,comp50053_c0,comp160071_c0,comp142351_c0,comp267535_c0,comp72293_c0,comp87209_c3,comp80015_c0,comp71077_c0,comp81289_c0
GO:0043241	protein complex disassembly	biological_process	0.19871	1	1	149	38	24983	comp81804_c1
GO:0043244	regulation of protein complex disassembly	biological_process	0.19871	1	1	149	38	24983	comp81804_c1
GO:0051817	modification of morphology or physiology of other organism involved in symbiotic interaction	biological_process	0.19985	1	2	149	134	24983	comp55528_c0,comp37177_c0
GO:0006835	dicarboxylic acid transport	biological_process	0.19986	1	1	149	37	24983	comp45648_c0
GO:0004872	receptor activity	molecular_function	0.20006	1	3	149	254	24983	comp267157_c0,comp227804_c0,comp81381_c0
GO:0019058	viral infectious cycle	biological_process	0.20081	1	3	149	256	24983	comp87104_c0,comp104116_c0,comp89703_c0
GO:0007010	cytoskeleton organization	biological_process	0.20087	1	3	149	261	24983	comp30708_c0,comp227804_c0,comp37478_c0
GO:0008233	peptidase activity	molecular_function	0.20114	1	9	149	1075	24983	comp72961_c0,comp72448_c0,comp83995_c0,comp71736_c0,comp37177_c0,comp81508_c0,comp86443_c0,comp71083_c0,comp68513_c0
GO:0044436	thylakoid part	cellular_component	0.2058	1	3	149	257	24983	comp86443_c0,comp365246_c0,comp81820_c0
GO:0009579	thylakoid	cellular_component	0.20715	1	3	149	258	24983	comp86443_c0,comp81820_c0,comp365246_c0
GO:0035821	modification of morphology or physiology of other organism	biological_process	0.20729	1	2	149	138	24983	comp37177_c0,comp55528_c0
GO:0019028	viral capsid	cellular_component	0.20921	1	4	149	397	24983	comp160236_c0,comp80015_c0,comp65101_c1,comp45970_c0
GO:0006352	DNA-dependent transcription, initiation	biological_process	0.21756	1	2	149	142	24983	comp142351_c0,comp81289_c0
GO:0004177	aminopeptidase activity	molecular_function	0.21847	1	1	149	39	24983	comp72448_c0
GO:0006367	transcription initiation from RNA polymerase II promoter	biological_process	0.22085	1	1	149	41	24983	comp81289_c0
GO:0003779	actin binding	molecular_function	0.22115	1	2	149	149	24983	comp52290_c0,comp30708_c0
GO:0009512	cytochrome b6f complex	cellular_component	0.22214	1	1	149	42	24983	comp86443_c0
GO:0042221	response to chemical stimulus	biological_process	0.22351	1	3	149	268	24983	comp78956_c0,comp77463_c0,comp23468_c0
GO:0004659	prenyltransferase activity	molecular_function	0.22422	1	1	149	40	24983	comp160236_c0
GO:0004519	endonuclease activity	molecular_function	0.2258	1	3	149	272	24983	comp58454_c2,comp72293_c0,comp57170_c0
GO:0030260	entry into host cell	biological_process	0.22726	1	1	149	43	24983	comp54373_c0
GO:0044409	entry into host	biological_process	0.22726	1	1	149	43	24983	comp54373_c0
GO:0046718	viral entry into host cell	biological_process	0.22726	1	1	149	43	24983	comp54373_c0
GO:0051806	entry into cell of other organism involved in symbiotic interaction	biological_process	0.22726	1	1	149	43	24983	comp54373_c0
GO:0051828	entry into other organism involved in symbiotic interaction	biological_process	0.22726	1	1	149	43	24983	comp54373_c0
GO:0006749	glutathione metabolic process	biological_process	0.22791	1	1	149	42	24983	comp87134_c0
GO:0005319	lipid transporter activity	molecular_function	0.22954	1	1	149	42	24983	comp292105_c0
GO:0008430	selenium binding	molecular_function	0.22958	1	1	149	45	24983	comp28464_c0
GO:0016796	exonuclease activity, active with either ribo- or deoxyribonucleic acids and producing 5'-phosphomonoesters	molecular_function	0.2299	1	1	149	41	24983	comp28464_c0
GO:0032984	macromolecular complex disassembly	biological_process	0.23121	1	1	149	45	24983	comp81804_c1
GO:0004564	beta-fructofuranosidase activity	molecular_function	0.23266	1	1	149	43	24983	comp4416_c0
GO:0004575	sucrose alpha-glucosidase activity	molecular_function	0.23266	1	1	149	43	24983	comp4416_c0
GO:0017177	glucosidase II complex	cellular_component	0.23266	1	1	149	43	24983	comp4416_c0
GO:0001071	nucleic acid binding transcription factor activity	molecular_function	0.23275	1	7	149	810	24983	comp48857_c0,comp72293_c0,comp71077_c0,comp160071_c0,comp87209_c3,comp50053_c0,comp142351_c0
GO:0003700	sequence-specific DNA binding transcription factor activity	molecular_function	0.23275	1	7	149	810	24983	comp142351_c0,comp71077_c0,comp87209_c3,comp160071_c0,comp50053_c0,comp72293_c0,comp48857_c0
GO:0009522	photosystem I	cellular_component	0.2339	1	1	149	43	24983	comp365246_c0
GO:0071103	DNA conformation change	biological_process	0.23416	1	2	149	155	24983	comp73778_c0,comp71223_c0
GO:0008608	attachment of spindle microtubules to kinetochore	biological_process	0.23421	1	1	149	44	24983	comp227804_c0
GO:0003712	transcription cofactor activity	molecular_function	0.23496	1	2	149	155	24983	comp267535_c0,comp80015_c0
GO:0051707	response to other organism	biological_process	0.23576	1	2	149	158	24983	comp37177_c0,comp65866_c0
GO:0010941	regulation of cell death	biological_process	0.23606	1	1	149	45	24983	comp55528_c0
GO:0042981	regulation of apoptotic process	biological_process	0.23606	1	1	149	45	24983	comp55528_c0
GO:0043067	regulation of programmed cell death	biological_process	0.23606	1	1	149	45	24983	comp55528_c0
GO:0006026	aminoglycan catabolic process	biological_process	0.23761	1	1	149	43	24983	comp104116_c0
GO:0051537	2 iron, 2 sulfur cluster binding	molecular_function	0.23839	1	1	149	45	24983	comp166202_c0
GO:0009875	pollen-pistil interaction	biological_process	0.2393	1	1	149	42	24983	comp83137_c0
GO:0048544	recognition of pollen	biological_process	0.2393	1	1	149	42	24983	comp83137_c0
GO:0017004	cytochrome complex assembly	biological_process	0.23935	1	1	149	43	24983	comp86443_c0
GO:0004721	phosphoprotein phosphatase activity	molecular_function	0.24071	1	1	149	42	24983	comp63932_c0
GO:0006470	protein dephosphorylation	biological_process	0.24071	1	1	149	42	24983	comp63932_c0
GO:0000989	transcription factor binding transcription factor activity	molecular_function	0.24161	1	2	149	158	24983	comp267535_c0,comp80015_c0
GO:0009117	nucleotide metabolic process	biological_process	0.24211	1	7	149	835	24983	comp228825_c0,comp157080_c0,comp90147_c0,comp60960_c0,comp67521_c2,comp45648_c0,comp160236_c0
GO:0005773	vacuole	cellular_component	0.24235	1	1	149	46	24983	comp72961_c0
GO:0009856	pollination	biological_process	0.2427	1	1	149	43	24983	comp83137_c0
GO:0034453	microtubule anchoring	biological_process	0.243	1	1	149	46	24983	comp227804_c0
GO:0022411	cellular component disassembly	biological_process	0.24678	1	1	149	48	24983	comp81804_c1
GO:0009306	protein secretion	biological_process	0.24915	1	1	149	48	24983	comp75746_c0
GO:0044237	cellular metabolic process	biological_process	0.2509	1	73	149	11363	24983	comp41279_c0,comp72293_c0,comp69063_c0,comp37177_c0,comp4416_c0,comp87134_c0,comp104116_c0,comp160071_c0,comp65367_c0,comp365246_c0,comp67521_c2,comp80695_c0,comp83137_c0,comp47788_c0,comp53799_c0,comp142351_c0,comp160236_c0,comp75951_c0,comp124284_c0,comp73329_c0,comp87209_c3,comp90555_c0,comp129943_c0,comp90147_c0,comp63932_c0,comp45622_c0,comp67825_c0,comp45546_c0,comp166202_c0,comp57170_c0,co…
GO:0004521	endoribonuclease activity	molecular_function	0.252	1	2	149	161	24983	comp57170_c0,comp58454_c2
GO:0000990	core RNA polymerase binding transcription factor activity	molecular_function	0.25642	1	1	149	48	24983	comp142351_c0
GO:0000996	core DNA-dependent RNA polymerase binding promoter specificity activity	molecular_function	0.25642	1	1	149	48	24983	comp142351_c0
GO:0016987	sigma factor activity	molecular_function	0.25642	1	1	149	48	24983	comp142351_c0
GO:0004558	alpha-glucosidase activity	molecular_function	0.25836	1	1	149	48	24983	comp4416_c0
GO:0009991	response to extracellular stimulus	biological_process	0.26038	1	1	149	50	24983	comp47527_c0
GO:0031668	cellular response to extracellular stimulus	biological_process	0.26038	1	1	149	50	24983	comp47527_c0
GO:0071496	cellular response to external stimulus	biological_process	0.26038	1	1	149	50	24983	comp47527_c0
GO:0006753	nucleoside phosphate metabolic process	biological_process	0.261	1	7	149	855	24983	comp67521_c2,comp60960_c0,comp160236_c0,comp45648_c0,comp157080_c0,comp228825_c0,comp90147_c0
GO:0045263	proton-transporting ATP synthase complex, coupling factor F(o)	cellular_component	0.26351	1	2	149	174	24983	comp157080_c0,comp60960_c0
GO:0044767	single-organism developmental process	biological_process	0.26589	1	2	149	169	24983	comp45622_c0,comp81820_c0
GO:0008037	cell recognition	biological_process	0.26814	1	1	149	49	24983	comp83137_c0
GO:0030176	integral to endoplasmic reticulum membrane	cellular_component	0.27216	1	1	149	57	24983	comp28464_c0
GO:0003682	chromatin binding	molecular_function	0.2728	1	3	149	287	24983	comp75746_c2,comp84372_c0,comp73778_c1
GO:0000902	cell morphogenesis	biological_process	0.27306	1	1	149	52	24983	comp45622_c0
GO:0032989	cellular component morphogenesis	biological_process	0.27306	1	1	149	52	24983	comp45622_c0
GO:0033643	host cell part	cellular_component	0.27458	1	2	149	174	24983	comp89703_c0,comp35320_c0
GO:0044428	nuclear part	cellular_component	0.27468	1	14	149	1895	24983	comp160071_c0,comp45622_c0,comp50053_c0,comp160236_c0,comp142351_c0,comp48857_c0,comp227804_c0,comp87209_c3,comp80015_c0,comp71077_c0,comp81289_c0,comp267535_c0,comp72293_c0,comp36569_c0
GO:0016893	endonuclease activity, active with either ribo- or deoxyribonucleic acids and producing 5'-phosphomonoesters	molecular_function	0.27526	1	2	149	171	24983	comp58454_c2,comp57170_c0
GO:0050896	response to stimulus	biological_process	0.27573	1	21	149	3002	24983	comp77463_c0,comp37177_c0,comp73116_c0,comp150408_c0,comp267157_c0,comp87134_c0,comp73743_c0,comp227804_c0,comp47527_c0,comp76053_c0,comp70530_c0,comp68723_c0,comp78956_c0,comp37478_c0,comp65866_c0,comp23468_c0,comp81381_c0,comp228825_c0,comp54373_c0,comp167652_c0,comp76053_c1
GO:0008135	translation factor activity, nucleic acid binding	molecular_function	0.27844	1	2	149	177	24983	comp50374_c0,comp81804_c1
GO:0043086	negative regulation of catalytic activity	biological_process	0.27999	1	1	149	52	24983	comp259891_c0
GO:0044092	negative regulation of molecular function	biological_process	0.27999	1	1	149	52	24983	comp259891_c0
GO:0015926	glucosidase activity	molecular_function	0.28038	1	1	149	53	24983	comp4416_c0
GO:0042278	purine nucleoside metabolic process	biological_process	0.28058	1	5	149	589	24983	comp157080_c0,comp45648_c0,comp160236_c0,comp60960_c0,comp67521_c2
GO:0046128	purine ribonucleoside metabolic process	biological_process	0.28058	1	5	149	589	24983	comp60960_c0,comp67521_c2,comp45648_c0,comp160236_c0,comp157080_c0
GO:0006665	sphingolipid metabolic process	biological_process	0.28097	1	1	149	53	24983	comp65367_c0
GO:0018995	host	cellular_component	0.28132	1	2	149	177	24983	comp89703_c0,comp35320_c0
GO:0043245	extraorganismal space	cellular_component	0.28132	1	2	149	177	24983	comp35320_c0,comp89703_c0
GO:0043657	host cell	cellular_component	0.28132	1	2	149	177	24983	comp35320_c0,comp89703_c0
GO:0044215	other organism	cellular_component	0.28132	1	2	149	177	24983	comp35320_c0,comp89703_c0
GO:0044216	other organism cell	cellular_component	0.28132	1	2	149	177	24983	comp89703_c0,comp35320_c0
GO:0044217	other organism part	cellular_component	0.28132	1	2	149	177	24983	comp35320_c0,comp89703_c0
GO:0016591	DNA-directed RNA polymerase II, holoenzyme	cellular_component	0.28198	1	1	149	55	24983	comp81289_c0
GO:0004518	nuclease activity	molecular_function	0.28476	1	4	149	440	24983	comp72293_c0,comp57170_c0,comp58454_c2,comp28464_c0
GO:0030029	actin filament-based process	biological_process	0.28734	1	1	149	56	24983	comp30708_c0
GO:0030036	actin cytoskeleton organization	biological_process	0.28734	1	1	149	56	24983	comp30708_c0
GO:0000155	phosphorelay sensor kinase activity	molecular_function	0.28781	1	1	149	54	24983	comp227804_c0
GO:0055086	nucleobase-containing small molecule metabolic process	biological_process	0.28815	1	10	149	1325	24983	comp228825_c0,comp90147_c0,comp160236_c0,comp45648_c0,comp157080_c0,comp65101_c1,comp67521_c2,comp60960_c0,comp80695_c0,comp37177_c0
GO:0008104	protein localization	biological_process	0.28879	1	8	149	1011	24983	comp227804_c0,comp75746_c0,comp28464_c0,comp221817_c0,comp65367_c0,comp73116_c0,comp85460_c0,comp87104_c0
GO:0006417	regulation of translation	biological_process	0.28959	1	2	149	183	24983	comp81804_c1,comp50374_c0
GO:0001871	pattern binding	molecular_function	0.28981	1	1	149	53	24983	comp81381_c0
GO:0030247	polysaccharide binding	molecular_function	0.28981	1	1	149	53	24983	comp81381_c0
GO:0007275	multicellular organismal development	biological_process	0.29178	1	2	149	179	24983	comp45622_c0,comp81820_c0
GO:0033644	host cell membrane	cellular_component	0.29196	1	1	149	59	24983	comp35320_c0
GO:0044218	other organism cell membrane	cellular_component	0.29196	1	1	149	59	24983	comp35320_c0
GO:0044279	other organism membrane	cellular_component	0.29196	1	1	149	59	24983	comp35320_c0
GO:0004185	serine-type carboxypeptidase activity	molecular_function	0.29254	1	1	149	58	24983	comp72961_c0
GO:0044706	multi-multicellular organism process	biological_process	0.29342	1	1	149	56	24983	comp83137_c0
GO:0015931	nucleobase-containing compound transport	biological_process	0.29587	1	1	149	58	24983	comp36569_c0
GO:0009119	ribonucleoside metabolic process	biological_process	0.2969	1	5	149	602	24983	comp160236_c0,comp45648_c0,comp67521_c2,comp60960_c0,comp157080_c0
GO:0016311	dephosphorylation	biological_process	0.30008	1	1	149	56	24983	comp63932_c0
GO:0005667	transcription factor complex	cellular_component	0.30354	1	8	149	1028	24983	comp160071_c0,comp50053_c0,comp142351_c0,comp48857_c0,comp71077_c0,comp87209_c3,comp81289_c0,comp72293_c0
GO:0033365	protein localization to organelle	biological_process	0.30534	1	2	149	178	24983	comp73116_c0,comp65367_c0
GO:0071822	protein complex subunit organization	biological_process	0.30929	1	3	149	325	24983	comp86443_c0,comp81804_c1,comp67521_c2
GO:0031227	intrinsic to endoplasmic reticulum membrane	cellular_component	0.31061	1	1	149	65	24983	comp28464_c0
GO:0044703	multi-organism reproductive process	biological_process	0.31111	1	1	149	61	24983	comp83137_c0
GO:0000428	DNA-directed RNA polymerase complex	cellular_component	0.31272	1	1	149	63	24983	comp81289_c0
GO:0055029	nuclear DNA-directed RNA polymerase complex	cellular_component	0.31272	1	1	149	63	24983	comp81289_c0
GO:0016998	cell wall macromolecule catabolic process	biological_process	0.3144	1	1	149	62	24983	comp104116_c0
GO:0016272	prefoldin complex	cellular_component	0.31474	1	1	149	64	24983	comp80015_c0
GO:0009607	response to biotic stimulus	biological_process	0.31475	1	2	149	193	24983	comp37177_c0,comp65866_c0
GO:0000778	condensed nuclear chromosome kinetochore	cellular_component	0.31612	1	1	149	63	24983	comp227804_c0
GO:0000780	condensed nuclear chromosome, centromeric region	cellular_component	0.31612	1	1	149	63	24983	comp227804_c0
GO:0000940	condensed chromosome outer kinetochore	cellular_component	0.31612	1	1	149	63	24983	comp227804_c0
GO:0000942	condensed nuclear chromosome outer kinetochore	cellular_component	0.31612	1	1	149	63	24983	comp227804_c0
GO:0042729	DASH complex	cellular_component	0.31612	1	1	149	63	24983	comp227804_c0
GO:0048856	anatomical structure development	biological_process	0.31857	1	2	149	194	24983	comp45622_c0,comp81820_c0
GO:0034062	RNA polymerase activity	molecular_function	0.31882	1	3	149	329	24983	comp80695_c0,comp37177_c0,comp65101_c1
GO:0016485	protein processing	biological_process	0.31926	1	1	149	64	24983	comp87104_c0
GO:0051604	protein maturation	biological_process	0.31926	1	1	149	64	24983	comp87104_c0
GO:0031967	organelle envelope	cellular_component	0.32859	1	4	149	483	24983	comp36569_c0,comp157080_c0,comp160236_c0,comp45648_c0
GO:0004536	deoxyribonuclease activity	molecular_function	0.32928	1	1	149	65	24983	comp28464_c0
GO:0016020	membrane	cellular_component	0.3298	1	38	149	5832	24983	comp71223_c0,comp81508_c0,comp81820_c0,comp28464_c0,comp75754_c0,comp63710_c0,comp45970_c0,comp138800_c0,comp207094_c0,comp35320_c0,comp46795_c0,comp267157_c0,comp75746_c0,comp45622_c0,comp323416_c0,comp75951_c0,comp36569_c0,comp228825_c0,comp83704_c0,comp74280_c0,comp160236_c0,comp365246_c0,comp80015_c0,comp85460_c0,comp60960_c0,comp4416_c0,comp227804_c0,comp221817_c0,comp86443_c0,comp45648_c0,c…
GO:0009116	nucleoside metabolic process	biological_process	0.33178	1	5	149	631	24983	comp157080_c0,comp45648_c0,comp160236_c0,comp67521_c2,comp60960_c0
GO:0000777	condensed chromosome kinetochore	cellular_component	0.33207	1	1	149	67	24983	comp227804_c0
GO:0000779	condensed chromosome, centromeric region	cellular_component	0.33207	1	1	149	67	24983	comp227804_c0
GO:0006614	SRP-dependent cotranslational protein targeting to membrane	biological_process	0.33376	1	1	149	63	24983	comp73116_c0
GO:0045047	protein targeting to ER	biological_process	0.33376	1	1	149	63	24983	comp73116_c0
GO:0072599	establishment of protein localization to endoplasmic reticulum	biological_process	0.33376	1	1	149	63	24983	comp73116_c0
GO:0004180	carboxypeptidase activity	molecular_function	0.33498	1	1	149	68	24983	comp72961_c0
GO:0000785	chromatin	cellular_component	0.33725	1	3	149	328	24983	comp73778_c1,comp75746_c2,comp84372_c0
GO:0004190	aspartic-type endopeptidase activity	molecular_function	0.3385	1	2	149	193	24983	comp71736_c0,comp86443_c0
GO:0070001	aspartic-type peptidase activity	molecular_function	0.3385	1	2	149	193	24983	comp71736_c0,comp86443_c0
GO:0008081	phosphoric diester hydrolase activity	molecular_function	0.34003	1	1	149	66	24983	comp90147_c0
GO:0033177	proton-transporting two-sector ATPase complex, proton-transporting domain	cellular_component	0.3431	1	3	149	356	24983	comp157080_c0,comp37177_c0,comp60960_c0
GO:0005882	intermediate filament	cellular_component	0.34473	1	1	149	66	24983	comp80015_c0
GO:0045111	intermediate filament cytoskeleton	cellular_component	0.34473	1	1	149	66	24983	comp80015_c0
GO:0010608	posttranscriptional regulation of gene expression	biological_process	0.34573	1	2	149	208	24983	comp81804_c1,comp50374_c0
GO:0031966	mitochondrial membrane	cellular_component	0.34957	1	3	149	353	24983	comp160236_c0,comp45648_c0,comp157080_c0
GO:0005819	spindle	cellular_component	0.35035	1	1	149	71	24983	comp227804_c0
GO:0009893	positive regulation of metabolic process	biological_process	0.35087	1	2	149	211	24983	comp81804_c1,comp187106_c0
GO:0031325	positive regulation of cellular metabolic process	biological_process	0.35087	1	2	149	211	24983	comp187106_c0,comp81804_c1
GO:0004540	ribonuclease activity	molecular_function	0.35108	1	2	149	204	24983	comp58454_c2,comp57170_c0
GO:0015985	energy coupled proton transport, down electrochemical gradient	biological_process	0.35417	1	2	149	219	24983	comp157080_c0,comp60960_c0
GO:0015986	ATP synthesis coupled proton transport	biological_process	0.35417	1	2	149	219	24983	comp157080_c0,comp60960_c0
GO:0045259	proton-transporting ATP synthase complex	cellular_component	0.35922	1	2	149	221	24983	comp157080_c0,comp60960_c0
GO:0009165	nucleotide biosynthetic process	biological_process	0.35968	1	3	149	362	24983	comp228825_c0,comp157080_c0,comp60960_c0
GO:0009521	photosystem	cellular_component	0.35992	1	2	149	206	24983	comp81820_c0,comp365246_c0
GO:0044446	intracellular organelle part	cellular_component	0.3604	1	23	149	3451	24983	comp207094_c0,comp80015_c0,comp71077_c0,comp84372_c0,comp75746_c2,comp28464_c0,comp50053_c0,comp73778_c1,comp160236_c0,comp142351_c0,comp87209_c3,comp81289_c0,comp157080_c0,comp267535_c0,comp124284_c0,comp36569_c0,comp72293_c0,comp45622_c0,comp160071_c0,comp45648_c0,comp48857_c0,comp4416_c0,comp227804_c0
GO:0004866	endopeptidase inhibitor activity	molecular_function	0.36262	1	1	149	74	24983	comp259891_c0
GO:0061135	endopeptidase regulator activity	molecular_function	0.36262	1	1	149	74	24983	comp259891_c0
GO:0052126	movement in host environment	biological_process	0.36297	1	1	149	75	24983	comp54373_c0
GO:0052192	movement in environment of other organism involved in symbiotic interaction	biological_process	0.36297	1	1	149	75	24983	comp54373_c0
GO:0005783	endoplasmic reticulum	cellular_component	0.36725	1	3	149	368	24983	comp4416_c0,comp65367_c0,comp28464_c0
GO:1901293	nucleoside phosphate biosynthetic process	biological_process	0.36852	1	3	149	367	24983	comp157080_c0,comp228825_c0,comp60960_c0
GO:0044422	organelle part	cellular_component	0.3691	1	23	149	3468	24983	comp48857_c0,comp4416_c0,comp227804_c0,comp160071_c0,comp45622_c0,comp45648_c0,comp157080_c0,comp267535_c0,comp124284_c0,comp72293_c0,comp36569_c0,comp87209_c3,comp81289_c0,comp28464_c0,comp50053_c0,comp73778_c1,comp160236_c0,comp142351_c0,comp84372_c0,comp75746_c2,comp207094_c0,comp80015_c0,comp71077_c0
GO:0016568	chromatin modification	biological_process	0.3708	1	1	149	76	24983	comp84372_c0
GO:0006915	apoptotic process	biological_process	0.37298	1	1	149	78	24983	comp55528_c0
GO:0012501	programmed cell death	biological_process	0.37298	1	1	149	78	24983	comp55528_c0
GO:0007017	microtubule-based process	biological_process	0.37427	1	2	149	217	24983	comp37478_c0,comp227804_c0
GO:0006754	ATP biosynthetic process	biological_process	0.37699	1	2	149	229	24983	comp60960_c0,comp157080_c0
GO:0042578	phosphoric ester hydrolase activity	molecular_function	0.37833	1	2	149	210	24983	comp63932_c0,comp90147_c0
GO:0044432	endoplasmic reticulum part	cellular_component	0.37977	1	2	149	221	24983	comp4416_c0,comp28464_c0
GO:0031975	envelope	cellular_component	0.38146	1	4	149	522	24983	comp157080_c0,comp36569_c0,comp160236_c0,comp45648_c0
GO:0006605	protein targeting	biological_process	0.38324	1	2	149	217	24983	comp221817_c0,comp73116_c0
GO:0004129	cytochrome-c oxidase activity	molecular_function	0.38422	1	1	149	85	24983	comp75951_c0
GO:0006123	mitochondrial electron transport, cytochrome c to oxygen	biological_process	0.38422	1	1	149	85	24983	comp75951_c0
GO:0016675	oxidoreductase activity, acting on a heme group of donors	molecular_function	0.38422	1	1	149	85	24983	comp75951_c0
GO:0016676	oxidoreductase activity, acting on a heme group of donors, oxygen as acceptor	molecular_function	0.38422	1	1	149	85	24983	comp75951_c0
GO:0045277	respiratory chain complex IV	cellular_component	0.38422	1	1	149	85	24983	comp75951_c0
GO:0005740	mitochondrial envelope	cellular_component	0.3868	1	3	149	377	24983	comp45648_c0,comp160236_c0,comp157080_c0
GO:0006040	amino sugar metabolic process	biological_process	0.38702	1	1	149	80	24983	comp104116_c0
GO:0051213	dioxygenase activity	molecular_function	0.39006	1	2	149	221	24983	comp83028_c0,comp36320_c0
GO:0038023	signaling receptor activity	molecular_function	0.39066	1	2	149	223	24983	comp227804_c0,comp267157_c0
GO:0006308	DNA catabolic process	biological_process	0.39107	1	1	149	81	24983	comp28464_c0
GO:0015002	heme-copper terminal oxidase activity	molecular_function	0.39143	1	1	149	87	24983	comp75951_c0
GO:0030414	peptidase inhibitor activity	molecular_function	0.39242	1	1	149	82	24983	comp259891_c0
GO:0061134	peptidase regulator activity	molecular_function	0.39242	1	1	149	82	24983	comp259891_c0
GO:0004527	exonuclease activity	molecular_function	0.39289	1	1	149	78	24983	comp28464_c0
GO:0006913	nucleocytoplasmic transport	biological_process	0.39596	1	1	149	81	24983	comp36569_c0
GO:0051169	nuclear transport	biological_process	0.39596	1	1	149	81	24983	comp36569_c0
GO:0034357	photosynthetic membrane	cellular_component	0.39724	1	2	149	224	24983	comp81820_c0,comp365246_c0
GO:0016702	oxidoreductase activity, acting on single donors with incorporation of molecular oxygen, incorporation of two atoms of oxygen	molecular_function	0.40057	1	1	149	87	24983	comp83028_c0
GO:0015979	photosynthesis	biological_process	0.40122	1	3	149	368	24983	comp45648_c0,comp365246_c0,comp81820_c0
GO:0009891	positive regulation of biosynthetic process	biological_process	0.4015	1	1	149	89	24983	comp81804_c1
GO:0010557	positive regulation of macromolecule biosynthetic process	biological_process	0.4015	1	1	149	89	24983	comp81804_c1
GO:0031328	positive regulation of cellular biosynthetic process	biological_process	0.4015	1	1	149	89	24983	comp81804_c1
GO:0005643	nuclear pore	cellular_component	0.40152	1	1	149	82	24983	comp36569_c0
GO:0006613	cotranslational protein targeting to membrane	biological_process	0.40168	1	1	149	83	24983	comp73116_c0
GO:0016788	hydrolase activity, acting on ester bonds	molecular_function	0.4035	1	8	149	1129	24983	comp83482_c0,comp72293_c0,comp57170_c0,comp58454_c2,comp54373_c0,comp90147_c0,comp28464_c0,comp63932_c0
GO:0044248	cellular catabolic process	biological_process	0.40434	1	8	149	1149	24983	comp28464_c0,comp104116_c0,comp160236_c0,comp45648_c0,comp187106_c0,comp47527_c0,comp90147_c0,comp67521_c2
GO:0009145	purine nucleoside triphosphate biosynthetic process	biological_process	0.40474	1	2	149	243	24983	comp60960_c0,comp157080_c0
GO:0009206	purine ribonucleoside triphosphate biosynthetic process	biological_process	0.40474	1	2	149	243	24983	comp60960_c0,comp157080_c0
GO:0000776	kinetochore	cellular_component	0.40508	1	1	149	87	24983	comp227804_c0
GO:0032268	regulation of cellular protein metabolic process	biological_process	0.4061	1	2	149	236	24983	comp50374_c0,comp81804_c1
GO:0043623	cellular protein complex assembly	biological_process	0.40647	1	2	149	230	24983	comp67521_c2,comp86443_c0
GO:0009142	nucleoside triphosphate biosynthetic process	biological_process	0.40703	1	2	149	244	24983	comp157080_c0,comp60960_c0
GO:0009201	ribonucleoside triphosphate biosynthetic process	biological_process	0.40703	1	2	149	244	24983	comp60960_c0,comp157080_c0
GO:0051128	regulation of cellular component organization	biological_process	0.4075	1	1	149	88	24983	comp81804_c1
GO:0046930	pore complex	cellular_component	0.40837	1	1	149	84	24983	comp36569_c0
GO:0006612	protein targeting to membrane	biological_process	0.41058	1	1	149	86	24983	comp73116_c0
GO:0020037	heme binding	molecular_function	0.4108	1	3	149	385	24983	comp76053_c0,comp150408_c0,comp76053_c1
GO:0006518	peptide metabolic process	biological_process	0.41112	1	1	149	86	24983	comp87134_c0
GO:1901657	glycosyl compound metabolic process	biological_process	0.41174	1	5	149	695	24983	comp157080_c0,comp67521_c2,comp60960_c0,comp160236_c0,comp45648_c0
GO:0009617	response to bacterium	biological_process	0.41397	1	1	149	92	24983	comp65866_c0
GO:0042742	defense response to bacterium	biological_process	0.41397	1	1	149	92	24983	comp65866_c0
GO:0051246	regulation of protein metabolic process	biological_process	0.41406	1	2	149	240	24983	comp50374_c0,comp81804_c1
GO:0006012	galactose metabolic process	biological_process	0.41424	1	1	149	85	24983	comp4416_c0
GO:0044429	mitochondrial part	cellular_component	0.4166	1	3	149	396	24983	comp160236_c0,comp45648_c0,comp157080_c0
GO:0016810	hydrolase activity, acting on carbon-nitrogen (but not peptide) bonds	molecular_function	0.41709	1	1	149	89	24983	comp65367_c0
GO:0048522	positive regulation of cellular process	biological_process	0.41752	1	2	149	242	24983	comp187106_c0,comp81804_c1
GO:0009605	response to external stimulus	biological_process	0.41789	1	1	149	90	24983	comp47527_c0
GO:0022610	biological adhesion	biological_process	0.41818	1	2	149	242	24983	comp37177_c0,comp35320_c0
GO:0010604	positive regulation of macromolecule metabolic process	biological_process	0.4202	1	1	149	94	24983	comp81804_c1
GO:0048518	positive regulation of biological process	biological_process	0.42461	1	2	149	245	24983	comp187106_c0,comp81804_c1
GO:0043933	macromolecular complex subunit organization	biological_process	0.42691	1	3	149	399	24983	comp67521_c2,comp86443_c0,comp81804_c1
GO:0030674	protein binding, bridging	molecular_function	0.4279	1	1	149	90	24983	comp52290_c0
GO:0060090	binding, bridging	molecular_function	0.4279	1	1	149	90	24983	comp52290_c0
GO:0004497	monooxygenase activity	molecular_function	0.43275	1	1	149	93	24983	comp60960_c0
GO:0008219	cell death	biological_process	0.43361	1	1	149	95	24983	comp55528_c0
GO:0016265	death	biological_process	0.43361	1	1	149	95	24983	comp55528_c0
GO:0046906	tetrapyrrole binding	molecular_function	0.43653	1	3	149	401	24983	comp76053_c1,comp76053_c0,comp150408_c0
GO:0030154	cell differentiation	biological_process	0.44291	1	1	149	99	24983	comp45622_c0
GO:0006955	immune response	biological_process	0.44551	1	1	149	97	24983	comp81381_c0
GO:0016482	cytoplasmic transport	biological_process	0.45282	1	2	149	245	24983	comp73116_c0,comp36569_c0
GO:0046034	ATP metabolic process	biological_process	0.45363	1	2	149	266	24983	comp157080_c0,comp60960_c0
GO:0044036	cell wall macromolecule metabolic process	biological_process	0.45603	1	1	149	99	24983	comp104116_c0
GO:0006914	autophagy	biological_process	0.45661	1	2	149	259	24983	comp187106_c0,comp47527_c0
GO:0006022	aminoglycan metabolic process	biological_process	0.45958	1	1	149	99	24983	comp104116_c0
GO:0016765	transferase activity, transferring alkyl or aryl (other than methyl) groups	molecular_function	0.46113	1	1	149	99	24983	comp160236_c0
GO:0015078	hydrogen ion transmembrane transporter activity	molecular_function	0.4628	1	4	149	601	24983	comp75951_c0,comp157080_c0,comp60960_c0,comp37177_c0
GO:0044454	nuclear chromosome part	cellular_component	0.46374	1	1	149	105	24983	comp227804_c0
GO:0042025	host cell nucleus	cellular_component	0.46486	1	1	149	105	24983	comp89703_c0
GO:0042451	purine nucleoside biosynthetic process	biological_process	0.46507	1	2	149	272	24983	comp157080_c0,comp60960_c0
GO:0046129	purine ribonucleoside biosynthetic process	biological_process	0.46507	1	2	149	272	24983	comp157080_c0,comp60960_c0
GO:0044272	sulfur compound biosynthetic process	biological_process	0.4655	1	1	149	100	24983	comp87134_c0
GO:0070469	respiratory chain	cellular_component	0.46625	1	1	149	109	24983	comp75951_c0
GO:0006144	purine nucleobase metabolic process	biological_process	0.47043	1	3	149	420	24983	comp65101_c1,comp80695_c0,comp37177_c0
GO:0000160	phosphorelay signal transduction system	biological_process	0.47108	1	1	149	102	24983	comp227804_c0
GO:0046983	protein dimerization activity	molecular_function	0.47115	1	3	149	406	24983	comp85725_c0,comp81505_c0,comp227804_c0
GO:0005635	nuclear envelope	cellular_component	0.47618	1	1	149	104	24983	comp36569_c0
GO:0000910	cytokinesis	biological_process	0.47842	1	1	149	110	24983	comp45622_c0
GO:0002376	immune system process	biological_process	0.48205	1	1	149	108	24983	comp81381_c0
GO:0009152	purine ribonucleotide biosynthetic process	biological_process	0.48331	1	2	149	280	24983	comp60960_c0,comp157080_c0
GO:0032940	secretion by cell	biological_process	0.48345	1	1	149	106	24983	comp75746_c0
GO:0003924	GTPase activity	molecular_function	0.48997	1	3	149	423	24983	comp160236_c0,comp45648_c0,comp67521_c2
GO:0009163	nucleoside biosynthetic process	biological_process	0.4903	1	2	149	284	24983	comp60960_c0,comp157080_c0
GO:0042455	ribonucleoside biosynthetic process	biological_process	0.4903	1	2	149	284	24983	comp157080_c0,comp60960_c0
GO:0016701	oxidoreductase activity, acting on single donors with incorporation of molecular oxygen	molecular_function	0.49271	1	1	149	114	24983	comp83028_c0
GO:0006164	purine nucleotide biosynthetic process	biological_process	0.49294	1	2	149	285	24983	comp60960_c0,comp157080_c0
GO:0033647	host intracellular organelle	cellular_component	0.4933	1	1	149	114	24983	comp89703_c0
GO:0033648	host intracellular membrane-bounded organelle	cellular_component	0.4933	1	1	149	114	24983	comp89703_c0
GO:0006461	protein complex assembly	biological_process	0.49721	1	2	149	276	24983	comp86443_c0,comp67521_c2
GO:0070271	protein complex biogenesis	biological_process	0.49721	1	2	149	276	24983	comp86443_c0,comp67521_c2
GO:0046903	secretion	biological_process	0.49761	1	1	149	111	24983	comp75746_c0
GO:0031301	integral to organelle membrane	cellular_component	0.49989	1	1	149	119	24983	comp28464_c0
GO:0051641	cellular localization	biological_process	0.50318	1	7	149	1070	24983	comp28464_c0,comp73116_c0,comp221817_c0,comp65367_c0,comp227804_c0,comp75746_c0,comp36569_c0
GO:0009896	positive regulation of catabolic process	biological_process	0.50458	1	1	149	118	24983	comp187106_c0
GO:0010508	positive regulation of autophagy	biological_process	0.50458	1	1	149	118	24983	comp187106_c0
GO:0031331	positive regulation of cellular catabolic process	biological_process	0.50458	1	1	149	118	24983	comp187106_c0
GO:0016469	proton-transporting two-sector ATPase complex	cellular_component	0.50517	1	3	149	462	24983	comp157080_c0,comp37177_c0,comp60960_c0
GO:0051258	protein polymerization	biological_process	0.50724	1	1	149	117	24983	comp67521_c2
GO:0010007	magnesium chelatase complex	cellular_component	0.50988	1	1	149	107	24983	comp45648_c0
GO:0016851	magnesium chelatase activity	molecular_function	0.50988	1	1	149	107	24983	comp45648_c0
GO:0051002	ligase activity, forming nitrogen-metal bonds	molecular_function	0.50988	1	1	149	107	24983	comp45648_c0
GO:0051003	ligase activity, forming nitrogen-metal bonds, forming coordination complexes	molecular_function	0.50988	1	1	149	107	24983	comp45648_c0
GO:0033646	host intracellular part	cellular_component	0.51179	1	1	149	120	24983	comp89703_c0
GO:0043656	intracellular region of host	cellular_component	0.51179	1	1	149	120	24983	comp89703_c0
GO:0072594	establishment of protein localization to organelle	biological_process	0.5122	1	1	149	114	24983	comp73116_c0
GO:0004222	metalloendopeptidase activity	molecular_function	0.51274	1	1	149	120	24983	comp72961_c0
GO:0006310	DNA recombination	biological_process	0.51758	1	2	149	278	24983	comp160236_c0,comp87104_c0
GO:0006325	chromatin organization	biological_process	0.51838	1	1	149	121	24983	comp84372_c0
GO:0072522	purine-containing compound biosynthetic process	biological_process	0.52024	1	2	149	300	24983	comp60960_c0,comp157080_c0
GO:0015031	protein transport	biological_process	0.52387	1	6	149	935	24983	comp85460_c0,comp28464_c0,comp73116_c0,comp87104_c0,comp221817_c0,comp75746_c0
GO:0045184	establishment of protein localization	biological_process	0.52387	1	6	149	935	24983	comp75746_c0,comp221817_c0,comp85460_c0,comp73116_c0,comp28464_c0,comp87104_c0
GO:0031300	intrinsic to organelle membrane	cellular_component	0.52638	1	1	149	127	24983	comp28464_c0
GO:0010506	regulation of autophagy	biological_process	0.52776	1	1	149	126	24983	comp187106_c0
GO:0005694	chromosome	cellular_component	0.52896	1	5	149	777	24983	comp73778_c1,comp160236_c0,comp227804_c0,comp75746_c2,comp84372_c0
GO:0009260	ribonucleotide biosynthetic process	biological_process	0.53079	1	2	149	303	24983	comp157080_c0,comp60960_c0
GO:0046390	ribose phosphate biosynthetic process	biological_process	0.53079	1	2	149	303	24983	comp60960_c0,comp157080_c0
GO:0000276	mitochondrial proton-transporting ATP synthase complex, coupling factor F(o)	cellular_component	0.53133	1	1	149	128	24983	comp157080_c0
GO:0022414	reproductive process	biological_process	0.53145	1	1	149	128	24983	comp83137_c0
GO:0005874	microtubule	cellular_component	0.53389	1	1	149	125	24983	comp227804_c0
GO:0034622	cellular macromolecular complex assembly	biological_process	0.53663	1	2	149	298	24983	comp86443_c0,comp67521_c2
GO:0034654	nucleobase-containing compound biosynthetic process	biological_process	0.53901	1	16	149	2640	24983	comp71824_c0,comp48857_c0,comp160071_c0,comp267535_c0,comp72293_c0,comp157080_c0,comp81289_c0,comp87209_c3,comp65101_c1,comp228825_c0,comp142351_c0,comp50053_c0,comp80695_c0,comp80015_c0,comp60960_c0,comp71077_c0
GO:0000775	chromosome, centromeric region	cellular_component	0.54009	1	1	149	129	24983	comp227804_c0
GO:0009653	anatomical structure morphogenesis	biological_process	0.54342	1	1	149	131	24983	comp45622_c0
GO:0044707	single-multicellular organism process	biological_process	0.54372	1	3	149	467	24983	comp81820_c0,comp83137_c0,comp45622_c0
GO:0044434	chloroplast part	cellular_component	0.54593	1	1	149	119	24983	comp45648_c0
GO:0044435	plastid part	cellular_component	0.54593	1	1	149	119	24983	comp45648_c0
GO:0015849	organic acid transport	biological_process	0.5462	1	1	149	124	24983	comp45648_c0
GO:0046942	carboxylic acid transport	biological_process	0.5462	1	1	149	124	24983	comp45648_c0
GO:0048523	negative regulation of cellular process	biological_process	0.54674	1	1	149	136	24983	comp55528_c0
GO:0043604	amide biosynthetic process	biological_process	0.54731	1	1	149	124	24983	comp87134_c0
GO:0005739	mitochondrion	cellular_component	0.55028	1	3	149	488	24983	comp157080_c0,comp160236_c0,comp45648_c0
GO:0006508	proteolysis	biological_process	0.55217	1	6	149	983	24983	comp72961_c0,comp83995_c0,comp71736_c0,comp71083_c0,comp68513_c0,comp37177_c0
GO:0006952	defense response	biological_process	0.55249	1	2	149	317	24983	comp65866_c0,comp37177_c0
GO:0009112	nucleobase metabolic process	biological_process	0.55322	1	3	149	472	24983	comp80695_c0,comp37177_c0,comp65101_c1
GO:0015995	chlorophyll biosynthetic process	biological_process	0.55349	1	1	149	123	24983	comp45648_c0
GO:0019637	organophosphate metabolic process	biological_process	0.55359	1	7	149	1145	24983	comp67521_c2,comp60960_c0,comp45648_c0,comp160236_c0,comp228825_c0,comp157080_c0,comp90147_c0
GO:0016705	oxidoreductase activity, acting on paired donors, with incorporation or reduction of molecular oxygen	molecular_function	0.55366	1	3	149	471	24983	comp76170_c0,comp60960_c0,comp36320_c0
GO:0015711	organic anion transport	biological_process	0.55454	1	1	149	127	24983	comp45648_c0
GO:0044699	single-organism process	biological_process	0.55475	1	42	149	6977	24983	comp28464_c0,comp167652_c0,comp75754_c0,comp30708_c0,comp54373_c0,comp71223_c0,comp81820_c0,comp87104_c0,comp73778_c0,comp68723_c0,comp37478_c0,comp45970_c0,comp45622_c0,comp323416_c0,comp292105_c0,comp155757_c0,comp267157_c0,comp84138_c0,comp75746_c0,comp73116_c0,comp75951_c0,comp36569_c0,comp82918_c0,comp160236_c0,comp228825_c0,comp81381_c0,comp83137_c0,comp83704_c0,comp55528_c0,comp60960_c0,co…
GO:0043231	intracellular membrane-bounded organelle	cellular_component	0.55593	1	25	149	4162	24983	comp87209_c3,comp76465_c0,comp81289_c0,comp157080_c0,comp267535_c0,comp36569_c0,comp72293_c0,comp160071_c0,comp45622_c0,comp65367_c0,comp45648_c0,comp48857_c0,comp4416_c0,comp227804_c0,comp80015_c0,comp207094_c0,comp71077_c0,comp72961_c0,comp84372_c0,comp50053_c0,comp28464_c0,comp142351_c0,comp160236_c0,comp53799_c0,comp81820_c0
GO:0043227	membrane-bounded organelle	cellular_component	0.55782	1	25	149	4166	24983	comp45648_c0,comp65367_c0,comp45622_c0,comp160071_c0,comp227804_c0,comp4416_c0,comp48857_c0,comp81289_c0,comp76465_c0,comp87209_c3,comp72293_c0,comp36569_c0,comp267535_c0,comp157080_c0,comp142351_c0,comp160236_c0,comp50053_c0,comp28464_c0,comp81820_c0,comp53799_c0,comp71077_c0,comp80015_c0,comp207094_c0,comp84372_c0,comp72961_c0
GO:0051336	regulation of hydrolase activity	biological_process	0.56171	1	1	149	129	24983	comp259891_c0
GO:0090407	organophosphate biosynthetic process	biological_process	0.56623	1	3	149	493	24983	comp60960_c0,comp157080_c0,comp228825_c0
GO:0009987	cellular process	biological_process	0.56631	1	88	149	14719	24983	comp73277_c0,comp18142_c0,comp145573_c0,comp267157_c0,comp70620_c0,comp73116_c0,comp65101_c1,comp20893_c0,comp81289_c0,comp46631_c0,comp36569_c0,comp50374_c0,comp50053_c0,comp187106_c0,comp75754_c0,comp30708_c0,comp54373_c0,comp71223_c0,comp81820_c0,comp73778_c0,comp37478_c0,comp45970_c0,comp81804_c1,comp45648_c0,comp148412_c0,comp48857_c0,comp71824_c0,comp227804_c0,comp47527_c0,comp84152_c0,comp…
GO:0016706	oxidoreductase activity, acting on paired donors, with incorporation or reduction of molecular oxygen, 2-oxoglutarate as one donor, and incorporation of one atom each of oxygen into both donors	molecular_function	0.56873	1	1	149	134	24983	comp36320_c0
GO:0008237	metallopeptidase activity	molecular_function	0.57156	1	1	149	140	24983	comp72961_c0
GO:0006818	hydrogen transport	biological_process	0.57249	1	4	149	686	24983	comp157080_c0,comp75951_c0,comp37177_c0,comp60960_c0
GO:0015992	proton transport	biological_process	0.57249	1	4	149	686	24983	comp157080_c0,comp75951_c0,comp37177_c0,comp60960_c0
GO:0005753	mitochondrial proton-transporting ATP synthase complex	cellular_component	0.5734	1	1	149	144	24983	comp157080_c0
GO:0016791	phosphatase activity	molecular_function	0.57588	1	1	149	137	24983	comp63932_c0
GO:0007049	cell cycle	biological_process	0.57608	1	3	149	497	24983	comp160236_c0,comp45622_c0,comp87104_c0
GO:0019222	regulation of metabolic process	biological_process	0.57667	1	16	149	2692	24983	comp259891_c0,comp87209_c3,comp72293_c0,comp267535_c0,comp81804_c1,comp160071_c0,comp48857_c0,comp71824_c0,comp71077_c0,comp80015_c0,comp58454_c2,comp57170_c0,comp142351_c0,comp187106_c0,comp50053_c0,comp50374_c0
GO:0034613	cellular protein localization	biological_process	0.57713	1	5	149	815	24983	comp65367_c0,comp221817_c0,comp28464_c0,comp73116_c0,comp227804_c0
GO:0070727	cellular macromolecule localization	biological_process	0.57713	1	5	149	815	24983	comp227804_c0,comp221817_c0,comp28464_c0,comp73116_c0,comp65367_c0
GO:0031323	regulation of cellular metabolic process	biological_process	0.58787	1	15	149	2544	24983	comp72293_c0,comp57170_c0,comp267535_c0,comp71077_c0,comp87209_c3,comp58454_c2,comp80015_c0,comp48857_c0,comp71824_c0,comp142351_c0,comp187106_c0,comp81804_c1,comp160071_c0,comp50053_c0,comp50374_c0
GO:0048869	cellular developmental process	biological_process	0.5882	1	1	149	148	24983	comp45622_c0
GO:0008092	cytoskeletal protein binding	molecular_function	0.59279	1	2	149	327	24983	comp30708_c0,comp52290_c0
GO:0043565	sequence-specific DNA binding	molecular_function	0.59301	1	3	149	495	24983	comp87209_c3,comp71077_c0,comp72293_c0
GO:0005618	cell wall	cellular_component	0.59402	1	1	149	152	24983	comp45622_c0
GO:0032501	multicellular organismal process	biological_process	0.59546	1	3	149	508	24983	comp81820_c0,comp83137_c0,comp45622_c0
GO:0060255	regulation of macromolecule metabolic process	biological_process	0.59863	1	14	149	2393	24983	comp71077_c0,comp58454_c2,comp87209_c3,comp80015_c0,comp72293_c0,comp57170_c0,comp267535_c0,comp81804_c1,comp50374_c0,comp160071_c0,comp50053_c0,comp142351_c0,comp48857_c0,comp71824_c0
GO:2000112	regulation of cellular macromolecule biosynthetic process	biological_process	0.60554	1	12	149	2064	24983	comp71077_c0,comp87209_c3,comp80015_c0,comp72293_c0,comp267535_c0,comp142351_c0,comp81804_c1,comp50374_c0,comp160071_c0,comp50053_c0,comp48857_c0,comp71824_c0
GO:1901135	carbohydrate derivative metabolic process	biological_process	0.60709	1	8	149	1361	24983	comp67521_c2,comp60960_c0,comp157080_c0,comp45648_c0,comp160236_c0,comp104116_c0,comp90147_c0,comp228825_c0
GO:1901659	glycosyl compound biosynthetic process	biological_process	0.60888	1	2	149	348	24983	comp60960_c0,comp157080_c0
GO:0009889	regulation of biosynthetic process	biological_process	0.60943	1	12	149	2070	24983	comp142351_c0,comp81804_c1,comp50374_c0,comp160071_c0,comp50053_c0,comp71824_c0,comp48857_c0,comp71077_c0,comp87209_c3,comp80015_c0,comp72293_c0,comp267535_c0
GO:0010556	regulation of macromolecule biosynthetic process	biological_process	0.60943	1	12	149	2070	24983	comp267535_c0,comp72293_c0,comp80015_c0,comp87209_c3,comp71077_c0,comp48857_c0,comp71824_c0,comp142351_c0,comp50053_c0,comp160071_c0,comp50374_c0,comp81804_c1
GO:0031326	regulation of cellular biosynthetic process	biological_process	0.60943	1	12	149	2070	24983	comp80015_c0,comp87209_c3,comp71077_c0,comp267535_c0,comp72293_c0,comp50374_c0,comp160071_c0,comp50053_c0,comp81804_c1,comp142351_c0,comp71824_c0,comp48857_c0
GO:0004888	transmembrane signaling receptor activity	molecular_function	0.61125	1	1	149	157	24983	comp267157_c0
GO:0065003	macromolecular complex assembly	biological_process	0.61189	1	2	149	343	24983	comp67521_c2,comp86443_c0
GO:0051252	regulation of RNA metabolic process	biological_process	0.61417	1	12	149	2069	24983	comp71077_c0,comp58454_c2,comp80015_c0,comp87209_c3,comp72293_c0,comp57170_c0,comp267535_c0,comp142351_c0,comp160071_c0,comp50053_c0,comp48857_c0,comp71824_c0
GO:0016779	nucleotidyltransferase activity	molecular_function	0.61544	1	5	149	897	24983	comp70620_c0,comp80695_c0,comp37177_c0,comp65101_c1,comp90555_c0
GO:0005215	transporter activity	molecular_function	0.61571	1	11	149	1916	24983	comp292105_c0,comp74280_c0,comp57813_c0,comp83704_c0,comp37177_c0,comp85460_c0,comp87104_c0,comp60960_c0,comp78845_c0,comp157080_c0,comp75951_c0
GO:0055114	oxidation-reduction process	biological_process	0.62183	1	13	149	2253	24983	comp46173_c0,comp83028_c0,comp75951_c0,comp76170_c0,comp67521_c2,comp150408_c0,comp60960_c0,comp36320_c0,comp84138_c0,comp76053_c1,comp76053_c0,comp67521_c1,comp75721_c0
GO:0015077	monovalent inorganic cation transmembrane transporter activity	molecular_function	0.62384	1	4	149	732	24983	comp37177_c0,comp60960_c0,comp157080_c0,comp75951_c0
GO:0009523	photosystem II	cellular_component	0.62626	1	1	149	160	24983	comp81820_c0
GO:0006351	transcription, DNA-dependent	biological_process	0.62675	1	13	149	2259	24983	comp48857_c0,comp71824_c0,comp142351_c0,comp160071_c0,comp50053_c0,comp72293_c0,comp267535_c0,comp80695_c0,comp81289_c0,comp65101_c1,comp71077_c0,comp87209_c3,comp80015_c0
GO:0031090	organelle membrane	cellular_component	0.6279	1	4	149	720	24983	comp28464_c0,comp160236_c0,comp45648_c0,comp157080_c0
GO:0022892	substrate-specific transporter activity	molecular_function	0.63537	1	8	149	1433	24983	comp75951_c0,comp157080_c0,comp37177_c0,comp87104_c0,comp60960_c0,comp85460_c0,comp83704_c0,comp292105_c0
GO:0044271	cellular nitrogen compound biosynthetic process	biological_process	0.63639	1	18	149	3122	24983	comp228825_c0,comp50053_c0,comp142351_c0,comp80015_c0,comp60960_c0,comp71077_c0,comp80695_c0,comp71824_c0,comp48857_c0,comp87134_c0,comp160071_c0,comp45648_c0,comp157080_c0,comp267535_c0,comp72293_c0,comp87209_c3,comp65101_c1,comp81289_c0
GO:0016491	oxidoreductase activity	molecular_function	0.638	1	13	149	2282	24983	comp76053_c1,comp76053_c0,comp67521_c1,comp75721_c0,comp36320_c0,comp84138_c0,comp76170_c0,comp67521_c2,comp150408_c0,comp60960_c0,comp83028_c0,comp46173_c0,comp75951_c0
GO:0033179	proton-transporting V-type ATPase, V0 domain	cellular_component	0.63851	1	1	149	170	24983	comp37177_c0
GO:0080090	regulation of primary metabolic process	biological_process	0.63861	1	14	149	2453	24983	comp142351_c0,comp81804_c1,comp160071_c0,comp50374_c0,comp50053_c0,comp48857_c0,comp71824_c0,comp71077_c0,comp80015_c0,comp58454_c2,comp87209_c3,comp57170_c0,comp72293_c0,comp267535_c0
GO:0032502	developmental process	biological_process	0.64076	1	2	149	361	24983	comp81820_c0,comp45622_c0
GO:0032774	RNA biosynthetic process	biological_process	0.64114	1	13	149	2282	24983	comp72293_c0,comp267535_c0,comp71077_c0,comp65101_c1,comp87209_c3,comp80015_c0,comp80695_c0,comp81289_c0,comp71824_c0,comp48857_c0,comp50053_c0,comp160071_c0,comp142351_c0
GO:0005789	endoplasmic reticulum membrane	cellular_component	0.64154	1	1	149	172	24983	comp28464_c0
GO:0042175	nuclear outer membrane-endoplasmic reticulum membrane network	cellular_component	0.64154	1	1	149	172	24983	comp28464_c0
GO:0044427	chromosomal part	cellular_component	0.64155	1	4	149	707	24983	comp84372_c0,comp75746_c2,comp227804_c0,comp73778_c1
GO:0048519	negative regulation of biological process	biological_process	0.64341	1	1	149	175	24983	comp55528_c0
GO:0031012	extracellular matrix	cellular_component	0.64996	1	1	149	169	24983	comp72961_c0
GO:0010468	regulation of gene expression	biological_process	0.65022	1	12	149	2130	24983	comp87209_c3,comp80015_c0,comp71077_c0,comp267535_c0,comp72293_c0,comp50374_c0,comp160071_c0,comp50053_c0,comp81804_c1,comp142351_c0,comp71824_c0,comp48857_c0
GO:0006643	membrane lipid metabolic process	biological_process	0.65273	1	1	149	167	24983	comp65367_c0
GO:0042775	mitochondrial ATP synthesis coupled electron transport	biological_process	0.65673	1	1	149	179	24983	comp75951_c0
GO:0009056	catabolic process	biological_process	0.66089	1	8	149	1434	24983	comp67521_c2,comp90147_c0,comp47527_c0,comp187106_c0,comp45648_c0,comp160236_c0,comp28464_c0,comp104116_c0
GO:0008653	lipopolysaccharide metabolic process	biological_process	0.66483	1	1	149	166	24983	comp228825_c0
GO:0009103	lipopolysaccharide biosynthetic process	biological_process	0.66483	1	1	149	166	24983	comp228825_c0
GO:0019438	aromatic compound biosynthetic process	biological_process	0.66634	1	17	149	3010	24983	comp65101_c1,comp87209_c3,comp81289_c0,comp157080_c0,comp72293_c0,comp267535_c0,comp160071_c0,comp45648_c0,comp48857_c0,comp71824_c0,comp71077_c0,comp60960_c0,comp80015_c0,comp80695_c0,comp50053_c0,comp142351_c0,comp228825_c0
GO:0051536	iron-sulfur cluster binding	molecular_function	0.66749	1	1	149	179	24983	comp166202_c0
GO:0051540	metal cluster binding	molecular_function	0.66749	1	1	149	179	24983	comp166202_c0
GO:0034220	ion transmembrane transport	biological_process	0.6737	1	3	149	581	24983	comp60960_c0,comp37177_c0,comp157080_c0
GO:0003676	nucleic acid binding	molecular_function	0.67572	1	25	149	4405	24983	comp55528_c0,comp71223_c0,comp73622_c0,comp142351_c0,comp53817_c0,comp50374_c0,comp57170_c0,comp75746_c2,comp84372_c0,comp156140_c0,comp80695_c0,comp71077_c0,comp58454_c2,comp70620_c0,comp45586_c0,comp71824_c0,comp81804_c1,comp72293_c0,comp124284_c0,comp29435_c0,comp20893_c0,comp65101_c1,comp87209_c3,comp73116_c0,comp90555_c0
GO:0065008	regulation of biological quality	biological_process	0.67744	1	4	149	751	24983	comp37177_c0,comp65367_c0,comp227804_c0,comp55528_c0
GO:0042773	ATP synthesis coupled electron transport	biological_process	0.67959	1	1	149	191	24983	comp75951_c0
GO:0016787	hydrolase activity	molecular_function	0.68078	1	25	149	4377	24983	comp81508_c0,comp55528_c0,comp54373_c0,comp160236_c0,comp28464_c0,comp84372_c0,comp83995_c0,comp57170_c0,comp72448_c0,comp72961_c0,comp67521_c2,comp71736_c0,comp58454_c2,comp90147_c0,comp4416_c0,comp65367_c0,comp68513_c0,comp45648_c0,comp104116_c0,comp71083_c0,comp63932_c0,comp86443_c0,comp83482_c0,comp72293_c0,comp37177_c0
GO:0071944	cell periphery	cellular_component	0.68711	1	3	149	592	24983	comp81508_c0,comp45622_c0,comp207094_c0
GO:0012505	endomembrane system	cellular_component	0.6906	1	2	149	392	24983	comp36569_c0,comp28464_c0
GO:0030312	external encapsulating structure	cellular_component	0.69267	1	1	149	199	24983	comp45622_c0
GO:0042398	cellular modified amino acid biosynthetic process	biological_process	0.69397	1	1	149	190	24983	comp87134_c0
GO:0051301	cell division	biological_process	0.69733	1	1	149	195	24983	comp45622_c0
GO:0018130	heterocycle biosynthetic process	biological_process	0.69988	1	17	149	3071	24983	comp45648_c0,comp160071_c0,comp71824_c0,comp48857_c0,comp81289_c0,comp87209_c3,comp65101_c1,comp267535_c0,comp72293_c0,comp157080_c0,comp142351_c0,comp50053_c0,comp228825_c0,comp80695_c0,comp60960_c0,comp80015_c0,comp71077_c0
GO:0006779	porphyrin-containing compound biosynthetic process	biological_process	0.70453	1	1	149	186	24983	comp45648_c0
GO:0071705	nitrogen compound transport	biological_process	0.70595	1	1	149	195	24983	comp36569_c0
GO:0019219	regulation of nucleobase-containing compound metabolic process	biological_process	0.70942	1	12	149	2216	24983	comp142351_c0,comp50053_c0,comp160071_c0,comp48857_c0,comp71824_c0,comp87209_c3,comp58454_c2,comp80015_c0,comp71077_c0,comp267535_c0,comp72293_c0,comp57170_c0
GO:0051171	regulation of nitrogen compound metabolic process	biological_process	0.70942	1	12	149	2216	24983	comp71077_c0,comp87209_c3,comp58454_c2,comp80015_c0,comp72293_c0,comp57170_c0,comp267535_c0,comp142351_c0,comp160071_c0,comp50053_c0,comp48857_c0,comp71824_c0
GO:0071554	cell wall organization or biogenesis	biological_process	0.71304	1	1	149	206	24983	comp104116_c0
GO:0033176	proton-transporting V-type ATPase complex	cellular_component	0.71468	1	1	149	208	24983	comp37177_c0
GO:0006355	regulation of transcription, DNA-dependent	biological_process	0.71539	1	10	149	1875	24983	comp72293_c0,comp267535_c0,comp71077_c0,comp87209_c3,comp80015_c0,comp71824_c0,comp48857_c0,comp50053_c0,comp160071_c0,comp142351_c0
GO:1901575	organic substance catabolic process	biological_process	0.718	1	6	149	1146	24983	comp160236_c0,comp45648_c0,comp28464_c0,comp67521_c2,comp104116_c0,comp90147_c0
GO:2001141	regulation of RNA biosynthetic process	biological_process	0.71891	1	10	149	1881	24983	comp48857_c0,comp71824_c0,comp50053_c0,comp160071_c0,comp142351_c0,comp72293_c0,comp267535_c0,comp71077_c0,comp80015_c0,comp87209_c3
GO:0004871	signal transducer activity	molecular_function	0.72185	1	2	149	417	24983	comp267157_c0,comp227804_c0
GO:0060089	molecular transducer activity	molecular_function	0.72185	1	2	149	417	24983	comp267157_c0,comp227804_c0
GO:0009057	macromolecule catabolic process	biological_process	0.72547	1	2	149	417	24983	comp104116_c0,comp28464_c0
GO:0015994	chlorophyll metabolic process	biological_process	0.72634	1	1	149	198	24983	comp45648_c0
GO:0004674	protein serine/threonine kinase activity	molecular_function	0.72777	1	1	149	211	24983	comp267157_c0
GO:0022904	respiratory electron transport chain	biological_process	0.72847	1	1	149	218	24983	comp75951_c0
GO:0004857	enzyme inhibitor activity	molecular_function	0.72968	1	1	149	215	24983	comp259891_c0
GO:0044455	mitochondrial membrane part	cellular_component	0.73198	1	1	149	222	24983	comp157080_c0
GO:0043603	cellular amide metabolic process	biological_process	0.73244	1	1	149	209	24983	comp87134_c0
GO:0030246	carbohydrate binding	molecular_function	0.73362	1	1	149	209	24983	comp81381_c0
GO:0051649	establishment of localization in cell	biological_process	0.7405	1	5	149	983	24983	comp75746_c0,comp36569_c0,comp28464_c0,comp73116_c0,comp221817_c0
GO:0006820	anion transport	biological_process	0.74226	1	1	149	216	24983	comp45648_c0
GO:0044421	extracellular region part	cellular_component	0.74507	1	2	149	436	24983	comp35320_c0,comp89703_c0
GO:0040011	locomotion	biological_process	0.75615	1	1	149	231	24983	comp54373_c0
GO:1901362	organic cyclic compound biosynthetic process	biological_process	0.76004	1	17	149	3189	24983	comp228825_c0,comp50053_c0,comp142351_c0,comp71077_c0,comp60960_c0,comp80015_c0,comp80695_c0,comp71824_c0,comp48857_c0,comp160071_c0,comp45648_c0,comp157080_c0,comp72293_c0,comp267535_c0,comp65101_c1,comp87209_c3,comp81289_c0
GO:0005634	nucleus	cellular_component	0.76324	1	16	149	3019	24983	comp72293_c0,comp36569_c0,comp267535_c0,comp87209_c3,comp81289_c0,comp227804_c0,comp48857_c0,comp45622_c0,comp160071_c0,comp84372_c0,comp71077_c0,comp80015_c0,comp53799_c0,comp50053_c0,comp142351_c0,comp160236_c0
GO:0052689	carboxylic ester hydrolase activity	molecular_function	0.76732	1	1	149	231	24983	comp83482_c0
GO:0004672	protein kinase activity	molecular_function	0.77319	1	6	149	1207	24983	comp104116_c0,comp228825_c0,comp227804_c0,comp83137_c0,comp50278_c0,comp267157_c0
GO:0022900	electron transport chain	biological_process	0.77523	1	1	149	250	24983	comp75951_c0
GO:0044430	cytoskeletal part	cellular_component	0.77574	1	2	149	459	24983	comp80015_c0,comp227804_c0
GO:0009055	electron carrier activity	molecular_function	0.77598	1	1	149	243	24983	comp86443_c0
GO:0031329	regulation of cellular catabolic process	biological_process	0.7764	1	1	149	242	24983	comp187106_c0
GO:0005743	mitochondrial inner membrane	cellular_component	0.77668	1	1	149	252	24983	comp157080_c0
GO:0015988	energy coupled proton transmembrane transport, against electrochemical gradient	biological_process	0.77701	1	1	149	251	24983	comp37177_c0
GO:0015991	ATP hydrolysis coupled proton transport	biological_process	0.77701	1	1	149	251	24983	comp37177_c0
GO:0050790	regulation of catalytic activity	biological_process	0.77794	1	1	149	238	24983	comp259891_c0
GO:0009894	regulation of catabolic process	biological_process	0.78153	1	1	149	246	24983	comp187106_c0
GO:0006790	sulfur compound metabolic process	biological_process	0.78207	1	1	149	242	24983	comp87134_c0
GO:0046148	pigment biosynthetic process	biological_process	0.78298	1	1	149	233	24983	comp45648_c0
GO:0005730	nucleolus	cellular_component	0.78542	1	1	149	255	24983	comp45622_c0
GO:0065009	regulation of molecular function	biological_process	0.78925	1	1	149	246	24983	comp259891_c0
GO:0050789	regulation of biological process	biological_process	0.79089	1	23	149	4333	24983	comp54373_c0,comp81381_c0,comp228825_c0,comp55528_c0,comp50374_c0,comp50053_c0,comp142351_c0,comp187106_c0,comp57170_c0,comp71077_c0,comp58454_c2,comp80015_c0,comp227804_c0,comp71824_c0,comp48857_c0,comp267157_c0,comp81804_c1,comp160071_c0,comp72293_c0,comp267535_c0,comp73116_c0,comp87209_c3,comp259891_c0
GO:0050794	regulation of cellular process	biological_process	0.79324	1	22	149	4165	24983	comp57170_c0,comp71077_c0,comp58454_c2,comp80015_c0,comp55528_c0,comp54373_c0,comp228825_c0,comp81381_c0,comp142351_c0,comp187106_c0,comp50053_c0,comp50374_c0,comp72293_c0,comp267535_c0,comp73116_c0,comp87209_c3,comp267157_c0,comp227804_c0,comp71824_c0,comp48857_c0,comp81804_c1,comp160071_c0
GO:0015672	monovalent inorganic cation transport	biological_process	0.79422	1	4	149	913	24983	comp60960_c0,comp37177_c0,comp75951_c0,comp157080_c0
GO:0065007	biological regulation	biological_process	0.79816	1	25	149	4700	24983	comp54373_c0,comp228825_c0,comp81381_c0,comp55528_c0,comp50053_c0,comp50374_c0,comp142351_c0,comp187106_c0,comp57170_c0,comp71077_c0,comp58454_c2,comp80015_c0,comp227804_c0,comp71824_c0,comp48857_c0,comp267157_c0,comp81804_c1,comp160071_c0,comp65367_c0,comp72293_c0,comp267535_c0,comp73116_c0,comp87209_c3,comp259891_c0,comp37177_c0
GO:0019866	organelle inner membrane	cellular_component	0.79848	1	1	149	269	24983	comp157080_c0
GO:0008324	cation transmembrane transporter activity	molecular_function	0.80014	1	5	149	1118	24983	comp157080_c0,comp83704_c0,comp75951_c0,comp37177_c0,comp60960_c0
GO:0022890	inorganic cation transmembrane transporter activity	molecular_function	0.80196	1	4	149	926	24983	comp157080_c0,comp75951_c0,comp37177_c0,comp60960_c0
GO:0006811	ion transport	biological_process	0.80259	1	8	149	1682	24983	comp83704_c0,comp71223_c0,comp45648_c0,comp75951_c0,comp76050_c0,comp157080_c0,comp60960_c0,comp37177_c0
GO:0006778	porphyrin-containing compound metabolic process	biological_process	0.80283	1	1	149	248	24983	comp45648_c0
GO:0006796	phosphate-containing compound metabolic process	biological_process	0.80464	1	14	149	2736	24983	comp157080_c0,comp75951_c0,comp67521_c2,comp60960_c0,comp90147_c0,comp267157_c0,comp50278_c0,comp83137_c0,comp227804_c0,comp228825_c0,comp160236_c0,comp45648_c0,comp63932_c0,comp104116_c0
GO:0033014	tetrapyrrole biosynthetic process	biological_process	0.80606	1	1	149	253	24983	comp45648_c0
GO:0046907	intracellular transport	biological_process	0.80913	1	4	149	885	24983	comp36569_c0,comp73116_c0,comp28464_c0,comp221817_c0
GO:0006575	cellular modified amino acid metabolic process	biological_process	0.81048	1	1	149	265	24983	comp87134_c0
GO:0006793	phosphorus metabolic process	biological_process	0.81324	1	14	149	2756	24983	comp67521_c2,comp60960_c0,comp157080_c0,comp75951_c0,comp160236_c0,comp45648_c0,comp63932_c0,comp104116_c0,comp90147_c0,comp50278_c0,comp267157_c0,comp227804_c0,comp83137_c0,comp228825_c0
GO:0004553	hydrolase activity, hydrolyzing O-glycosyl compounds	molecular_function	0.81992	1	2	149	509	24983	comp4416_c0,comp104116_c0
GO:0005856	cytoskeleton	cellular_component	0.82444	1	2	149	512	24983	comp80015_c0,comp227804_c0
GO:0055085	transmembrane transport	biological_process	0.82524	1	6	149	1327	24983	comp37177_c0,comp75754_c0,comp323416_c0,comp60960_c0,comp75746_c0,comp157080_c0
GO:0006119	oxidative phosphorylation	biological_process	0.82633	1	1	149	296	24983	comp75951_c0
GO:0019318	hexose metabolic process	biological_process	0.83058	1	1	149	283	24983	comp4416_c0
GO:0016070	RNA metabolic process	biological_process	0.83157	1	16	149	3178	24983	comp57170_c0,comp80695_c0,comp71077_c0,comp80015_c0,comp58454_c2,comp142351_c0,comp50053_c0,comp72293_c0,comp267535_c0,comp81289_c0,comp65101_c1,comp87209_c3,comp70620_c0,comp71824_c0,comp48857_c0,comp160071_c0
GO:0009405	pathogenesis	biological_process	0.83512	1	1	149	303	24983	comp75746_c0
GO:0005982	starch metabolic process	biological_process	0.83686	1	1	149	294	24983	comp4416_c0
GO:0006886	intracellular protein transport	biological_process	0.83789	1	3	149	729	24983	comp221817_c0,comp28464_c0,comp73116_c0
GO:0042440	pigment metabolic process	biological_process	0.83812	1	1	149	278	24983	comp45648_c0
GO:0044763	single-organism cellular process	biological_process	0.83921	1	31	149	5857	24983	comp87104_c0,comp60960_c0,comp73778_c0,comp37478_c0,comp84372_c0,comp45970_c0,comp28464_c0,comp160236_c0,comp75754_c0,comp54373_c0,comp30708_c0,comp83137_c0,comp228825_c0,comp81381_c0,comp55528_c0,comp71223_c0,comp73116_c0,comp37177_c0,comp157080_c0,comp36569_c0,comp221817_c0,comp81804_c1,comp45622_c0,comp323416_c0,comp104116_c0,comp45648_c0,comp65367_c0,comp227804_c0,comp47527_c0,comp75746_c0,co…
GO:0050662	coenzyme binding	molecular_function	0.84014	1	2	149	520	24983	comp46173_c0,comp75721_c0
GO:0044265	cellular macromolecule catabolic process	biological_process	0.84038	1	1	149	300	24983	comp28464_c0
GO:0005996	monosaccharide metabolic process	biological_process	0.84175	1	1	149	295	24983	comp4416_c0
GO:0015630	microtubule cytoskeleton	cellular_component	0.84281	1	1	149	299	24983	comp227804_c0
GO:0016798	hydrolase activity, acting on glycosyl bonds	molecular_function	0.84723	1	2	149	543	24983	comp4416_c0,comp104116_c0
GO:1901137	carbohydrate derivative biosynthetic process	biological_process	0.85041	1	3	149	763	24983	comp157080_c0,comp228825_c0,comp60960_c0
GO:0006812	cation transport	biological_process	0.85099	1	6	149	1404	24983	comp157080_c0,comp76050_c0,comp83704_c0,comp75951_c0,comp37177_c0,comp60960_c0
GO:0045333	cellular respiration	biological_process	0.85584	1	1	149	323	24983	comp75951_c0
GO:0007154	cell communication	biological_process	0.85791	1	8	149	1775	24983	comp267157_c0,comp54373_c0,comp227804_c0,comp83137_c0,comp47527_c0,comp81381_c0,comp228825_c0,comp73116_c0
GO:0005985	sucrose metabolic process	biological_process	0.85836	1	1	149	317	24983	comp4416_c0
GO:0033013	tetrapyrrole metabolic process	biological_process	0.8586	1	1	149	301	24983	comp45648_c0
GO:0005886	plasma membrane	cellular_component	0.86341	1	1	149	335	24983	comp81508_c0
GO:0015980	energy derivation by oxidation of organic compounds	biological_process	0.86457	1	1	149	332	24983	comp75951_c0
GO:0005525	GTP binding	molecular_function	0.86586	1	2	149	569	24983	comp67521_c2,comp386314_c0
GO:0033692	cellular polysaccharide biosynthetic process	biological_process	0.86623	1	1	149	311	24983	comp228825_c0
GO:0032561	guanyl ribonucleotide binding	molecular_function	0.86833	1	2	149	573	24983	comp386314_c0,comp67521_c2
GO:0044264	cellular polysaccharide metabolic process	biological_process	0.86951	1	2	149	561	24983	comp4416_c0,comp228825_c0
GO:0019001	guanyl nucleotide binding	molecular_function	0.87277	1	2	149	580	24983	comp386314_c0,comp67521_c2
GO:0006073	cellular glucan metabolic process	biological_process	0.87341	1	1	149	335	24983	comp4416_c0
GO:0044042	glucan metabolic process	biological_process	0.87341	1	1	149	335	24983	comp4416_c0
GO:0000271	polysaccharide biosynthetic process	biological_process	0.87617	1	1	149	323	24983	comp228825_c0
GO:0007166	cell surface receptor signaling pathway	biological_process	0.87716	1	1	149	347	24983	comp267157_c0
GO:0006139	nucleobase-containing compound metabolic process	biological_process	0.87808	1	29	149	5699	24983	comp45648_c0,comp160071_c0,comp70620_c0,comp90147_c0,comp71824_c0,comp48857_c0,comp37177_c0,comp81289_c0,comp65101_c1,comp90555_c0,comp87209_c3,comp72293_c0,comp267535_c0,comp157080_c0,comp142351_c0,comp160236_c0,comp28464_c0,comp50053_c0,comp71223_c0,comp228825_c0,comp80695_c0,comp73778_c0,comp71077_c0,comp87104_c0,comp67521_c2,comp60960_c0,comp80015_c0,comp58454_c2,comp57170_c0
GO:0005984	disaccharide metabolic process	biological_process	0.88173	1	1	149	345	24983	comp4416_c0
GO:0005102	receptor binding	molecular_function	0.88333	1	1	149	351	24983	comp54373_c0
GO:0005976	polysaccharide metabolic process	biological_process	0.88644	1	2	149	589	24983	comp4416_c0,comp228825_c0
GO:0003964	RNA-directed DNA polymerase activity	molecular_function	0.88771	1	1	149	385	24983	comp90555_c0
GO:0016310	phosphorylation	biological_process	0.88826	1	7	149	1643	24983	comp104116_c0,comp50278_c0,comp267157_c0,comp83137_c0,comp75951_c0,comp227804_c0,comp228825_c0
GO:0006278	RNA-dependent DNA replication	biological_process	0.88845	1	1	149	386	24983	comp90555_c0
GO:0009069	serine family amino acid metabolic process	biological_process	0.88882	1	1	149	354	24983	comp267157_c0
GO:1901564	organonitrogen compound metabolic process	biological_process	0.89088	1	13	149	2803	24983	comp267157_c0,comp87134_c0,comp90147_c0,comp65367_c0,comp45648_c0,comp160236_c0,comp104116_c0,comp157080_c0,comp37177_c0,comp80695_c0,comp60960_c0,comp67521_c2,comp65101_c1
GO:0015075	ion transmembrane transporter activity	molecular_function	0.89237	1	5	149	1291	24983	comp83704_c0,comp157080_c0,comp75951_c0,comp37177_c0,comp60960_c0
GO:0016773	phosphotransferase activity, alcohol group as acceptor	molecular_function	0.89532	1	6	149	1445	24983	comp50278_c0,comp267157_c0,comp228825_c0,comp227804_c0,comp83137_c0,comp104116_c0
GO:0016874	ligase activity	molecular_function	0.89601	1	3	149	822	24983	comp72961_c0,comp87134_c0,comp45648_c0
GO:0034637	cellular carbohydrate biosynthetic process	biological_process	0.89663	1	1	149	351	24983	comp228825_c0
GO:0016614	oxidoreductase activity, acting on CH-OH group of donors	molecular_function	0.90044	1	1	149	363	24983	comp84138_c0
GO:0006118	electron transport	biological_process	0.90243	1	1	149	375	24983	comp86443_c0
GO:0009311	oligosaccharide metabolic process	biological_process	0.91461	1	1	149	394	24983	comp4416_c0
GO:0022891	substrate-specific transmembrane transporter activity	molecular_function	0.91548	1	5	149	1358	24983	comp75951_c0,comp83704_c0,comp157080_c0,comp60960_c0,comp37177_c0
GO:0016746	transferase activity, transferring acyl groups	molecular_function	0.91891	1	1	149	404	24983	comp72448_c0
GO:0016881	acid-amino acid ligase activity	molecular_function	0.91964	1	1	149	391	24983	comp87134_c0
GO:1901566	organonitrogen compound biosynthetic process	biological_process	0.92177	1	4	149	1131	24983	comp45648_c0,comp60960_c0,comp87134_c0,comp157080_c0
GO:0044710	single-organism metabolic process	biological_process	0.92476	1	26	149	5337	24983	comp87134_c0,comp90147_c0,comp84138_c0,comp267157_c0,comp45546_c0,comp45648_c0,comp65367_c0,comp67521_c1,comp76053_c0,comp75721_c0,comp46173_c0,comp75951_c0,comp157080_c0,comp37177_c0,comp76170_c0,comp65101_c1,comp150408_c0,comp36320_c0,comp228825_c0,comp160236_c0,comp76053_c1,comp48463_c0,comp83028_c0,comp80695_c0,comp60960_c0,comp67521_c2
GO:0016818	hydrolase activity, acting on acid anhydrides, in phosphorus-containing anhydrides	molecular_function	0.92801	1	5	149	1366	24983	comp84372_c0,comp37177_c0,comp160236_c0,comp45648_c0,comp67521_c2
GO:0015074	DNA integration	biological_process	0.92813	1	1	149	447	24983	comp58454_c2
GO:0008652	cellular amino acid biosynthetic process	biological_process	0.92866	1	1	149	421	24983	comp87134_c0
GO:0034061	DNA polymerase activity	molecular_function	0.93346	1	1	149	466	24983	comp90555_c0
GO:0016772	transferase activity, transferring phosphorus-containing groups	molecular_function	0.93368	1	11	149	2604	24983	comp267157_c0,comp50278_c0,comp70620_c0,comp228825_c0,comp83137_c0,comp227804_c0,comp104116_c0,comp37177_c0,comp80695_c0,comp90555_c0,comp65101_c1
GO:0048037	cofactor binding	molecular_function	0.93444	1	2	149	700	24983	comp75721_c0,comp46173_c0
GO:0016301	kinase activity	molecular_function	0.93558	1	6	149	1575	24983	comp50278_c0,comp267157_c0,comp83137_c0,comp227804_c0,comp228825_c0,comp104116_c0
GO:0016829	lyase activity	molecular_function	0.93756	1	1	149	449	24983	comp228825_c0
GO:0044281	small molecule metabolic process	biological_process	0.93811	1	12	149	2828	24983	comp157080_c0,comp80695_c0,comp37177_c0,comp65101_c1,comp60960_c0,comp67521_c2,comp90147_c0,comp87134_c0,comp267157_c0,comp228825_c0,comp160236_c0,comp45648_c0
GO:0044262	cellular carbohydrate metabolic process	biological_process	0.94179	1	2	149	718	24983	comp228825_c0,comp4416_c0
GO:0090304	nucleic acid metabolic process	biological_process	0.94356	1	22	149	4794	24983	comp81289_c0,comp87209_c3,comp90555_c0,comp65101_c1,comp267535_c0,comp72293_c0,comp160071_c0,comp70620_c0,comp48857_c0,comp71824_c0,comp73778_c0,comp80695_c0,comp80015_c0,comp58454_c2,comp87104_c0,comp71077_c0,comp57170_c0,comp160236_c0,comp142351_c0,comp28464_c0,comp50053_c0,comp71223_c0
GO:0034641	cellular nitrogen compound metabolic process	biological_process	0.94406	1	30	149	6240	24983	comp57170_c0,comp73778_c0,comp80695_c0,comp60960_c0,comp67521_c2,comp58454_c2,comp87104_c0,comp80015_c0,comp71077_c0,comp71223_c0,comp228825_c0,comp160236_c0,comp142351_c0,comp28464_c0,comp50053_c0,comp267535_c0,comp72293_c0,comp157080_c0,comp81289_c0,comp37177_c0,comp87209_c3,comp90555_c0,comp65101_c1,comp87134_c0,comp70620_c0,comp90147_c0,comp71824_c0,comp48857_c0,comp45648_c0,comp160071_c0
GO:0007165	signal transduction	biological_process	0.94542	1	6	149	1662	24983	comp73116_c0,comp267157_c0,comp228825_c0,comp81381_c0,comp227804_c0,comp54373_c0
GO:0016817	hydrolase activity, acting on acid anhydrides	molecular_function	0.94583	1	5	149	1442	24983	comp84372_c0,comp37177_c0,comp160236_c0,comp45648_c0,comp67521_c2
GO:0030234	enzyme regulator activity	molecular_function	0.94599	1	1	149	468	24983	comp259891_c0
GO:0023052	signaling	biological_process	0.94809	1	6	149	1675	24983	comp54373_c0,comp227804_c0,comp228825_c0,comp81381_c0,comp267157_c0,comp73116_c0
GO:0044700	single organism signaling	biological_process	0.94809	1	6	149	1675	24983	comp81381_c0,comp228825_c0,comp227804_c0,comp54373_c0,comp267157_c0,comp73116_c0
GO:0035556	intracellular signal transduction	biological_process	0.95008	1	1	149	480	24983	comp228825_c0
GO:0006259	DNA metabolic process	biological_process	0.95093	1	7	149	1954	24983	comp71223_c0,comp73778_c0,comp160236_c0,comp28464_c0,comp90555_c0,comp87104_c0,comp58454_c2
GO:0006725	cellular aromatic compound metabolic process	biological_process	0.95258	1	29	149	6137	24983	comp71824_c0,comp48857_c0,comp90147_c0,comp70620_c0,comp160071_c0,comp45648_c0,comp157080_c0,comp267535_c0,comp72293_c0,comp90555_c0,comp87209_c3,comp65101_c1,comp81289_c0,comp37177_c0,comp228825_c0,comp71223_c0,comp50053_c0,comp28464_c0,comp142351_c0,comp160236_c0,comp57170_c0,comp60960_c0,comp67521_c2,comp87104_c0,comp80015_c0,comp58454_c2,comp71077_c0,comp73778_c0,comp80695_c0
GO:0016879	ligase activity, forming carbon-nitrogen bonds	molecular_function	0.95482	1	1	149	484	24983	comp87134_c0
GO:0046483	heterocycle metabolic process	biological_process	0.95726	1	29	149	6179	24983	comp87104_c0,comp67521_c2,comp60960_c0,comp80015_c0,comp58454_c2,comp71077_c0,comp73778_c0,comp80695_c0,comp57170_c0,comp28464_c0,comp50053_c0,comp142351_c0,comp160236_c0,comp228825_c0,comp71223_c0,comp90555_c0,comp87209_c3,comp65101_c1,comp81289_c0,comp37177_c0,comp157080_c0,comp267535_c0,comp72293_c0,comp160071_c0,comp45648_c0,comp71824_c0,comp48857_c0,comp70620_c0,comp90147_c0
GO:0051188	cofactor biosynthetic process	biological_process	0.96008	1	1	149	503	24983	comp45648_c0
GO:0006629	lipid metabolic process	biological_process	0.96046	1	4	149	1269	24983	comp65367_c0,comp45546_c0,comp48463_c0,comp228825_c0
GO:0016051	carbohydrate biosynthetic process	biological_process	0.96173	1	1	149	509	24983	comp228825_c0
GO:0017111	nucleoside-triphosphatase activity	molecular_function	0.96283	1	4	149	1303	24983	comp45648_c0,comp160236_c0,comp37177_c0,comp67521_c2
GO:0006807	nitrogen compound metabolic process	biological_process	0.96593	1	33	149	6990	24983	comp71223_c0,comp28464_c0,comp50053_c0,comp57170_c0,comp73778_c0,comp71077_c0,comp58454_c2,comp87104_c0,comp90147_c0,comp70620_c0,comp267157_c0,comp81289_c0,comp65101_c1,comp87209_c3,comp90555_c0,comp228825_c0,comp142351_c0,comp160236_c0,comp80695_c0,comp60960_c0,comp67521_c2,comp80015_c0,comp87134_c0,comp48857_c0,comp71824_c0,comp45648_c0,comp65367_c0,comp160071_c0,comp104116_c0,comp72293_c0,com…
GO:0016462	pyrophosphatase activity	molecular_function	0.96614	1	4	149	1326	24983	comp67521_c2,comp160236_c0,comp37177_c0,comp45648_c0
GO:0033554	cellular response to stress	biological_process	0.96644	1	1	149	536	24983	comp47527_c0
GO:1901360	organic cyclic compound metabolic process	biological_process	0.96651	1	29	149	6276	24983	comp71223_c0,comp228825_c0,comp142351_c0,comp160236_c0,comp50053_c0,comp28464_c0,comp57170_c0,comp73778_c0,comp80695_c0,comp67521_c2,comp60960_c0,comp58454_c2,comp87104_c0,comp80015_c0,comp71077_c0,comp70620_c0,comp90147_c0,comp71824_c0,comp48857_c0,comp45648_c0,comp160071_c0,comp267535_c0,comp72293_c0,comp157080_c0,comp81289_c0,comp37177_c0,comp87209_c3,comp90555_c0,comp65101_c1
GO:0003677	DNA binding	molecular_function	0.96843	1	9	149	2437	24983	comp75746_c2,comp72293_c0,comp29435_c0,comp156140_c0,comp71077_c0,comp87209_c3,comp71223_c0,comp71824_c0,comp142351_c0
GO:0006091	generation of precursor metabolites and energy	biological_process	0.96945	1	1	149	578	24983	comp75951_c0
GO:0016053	organic acid biosynthetic process	biological_process	0.97049	1	1	149	560	24983	comp87134_c0
GO:0046394	carboxylic acid biosynthetic process	biological_process	0.97049	1	1	149	560	24983	comp87134_c0
GO:1901363	heterocyclic compound binding	molecular_function	0.97235	1	37	149	7762	24983	comp29435_c0,comp124284_c0,comp20893_c0,comp65101_c1,comp73116_c0,comp87209_c3,comp90555_c0,comp386314_c0,comp70620_c0,comp75721_c0,comp57170_c0,comp71077_c0,comp58454_c2,comp71223_c0,comp53817_c0,comp50374_c0,comp41279_c0,comp72293_c0,comp46173_c0,comp150408_c0,comp45586_c0,comp71824_c0,comp87134_c0,comp81804_c1,comp76053_c0,comp104116_c0,comp156140_c0,comp75746_c2,comp84372_c0,comp67521_c2,comp…
GO:0097159	organic cyclic compound binding	molecular_function	0.97257	1	37	149	7765	24983	comp76053_c1,comp142351_c0,comp228825_c0,comp83137_c0,comp73622_c0,comp55528_c0,comp67521_c2,comp80695_c0,comp156140_c0,comp84372_c0,comp75746_c2,comp104116_c0,comp81804_c1,comp76053_c0,comp71824_c0,comp45586_c0,comp87134_c0,comp150408_c0,comp41279_c0,comp46173_c0,comp72293_c0,comp53817_c0,comp50374_c0,comp71223_c0,comp58454_c2,comp71077_c0,comp57170_c0,comp75721_c0,comp386314_c0,comp70620_c0,com…
GO:0022857	transmembrane transporter activity	molecular_function	0.97413	1	5	149	1653	24983	comp83704_c0,comp75951_c0,comp157080_c0,comp60960_c0,comp37177_c0
GO:0006396	RNA processing	biological_process	0.9798	1	1	149	612	24983	comp70620_c0
GO:0044255	cellular lipid metabolic process	biological_process	0.98076	1	2	149	916	24983	comp65367_c0,comp228825_c0
GO:0051716	cellular response to stimulus	biological_process	0.98443	1	7	149	2194	24983	comp73116_c0,comp227804_c0,comp54373_c0,comp47527_c0,comp81381_c0,comp228825_c0,comp267157_c0
GO:0030001	metal ion transport	biological_process	0.98537	1	1	149	673	24983	comp76050_c0
GO:0046872	metal ion binding	molecular_function	0.98684	1	11	149	3074	24983	comp76053_c1,comp323416_c0,comp76053_c0,comp63932_c0,comp227804_c0,comp141812_c0,comp71077_c0,comp83028_c0,comp104280_c0,comp72961_c0,comp76050_c0
GO:0008270	zinc ion binding	molecular_function	0.98708	1	4	149	1514	24983	comp72961_c0,comp104280_c0,comp141812_c0,comp71077_c0
GO:0008610	lipid biosynthetic process	biological_process	0.98815	1	1	149	687	24983	comp228825_c0
GO:0051186	cofactor metabolic process	biological_process	0.98855	1	1	149	694	24983	comp45648_c0
GO:0005488	binding	molecular_function	0.98885	1	70	149	13688	24983	comp58454_c2,comp71077_c0,comp57170_c0,comp68723_c0,comp166202_c0,comp28464_c0,comp53817_c0,comp85725_c0,comp87209_c3,comp90555_c0,comp124284_c0,comp155757_c0,comp323416_c0,comp63932_c0,comp84138_c0,comp75746_c0,comp386314_c0,comp80695_c0,comp67521_c2,comp84372_c0,comp83028_c0,comp72961_c0,comp76053_c1,comp142351_c0,comp160236_c0,comp73778_c1,comp81381_c0,comp83137_c0,comp72293_c0,comp41279_c0,co…
GO:0043169	cation binding	molecular_function	0.98905	1	11	149	3123	24983	comp141812_c0,comp71077_c0,comp83028_c0,comp72961_c0,comp104280_c0,comp76050_c0,comp76053_c1,comp323416_c0,comp63932_c0,comp76053_c0,comp227804_c0
GO:0044723	single-organism carbohydrate metabolic process	biological_process	0.98976	1	2	149	1037	24983	comp4416_c0,comp228825_c0
GO:0006260	DNA replication	biological_process	0.9914	1	1	149	797	24983	comp90555_c0
GO:0044283	small molecule biosynthetic process	biological_process	0.99325	1	1	149	789	24983	comp87134_c0
GO:0006468	protein phosphorylation	biological_process	0.99398	1	2	149	1121	24983	comp83137_c0,comp228825_c0
GO:0044711	single-organism biosynthetic process	biological_process	0.99439	1	1	149	818	24983	comp87134_c0
GO:0006520	cellular amino acid metabolic process	biological_process	0.9956	1	2	149	1195	24983	comp87134_c0,comp267157_c0
GO:1901605	alpha-amino acid metabolic process	biological_process	0.99751	1	1	149	952	24983	comp267157_c0
GO:0006464	cellular protein modification process	biological_process	0.99841	1	4	149	1910	24983	comp63932_c0,comp84152_c0,comp228825_c0,comp83137_c0
GO:0036211	protein modification process	biological_process	0.99841	1	4	149	1910	24983	comp63932_c0,comp228825_c0,comp83137_c0,comp84152_c0
GO:0019752	carboxylic acid metabolic process	biological_process	0.99854	1	2	149	1387	24983	comp87134_c0,comp267157_c0
GO:0032553	ribonucleotide binding	molecular_function	0.99857	1	9	149	3189	24983	comp87134_c0,comp83137_c0,comp386314_c0,comp228825_c0,comp75721_c0,comp104116_c0,comp84372_c0,comp46173_c0,comp67521_c2
GO:0043436	oxoacid metabolic process	biological_process	0.99865	1	2	149	1399	24983	comp267157_c0,comp87134_c0
GO:0006082	organic acid metabolic process	biological_process	0.99867	1	2	149	1401	24983	comp267157_c0,comp87134_c0
GO:0046914	transition metal ion binding	molecular_function	0.99913	1	4	149	2054	24983	comp71077_c0,comp141812_c0,comp104280_c0,comp72961_c0
GO:0016740	transferase activity	molecular_function	0.99921	1	13	149	4218	24983	comp228825_c0,comp83137_c0,comp227804_c0,comp50278_c0,comp267157_c0,comp70620_c0,comp104116_c0,comp160236_c0,comp72448_c0,comp90555_c0,comp65101_c1,comp37177_c0,comp80695_c0
GO:0005975	carbohydrate metabolic process	biological_process	0.99937	1	2	149	1519	24983	comp4416_c0,comp228825_c0
GO:0043412	macromolecule modification	biological_process	0.99952	1	4	149	2139	24983	comp63932_c0,comp84152_c0,comp83137_c0,comp228825_c0
GO:0005515	protein binding	molecular_function	0.99953	1	16	149	4906	24983	comp104280_c0,comp74511_c0,comp83482_c0,comp73116_c0,comp47527_c0,comp227804_c0,comp52290_c0,comp87134_c0,comp71077_c0,comp80015_c0,comp67521_c2,comp72661_c0,comp30708_c0,comp54373_c0,comp81505_c0,comp85725_c0
GO:0000166	nucleotide binding	molecular_function	0.99966	1	10	149	3737	24983	comp228825_c0,comp386314_c0,comp83137_c0,comp87134_c0,comp104116_c0,comp75721_c0,comp41279_c0,comp84372_c0,comp46173_c0,comp67521_c2
GO:1901265	nucleoside phosphate binding	molecular_function	0.99966	1	10	149	3737	24983	comp104116_c0,comp75721_c0,comp386314_c0,comp228825_c0,comp83137_c0,comp87134_c0,comp67521_c2,comp41279_c0,comp46173_c0,comp84372_c0
GO:0035639	purine ribonucleoside triphosphate binding	molecular_function	0.99969	1	7	149	3024	24983	comp83137_c0,comp228825_c0,comp386314_c0,comp87134_c0,comp84372_c0,comp67521_c2,comp104116_c0
GO:0036094	small molecule binding	molecular_function	0.99974	1	10	149	3798	24983	comp41279_c0,comp84372_c0,comp46173_c0,comp67521_c2,comp83137_c0,comp228825_c0,comp386314_c0,comp87134_c0,comp75721_c0,comp104116_c0
GO:0001883	purine nucleoside binding	molecular_function	0.99982	1	7	149	3145	24983	comp104116_c0,comp67521_c2,comp87134_c0,comp84372_c0,comp83137_c0,comp386314_c0,comp228825_c0
GO:0032550	purine ribonucleoside binding	molecular_function	0.99982	1	7	149	3145	24983	comp87134_c0,comp84372_c0,comp83137_c0,comp228825_c0,comp386314_c0,comp104116_c0,comp67521_c2
GO:0032549	ribonucleoside binding	molecular_function	0.99982	1	7	149	3146	24983	comp104116_c0,comp67521_c2,comp84372_c0,comp87134_c0,comp386314_c0,comp228825_c0,comp83137_c0
GO:0032555	purine ribonucleotide binding	molecular_function	0.99982	1	7	149	3149	24983	comp83137_c0,comp228825_c0,comp386314_c0,comp87134_c0,comp84372_c0,comp104116_c0,comp67521_c2
GO:0001882	nucleoside binding	molecular_function	0.99983	1	7	149	3156	24983	comp67521_c2,comp104116_c0,comp84372_c0,comp87134_c0,comp228825_c0,comp386314_c0,comp83137_c0
GO:0043168	anion binding	molecular_function	0.99986	1	9	149	3681	24983	comp46173_c0,comp84372_c0,comp67521_c2,comp83137_c0,comp228825_c0,comp386314_c0,comp87134_c0,comp75721_c0,comp104116_c0
GO:0017076	purine nucleotide binding	molecular_function	0.99987	1	7	149	3217	24983	comp104116_c0,comp67521_c2,comp84372_c0,comp87134_c0,comp386314_c0,comp228825_c0,comp83137_c0
GO:0005524	ATP binding	molecular_function	0.99991	1	5	149	2738	24983	comp84372_c0,comp87134_c0,comp228825_c0,comp83137_c0,comp104116_c0
GO:0003824	catalytic activity	molecular_function	0.99992	1	48	149	11505	24983	comp160236_c0,comp76053_c1,comp55528_c0,comp36320_c0,comp50278_c0,comp83137_c0,comp228825_c0,comp61456_c0,comp80695_c0,comp60960_c0,comp67521_c2,comp83028_c0,comp84372_c0,comp72961_c0,comp72448_c0,comp65367_c0,comp68513_c0,comp45648_c0,comp76053_c0,comp86443_c0,comp104116_c0,comp71083_c0,comp87134_c0,comp227804_c0,comp4416_c0,comp37177_c0,comp150408_c0,comp72293_c0,comp46173_c0,comp83482_c0,comp2…
GO:0032559	adenyl ribonucleotide binding	molecular_function	0.99995	1	5	149	2861	24983	comp104116_c0,comp228825_c0,comp83137_c0,comp84372_c0,comp87134_c0
GO:0030554	adenyl nucleotide binding	molecular_function	0.99997	1	5	149	2923	24983	comp104116_c0,comp87134_c0,comp84372_c0,comp83137_c0,comp228825_c0
GO:0043167	ion binding	molecular_function	0.99997	1	20	149	6440	24983	comp104280_c0,comp46173_c0,comp386314_c0,comp227804_c0,comp87134_c0,comp104116_c0,comp323416_c0,comp76053_c0,comp75721_c0,comp63932_c0,comp76050_c0,comp72961_c0,comp83028_c0,comp84372_c0,comp67521_c2,comp71077_c0,comp141812_c0,comp228825_c0,comp83137_c0,comp76053_c1

## Sheet: PEGvsCK.DEG_GO_enrichment_resu
GO_accession	Description	Term_type	Over_represented_pValue	Corrected_pValue	DEG_item	DEG_list	Bg_item	Bg_list	Gene_names
GO:0042254	ribosome biogenesis	biological_process	2.0549e-06	0.0036976	15	68	1189	24983	comp135256_c0,comp87968_c0,comp146912_c0,comp124284_c0,comp82829_c0,comp84892_c0,comp65866_c0,comp53799_c0,comp160071_c0,comp86305_c0,comp82141_c0,comp156517_c0,comp18315_c0,comp39041_c0,comp18142_c0
GO:0022613	ribonucleoprotein complex biogenesis	biological_process	2.2444e-06	0.0036976	15	68	1199	24983	comp135256_c0,comp87968_c0,comp146912_c0,comp124284_c0,comp82829_c0,comp84892_c0,comp65866_c0,comp53799_c0,comp160071_c0,comp86305_c0,comp18315_c0,comp82141_c0,comp156517_c0,comp39041_c0,comp18142_c0
GO:0003735	structural constituent of ribosome	molecular_function	2.3572e-06	0.0036976	14	68	1023	24983	comp82141_c0,comp18315_c0,comp156517_c0,comp39041_c0,comp18142_c0,comp65866_c0,comp53799_c0,comp160071_c0,comp124284_c0,comp146912_c0,comp82829_c0,comp84892_c0,comp135256_c0,comp87968_c0
GO:0005198	structural molecule activity	molecular_function	7.2253e-06	0.0085006	16	68	1555	24983	comp85910_c0,comp124284_c0,comp87968_c0,comp135256_c0,comp69925_c0,comp82141_c0,comp18315_c0,comp156517_c0,comp39041_c0,comp160071_c0,comp84892_c0,comp146912_c0,comp82829_c0,comp18142_c0,comp53799_c0,comp65866_c0
GO:0005840	ribosome	cellular_component	1.3002e-05	0.012237	14	68	1204	24983	comp65866_c0,comp53799_c0,comp160071_c0,comp39041_c0,comp156517_c0,comp82141_c0,comp18315_c0,comp18142_c0,comp135256_c0,comp87968_c0,comp82829_c0,comp124284_c0,comp146912_c0,comp84892_c0
GO:0006412	translation	biological_process	4.202e-05	0.032958	14	68	1372	24983	comp18142_c0,comp82141_c0,comp156517_c0,comp18315_c0,comp39041_c0,comp160071_c0,comp53799_c0,comp65866_c0,comp84892_c0,comp124284_c0,comp146912_c0,comp82829_c0,comp87968_c0,comp135256_c0
GO:0030529	ribonucleoprotein complex	cellular_component	5.8487e-05	0.03932	14	68	1399	24983	comp87968_c0,comp135256_c0,comp84892_c0,comp82829_c0,comp146912_c0,comp124284_c0,comp160071_c0,comp53799_c0,comp65866_c0,comp18142_c0,comp39041_c0,comp82141_c0,comp18315_c0,comp156517_c0
GO:0044085	cellular component biogenesis	biological_process	0.00016261	0.095652	15	68	1788	24983	comp160071_c0,comp86305_c0,comp53799_c0,comp65866_c0,comp18142_c0,comp39041_c0,comp82141_c0,comp18315_c0,comp156517_c0,comp87968_c0,comp135256_c0,comp84892_c0,comp82829_c0,comp124284_c0,comp146912_c0
GO:0016209	antioxidant activity	molecular_function	0.00036238	0.18948	5	68	214	24983	comp76053_c1,comp76053_c2,comp76053_c3,comp30653_c0,comp76053_c0
GO:0004197	cysteine-type endopeptidase activity	molecular_function	0.00068276	0.2531	4	68	141	24983	comp68513_c0,comp77047_c0,comp87683_c0,comp85025_c0
GO:0004601	peroxidase activity	molecular_function	0.00069917	0.2531	4	68	137	24983	comp76053_c2,comp76053_c3,comp76053_c1,comp76053_c0
GO:0006804	peroxidase reaction	biological_process	0.00069917	0.2531	4	68	137	24983	comp76053_c2,comp76053_c3,comp76053_c1,comp76053_c0
GO:0016684	oxidoreductase activity, acting on peroxide as acceptor	molecular_function	0.00069917	0.2531	4	68	137	24983	comp76053_c1,comp76053_c3,comp76053_c2,comp76053_c0
GO:0006979	response to oxidative stress	biological_process	0.00082961	0.27887	4	68	143	24983	comp76053_c0,comp76053_c1,comp76053_c2,comp76053_c3
GO:0044391	ribosomal subunit	cellular_component	0.00090395	0.2836	3	68	59	24983	comp160071_c0,comp82829_c0,comp124284_c0
GO:0071840	cellular component organization or biogenesis	biological_process	0.0020603	0.60598	16	68	2597	24983	comp135256_c0,comp87968_c0,comp124284_c0,comp160071_c0,comp39041_c0,comp82141_c0,comp156517_c0,comp18315_c0,comp46335_c0,comp82829_c0,comp146912_c0,comp84892_c0,comp65866_c0,comp53799_c0,comp86305_c0,comp18142_c0
GO:0015934	large ribosomal subunit	cellular_component	0.002694	0.74014	2	68	24	24983	comp160071_c0,comp124284_c0
GO:0008234	cysteine-type peptidase activity	molecular_function	0.002831	0.74014	4	68	209	24983	comp68513_c0,comp77047_c0,comp87683_c0,comp85025_c0
GO:0043228	non-membrane-bounded organelle	cellular_component	0.0043533	1	15	68	2617	24983	comp65866_c0,comp160071_c0,comp53799_c0,comp39041_c0,comp82141_c0,comp18315_c0,comp156517_c0,comp18142_c0,comp135256_c0,comp87968_c0,comp82829_c0,comp146912_c0,comp124284_c0,comp84892_c0,comp85002_c0
GO:0043232	intracellular non-membrane-bounded organelle	cellular_component	0.0043533	1	15	68	2617	24983	comp85002_c0,comp84892_c0,comp124284_c0,comp146912_c0,comp82829_c0,comp87968_c0,comp135256_c0,comp18142_c0,comp156517_c0,comp82141_c0,comp18315_c0,comp39041_c0,comp53799_c0,comp160071_c0,comp65866_c0
GO:0006950	response to stress	biological_process	0.0052786	1	9	68	1248	24983	comp78533_c0,comp65211_c0,comp65866_c0,comp94623_c0,comp76053_c2,comp76053_c1,comp76053_c0,comp76053_c3,comp48667_c0
GO:0016852	sirohydrochlorin cobaltochelatase activity	molecular_function	0.0058541	1	1	68	2	24983	comp86305_c0
GO:0019251	anaerobic cobalamin biosynthetic process	biological_process	0.0058541	1	1	68	2	24983	comp86305_c0
GO:0007218	neuropeptide signaling pathway	biological_process	0.0060412	1	2	68	44	24983	comp73143_c0,comp85307_c0
GO:0034645	cellular macromolecule biosynthetic process	biological_process	0.0064892	1	22	68	4801	24983	comp89582_c0,comp18315_c0,comp82141_c0,comp156517_c0,comp39041_c0,comp160071_c0,comp90555_c0,comp124284_c0,comp71077_c0,comp87968_c0,comp135256_c0,comp85307_c0,comp33904_c0,comp18142_c0,comp53799_c0,comp67933_c0,comp65866_c0,comp84892_c0,comp146912_c0,comp30653_c0,comp82829_c0,comp66346_c0
GO:0010467	gene expression	biological_process	0.0067462	1	20	68	4217	24983	comp66346_c0,comp146912_c0,comp82829_c0,comp30653_c0,comp84892_c0,comp65866_c0,comp53799_c0,comp86305_c0,comp18142_c0,comp135256_c0,comp85307_c0,comp87968_c0,comp124284_c0,comp71077_c0,comp160071_c0,comp156517_c0,comp82141_c0,comp18315_c0,comp39041_c0,comp89582_c0
GO:0019538	protein metabolic process	biological_process	0.0073469	1	21	68	4689	24983	comp53799_c0,comp86305_c0,comp65866_c0,comp18142_c0,comp87683_c0,comp77047_c0,comp85025_c0,comp48667_c0,comp84892_c0,comp77804_c0,comp146912_c0,comp82829_c0,comp68513_c0,comp160071_c0,comp82141_c0,comp18315_c0,comp156517_c0,comp39041_c0,comp87968_c0,comp135256_c0,comp124284_c0
GO:0009059	macromolecule biosynthetic process	biological_process	0.0073808	1	22	68	4852	24983	comp89582_c0,comp82141_c0,comp156517_c0,comp18315_c0,comp39041_c0,comp160071_c0,comp90555_c0,comp124284_c0,comp71077_c0,comp87968_c0,comp135256_c0,comp85307_c0,comp33904_c0,comp18142_c0,comp53799_c0,comp67933_c0,comp65866_c0,comp84892_c0,comp146912_c0,comp30653_c0,comp82829_c0,comp66346_c0
GO:0005245	voltage-gated calcium channel activity	molecular_function	0.0093893	1	1	68	3	24983	comp146912_c0
GO:0044444	cytoplasmic part	cellular_component	0.010622	1	15	68	2853	24983	comp18142_c0,comp18315_c0,comp82141_c0,comp156517_c0,comp39041_c0,comp53799_c0,comp160071_c0,comp65866_c0,comp84892_c0,comp146912_c0,comp124284_c0,comp82829_c0,comp73104_c0,comp87968_c0,comp135256_c0
GO:0043170	macromolecule metabolic process	biological_process	0.013748	1	34	68	9339	24983	comp18315_c0,comp156517_c0,comp160071_c0,comp90555_c0,comp71077_c0,comp135256_c0,comp85307_c0,comp87968_c0,comp87683_c0,comp77047_c0,comp33904_c0,comp18142_c0,comp65866_c0,comp86305_c0,comp68513_c0,comp85002_c0,comp84892_c0,comp85025_c0,comp46335_c0,comp222115_c0,comp82141_c0,comp39041_c0,comp89582_c0,comp124284_c0,comp67933_c0,comp53799_c0,comp78533_c0,comp146912_c0,comp82829_c0,comp30653_c0,com…
GO:0070588	calcium ion transmembrane transport	biological_process	0.019064	1	1	68	9	24983	comp146912_c0
GO:0003723	RNA binding	molecular_function	0.021485	1	8	68	1334	24983	comp124284_c0,comp82829_c0,comp272977_c0,comp67933_c0,comp60759_c0,comp90555_c0,comp156517_c0,comp33904_c0
GO:0020037	heme binding	molecular_function	0.021813	1	4	68	385	24983	comp76053_c2,comp76053_c3,comp76053_c1,comp76053_c0
GO:0046906	tetrapyrrole binding	molecular_function	0.024761	1	4	68	401	24983	comp76053_c2,comp76053_c3,comp76053_c1,comp76053_c0
GO:0044267	cellular protein metabolic process	biological_process	0.024762	1	16	68	3658	24983	comp87968_c0,comp135256_c0,comp124284_c0,comp160071_c0,comp18315_c0,comp82141_c0,comp156517_c0,comp39041_c0,comp84892_c0,comp48667_c0,comp146912_c0,comp82829_c0,comp86305_c0,comp53799_c0,comp65866_c0,comp18142_c0
GO:0005891	voltage-gated calcium channel complex	cellular_component	0.026118	1	1	68	9	24983	comp146912_c0
GO:0034704	calcium channel complex	cellular_component	0.026118	1	1	68	9	24983	comp146912_c0
GO:0005737	cytoplasm	cellular_component	0.026487	1	16	68	3507	24983	comp135256_c0,comp77108_c1,comp87968_c0,comp124284_c0,comp73104_c0,comp160071_c0,comp156517_c0,comp82141_c0,comp18315_c0,comp39041_c0,comp146912_c0,comp82829_c0,comp84892_c0,comp65866_c0,comp53799_c0,comp18142_c0
GO:1901576	organic substance biosynthetic process	biological_process	0.033012	1	24	68	6245	24983	comp124284_c0,comp71077_c0,comp87968_c0,comp135256_c0,comp85307_c0,comp81166_c0,comp89582_c0,comp82141_c0,comp156517_c0,comp18315_c0,comp39041_c0,comp160071_c0,comp90555_c0,comp84892_c0,comp146912_c0,comp30653_c0,comp82829_c0,comp66346_c0,comp33904_c0,comp18142_c0,comp53799_c0,comp86305_c0,comp65866_c0,comp67933_c0
GO:0016853	isomerase activity	molecular_function	0.036018	1	3	68	280	24983	comp85002_c0,comp209295_c0,comp73104_c0
GO:0004175	endopeptidase activity	molecular_function	0.037618	1	5	68	697	24983	comp77804_c0,comp87683_c0,comp77047_c0,comp68513_c0,comp85025_c0
GO:0030436	asexual sporulation	biological_process	0.039991	1	1	68	16	24983	comp94623_c0
GO:0006364	rRNA processing	biological_process	0.040209	1	2	68	124	24983	comp86305_c0,comp146912_c0
GO:0016072	rRNA metabolic process	biological_process	0.040209	1	2	68	124	24983	comp86305_c0,comp146912_c0
GO:0008176	tRNA (guanine-N7-)-methyltransferase activity	molecular_function	0.041105	1	1	68	17	24983	comp86305_c0
GO:0050896	response to stimulus	biological_process	0.041681	1	13	68	3002	24983	comp73143_c0,comp76053_c1,comp76053_c2,comp94623_c0,comp65866_c0,comp78533_c0,comp65211_c0,comp89640_c0,comp48667_c0,comp76053_c3,comp66346_c0,comp85307_c0,comp76053_c0
GO:0008964	phosphoenolpyruvate carboxylase activity	molecular_function	0.041975	1	1	68	15	24983	comp81166_c0
GO:0007016	cytoskeletal anchoring at plasma membrane	biological_process	0.042783	1	1	68	16	24983	comp46335_c0
GO:0044249	cellular biosynthetic process	biological_process	0.043016	1	23	68	6071	24983	comp65866_c0,comp67933_c0,comp53799_c0,comp86305_c0,comp33904_c0,comp18142_c0,comp66346_c0,comp146912_c0,comp30653_c0,comp82829_c0,comp84892_c0,comp160071_c0,comp90555_c0,comp82141_c0,comp18315_c0,comp156517_c0,comp39041_c0,comp89582_c0,comp135256_c0,comp85307_c0,comp87968_c0,comp124284_c0,comp71077_c0
GO:0000179	rRNA (adenine-N6,N6-)-dimethyltransferase activity	molecular_function	0.045345	1	1	68	19	24983	comp86305_c0
GO:0009058	biosynthetic process	biological_process	0.0463	1	24	68	6467	24983	comp82141_c0,comp18315_c0,comp156517_c0,comp39041_c0,comp81166_c0,comp89582_c0,comp160071_c0,comp90555_c0,comp124284_c0,comp71077_c0,comp135256_c0,comp85307_c0,comp87968_c0,comp33904_c0,comp18142_c0,comp65866_c0,comp67933_c0,comp86305_c0,comp53799_c0,comp146912_c0,comp82829_c0,comp30653_c0,comp84892_c0,comp66346_c0
GO:0005261	cation channel activity	molecular_function	0.047597	1	2	68	124	24983	comp146912_c0,comp46335_c0
GO:0016706	oxidoreductase activity, acting on paired donors, with incorporation or reduction of molecular oxygen, 2-oxoglutarate as one donor, and incorporation of one atom each of oxygen into both donors	molecular_function	0.053947	1	2	68	134	24983	comp81166_c0,comp36320_c0
GO:0044260	cellular macromolecule metabolic process	biological_process	0.055938	1	29	68	8468	24983	comp135256_c0,comp85307_c0,comp87968_c0,comp124284_c0,comp71077_c0,comp160071_c0,comp90555_c0,comp82141_c0,comp18315_c0,comp156517_c0,comp39041_c0,comp89582_c0,comp66346_c0,comp280309_c0,comp46335_c0,comp222115_c0,comp146912_c0,comp82829_c0,comp30653_c0,comp85002_c0,comp84892_c0,comp48667_c0,comp65866_c0,comp67933_c0,comp53799_c0,comp86305_c0,comp78533_c0,comp33904_c0,comp18142_c0
GO:0016433	rRNA (adenine) methyltransferase activity	molecular_function	0.056566	1	1	68	23	24983	comp86305_c0
GO:0032991	macromolecular complex	cellular_component	0.057188	1	20	68	5228	24983	comp160071_c0,comp82141_c0,comp156517_c0,comp18315_c0,comp39041_c0,comp87968_c0,comp50278_c0,comp135256_c0,comp85307_c0,comp124284_c0,comp71077_c0,comp53799_c0,comp65866_c0,comp18142_c0,comp66346_c0,comp46335_c0,comp272977_c0,comp84892_c0,comp146912_c0,comp82829_c0
GO:0008152	metabolic process	biological_process	0.059393	1	45	68	14303	24983	comp160071_c0,comp90555_c0,comp18315_c0,comp156517_c0,comp76053_c1,comp76053_c2,comp135256_c0,comp85307_c0,comp87968_c0,comp71077_c0,comp46173_c0,comp65866_c0,comp86305_c0,comp87683_c0,comp77047_c0,comp33904_c0,comp18142_c0,comp85025_c0,comp46335_c0,comp48463_c0,comp222115_c0,comp68513_c0,comp85002_c0,comp272977_c0,comp84892_c0,comp82141_c0,comp39041_c0,comp81166_c0,comp89582_c0,comp36320_c0,comp…
GO:0016423	tRNA (guanine) methyltransferase activity	molecular_function	0.064387	1	1	68	26	24983	comp86305_c0
GO:0019643	reductive tricarboxylic acid cycle	biological_process	0.067028	1	1	68	24	24983	comp81166_c0
GO:0004611	phosphoenolpyruvate carboxykinase activity	molecular_function	0.068365	1	1	68	27	24983	comp81166_c0
GO:0044238	primary metabolic process	biological_process	0.068437	1	37	68	11500	24983	comp89582_c0,comp81166_c0,comp39041_c0,comp82141_c0,comp209295_c0,comp124284_c0,comp78533_c0,comp53799_c0,comp67933_c0,comp77804_c0,comp48667_c0,comp82829_c0,comp30653_c0,comp146912_c0,comp280309_c0,comp66346_c0,comp156517_c0,comp18315_c0,comp90555_c0,comp160071_c0,comp71077_c0,comp87968_c0,comp85307_c0,comp135256_c0,comp18142_c0,comp33904_c0,comp77047_c0,comp87683_c0,comp86305_c0,comp65866_c0,co…
GO:0032801	receptor catabolic process	biological_process	0.06959	1	1	68	26	24983	comp46335_c0
GO:0015977	carbon fixation	biological_process	0.070846	1	1	68	26	24983	comp81166_c0
GO:0016010	dystrophin-associated glycoprotein complex	cellular_component	0.073963	1	1	68	27	24983	comp46335_c0
GO:0022843	voltage-gated cation channel activity	molecular_function	0.074012	1	1	68	28	24983	comp146912_c0
GO:0000746	conjugation	biological_process	0.075212	1	1	68	29	24983	comp37071_c0
GO:0043112	receptor metabolic process	biological_process	0.075852	1	1	68	28	24983	comp46335_c0
GO:0030880	RNA polymerase complex	cellular_component	0.07848	1	2	68	173	24983	comp85307_c0,comp272977_c0
GO:0005672	transcription factor TFIIA complex	cellular_component	0.078916	1	1	68	29	24983	comp85307_c0
GO:0004719	protein-L-isoaspartate (D-aspartate) O-methyltransferase activity	molecular_function	0.079783	1	1	68	33	24983	comp86305_c0
GO:0009452	7-methylguanosine RNA capping	biological_process	0.080145	1	1	68	34	24983	comp86305_c0
GO:0036260	RNA capping	biological_process	0.080145	1	1	68	34	24983	comp86305_c0
GO:0008649	rRNA methyltransferase activity	molecular_function	0.080399	1	1	68	32	24983	comp86305_c0
GO:0071704	organic substance metabolic process	biological_process	0.083528	1	38	68	12026	24983	comp209295_c0,comp124284_c0,comp89582_c0,comp81166_c0,comp39041_c0,comp82141_c0,comp77804_c0,comp48667_c0,comp30653_c0,comp82829_c0,comp146912_c0,comp280309_c0,comp66346_c0,comp78533_c0,comp53799_c0,comp67933_c0,comp71077_c0,comp87968_c0,comp85307_c0,comp135256_c0,comp18315_c0,comp156517_c0,comp90555_c0,comp160071_c0,comp84892_c0,comp85002_c0,comp272977_c0,comp68513_c0,comp222115_c0,comp46335_c0,…
GO:0044459	plasma membrane part	cellular_component	0.084311	1	2	68	186	24983	comp146912_c0,comp46335_c0
GO:0006302	double-strand break repair	biological_process	0.085353	1	1	68	35	24983	comp78533_c0
GO:0009236	cobalamin biosynthetic process	biological_process	0.089651	1	1	68	40	24983	comp86305_c0
GO:0034702	ion channel complex	cellular_component	0.089666	1	1	68	34	24983	comp146912_c0
GO:0034703	cation channel complex	cellular_component	0.089666	1	1	68	34	24983	comp146912_c0
GO:0003964	RNA-directed DNA polymerase activity	molecular_function	0.093578	1	3	68	385	24983	comp67933_c0,comp90555_c0,comp33904_c0
GO:0019076	viral release from host cell	biological_process	0.093718	1	1	68	34	24983	comp46335_c0
GO:0009235	cobalamin metabolic process	biological_process	0.093833	1	1	68	42	24983	comp86305_c0
GO:0006278	RNA-dependent DNA replication	biological_process	0.094208	1	3	68	386	24983	comp90555_c0,comp67933_c0,comp33904_c0
GO:0008104	protein localization	biological_process	0.094567	1	5	68	1011	24983	comp62590_c0,comp87968_c0,comp77108_c1,comp221817_c0,comp46335_c0
GO:0000154	rRNA modification	biological_process	0.096079	1	1	68	41	24983	comp86305_c0
GO:0010340	carboxyl-O-methyltransferase activity	molecular_function	0.097351	1	1	68	40	24983	comp86305_c0
GO:0051998	protein carboxyl O-methyltransferase activity	molecular_function	0.097351	1	1	68	40	24983	comp86305_c0
GO:0043934	sporulation	biological_process	0.097508	1	1	68	38	24983	comp94623_c0
GO:0051704	multi-organism process	biological_process	0.10183	1	6	68	1211	24983	comp37071_c0,comp66346_c0,comp65866_c0,comp46335_c0,comp272977_c0,comp89582_c0
GO:0051641	cellular localization	biological_process	0.10418	1	5	68	1070	24983	comp221817_c0,comp77108_c1,comp46335_c0,comp87968_c0,comp62590_c0
GO:0005244	voltage-gated ion channel activity	molecular_function	0.10608	1	1	68	44	24983	comp146912_c0
GO:0022832	voltage-gated channel activity	molecular_function	0.10608	1	1	68	44	24983	comp146912_c0
GO:0015935	small ribosomal subunit	cellular_component	0.10626	1	1	68	35	24983	comp82829_c0
GO:0010181	FMN binding	molecular_function	0.10736	1	1	68	40	24983	comp46173_c0
GO:0006367	transcription initiation from RNA polymerase II promoter	biological_process	0.1096	1	1	68	41	24983	comp85307_c0
GO:0005262	calcium channel activity	molecular_function	0.11127	1	1	68	41	24983	comp146912_c0
GO:0019867	outer membrane	cellular_component	0.11151	1	2	68	210	24983	comp37071_c0,comp87968_c0
GO:0046500	S-adenosylmethionine metabolic process	biological_process	0.11202	1	1	68	45	24983	comp86305_c0
GO:0006508	proteolysis	biological_process	0.11238	1	5	68	983	24983	comp87683_c0,comp68513_c0,comp77047_c0,comp77804_c0,comp85025_c0
GO:0015085	calcium ion transmembrane transporter activity	molecular_function	0.11568	1	1	68	44	24983	comp146912_c0
GO:0070011	peptidase activity, acting on L-amino acid peptides	molecular_function	0.11643	1	5	68	972	24983	comp77047_c0,comp68513_c0,comp87683_c0,comp77804_c0,comp85025_c0
GO:0008175	tRNA methyltransferase activity	molecular_function	0.11644	1	1	68	47	24983	comp86305_c0
GO:0005216	ion channel activity	molecular_function	0.11761	1	2	68	235	24983	comp46335_c0,comp146912_c0
GO:0022838	substrate-specific channel activity	molecular_function	0.11761	1	2	68	235	24983	comp146912_c0,comp46335_c0
GO:0001510	RNA methylation	biological_process	0.11853	1	1	68	52	24983	comp86305_c0
GO:0034613	cellular protein localization	biological_process	0.11897	1	4	68	815	24983	comp87968_c0,comp221817_c0,comp77108_c1,comp46335_c0
GO:0070727	cellular macromolecule localization	biological_process	0.11897	1	4	68	815	24983	comp87968_c0,comp221817_c0,comp77108_c1,comp46335_c0
GO:0009306	protein secretion	biological_process	0.123	1	1	68	48	24983	comp62590_c0
GO:0015267	channel activity	molecular_function	0.12433	1	2	68	242	24983	comp46335_c0,comp146912_c0
GO:0022803	passive transmembrane transporter activity	molecular_function	0.12433	1	2	68	242	24983	comp46335_c0,comp146912_c0
GO:0006783	heme biosynthetic process	biological_process	0.12512	1	1	68	55	24983	comp86305_c0
GO:0042168	heme metabolic process	biological_process	0.12775	1	1	68	57	24983	comp86305_c0
GO:0034061	DNA polymerase activity	molecular_function	0.12828	1	3	68	466	24983	comp33904_c0,comp67933_c0,comp90555_c0
GO:0051213	dioxygenase activity	molecular_function	0.12838	1	2	68	221	24983	comp36320_c0,comp81166_c0
GO:0045735	nutrient reservoir activity	molecular_function	0.13095	1	1	68	48	24983	comp89582_c0
GO:0019079	viral genome replication	biological_process	0.13656	1	1	68	64	24983	comp272977_c0
GO:0008565	protein transporter activity	molecular_function	0.14245	1	1	68	58	24983	comp77108_c1
GO:0019058	viral infectious cycle	biological_process	0.14269	1	2	68	256	24983	comp46335_c0,comp272977_c0
GO:0016591	DNA-directed RNA polymerase II, holoenzyme	cellular_component	0.14313	1	1	68	55	24983	comp85307_c0
GO:0006816	calcium ion transport	biological_process	0.14573	1	1	68	60	24983	comp146912_c0
GO:0019843	rRNA binding	molecular_function	0.15105	1	1	68	53	24983	comp156517_c0
GO:0033036	macromolecule localization	biological_process	0.15129	1	5	68	1150	24983	comp87968_c0,comp221817_c0,comp77108_c1,comp46335_c0,comp62590_c0
GO:0003916	DNA topoisomerase activity	molecular_function	0.15312	1	1	68	65	24983	comp85002_c0
GO:0006265	DNA topological change	biological_process	0.15312	1	1	68	65	24983	comp85002_c0
GO:0033644	host cell membrane	cellular_component	0.15373	1	1	68	59	24983	comp46335_c0
GO:0044218	other organism cell membrane	cellular_component	0.15373	1	1	68	59	24983	comp46335_c0
GO:0044279	other organism membrane	cellular_component	0.15373	1	1	68	59	24983	comp46335_c0
GO:0009539	photosystem II reaction center	cellular_component	0.15412	1	1	68	68	24983	comp272977_c0
GO:0007186	G-protein coupled receptor signaling pathway	biological_process	0.15465	1	2	68	268	24983	comp73143_c0,comp85307_c0
GO:0008233	peptidase activity	molecular_function	0.15629	1	5	68	1075	24983	comp77804_c0,comp77047_c0,comp68513_c0,comp87683_c0,comp85025_c0
GO:0006099	tricarboxylic acid cycle	biological_process	0.15825	1	1	68	65	24983	comp81166_c0
GO:0004673	protein histidine kinase activity	molecular_function	0.15848	1	1	68	74	24983	comp50278_c0
GO:0009365	protein histidine kinase complex	cellular_component	0.15848	1	1	68	74	24983	comp50278_c0
GO:0000428	DNA-directed RNA polymerase complex	cellular_component	0.16432	1	1	68	63	24983	comp85307_c0
GO:0055029	nuclear DNA-directed RNA polymerase complex	cellular_component	0.16432	1	1	68	63	24983	comp85307_c0
GO:0009060	aerobic respiration	biological_process	0.16674	1	1	68	68	24983	comp81166_c0
GO:0008171	O-methyltransferase activity	molecular_function	0.17422	1	1	68	71	24983	comp86305_c0
GO:0008170	N-methyltransferase activity	molecular_function	0.17693	1	1	68	80	24983	comp86305_c0
GO:0015031	protein transport	biological_process	0.18095	1	4	68	935	24983	comp87968_c0,comp221817_c0,comp77108_c1,comp62590_c0
GO:0045184	establishment of protein localization	biological_process	0.18095	1	4	68	935	24983	comp77108_c1,comp221817_c0,comp87968_c0,comp62590_c0
GO:0010628	positive regulation of gene expression	biological_process	0.18231	1	1	68	75	24983	comp30653_c0
GO:0045893	positive regulation of transcription, DNA-dependent	biological_process	0.18231	1	1	68	75	24983	comp30653_c0
GO:0045935	positive regulation of nucleobase-containing compound metabolic process	biological_process	0.18504	1	1	68	76	24983	comp30653_c0
GO:0051173	positive regulation of nitrogen compound metabolic process	biological_process	0.18504	1	1	68	76	24983	comp30653_c0
GO:0051254	positive regulation of RNA metabolic process	biological_process	0.18504	1	1	68	76	24983	comp30653_c0
GO:0032507	maintenance of protein location in cell	biological_process	0.18673	1	1	68	79	24983	comp46335_c0
GO:0045185	maintenance of protein location	biological_process	0.18673	1	1	68	79	24983	comp46335_c0
GO:0051235	maintenance of location	biological_process	0.18673	1	1	68	79	24983	comp46335_c0
GO:0051651	maintenance of location in cell	biological_process	0.18673	1	1	68	79	24983	comp46335_c0
GO:0004866	endopeptidase inhibitor activity	molecular_function	0.18756	1	1	68	74	24983	comp87119_c0
GO:0061135	endopeptidase regulator activity	molecular_function	0.18756	1	1	68	74	24983	comp87119_c0
GO:0051649	establishment of localization in cell	biological_process	0.19155	1	4	68	983	24983	comp62590_c0,comp221817_c0,comp77108_c1,comp87968_c0
GO:0016775	phosphotransferase activity, nitrogenous group as acceptor	molecular_function	0.19399	1	1	68	88	24983	comp50278_c0
GO:0019031	viral envelope	cellular_component	0.19663	1	2	68	312	24983	comp85910_c0,comp77108_c1
GO:0036338	viral membrane	cellular_component	0.19663	1	2	68	312	24983	comp77108_c1,comp85910_c0
GO:0008276	protein methyltransferase activity	molecular_function	0.20097	1	1	68	95	24983	comp86305_c0
GO:0034470	ncRNA processing	biological_process	0.20307	1	2	68	354	24983	comp86305_c0,comp146912_c0
GO:0016779	nucleotidyltransferase activity	molecular_function	0.20373	1	4	68	897	24983	comp67933_c0,comp90555_c0,comp33904_c0,comp272977_c0
GO:0009405	pathogenesis	biological_process	0.20574	1	2	68	303	24983	comp89582_c0,comp66346_c0
GO:0006400	tRNA modification	biological_process	0.20632	1	1	68	97	24983	comp86305_c0
GO:0030414	peptidase inhibitor activity	molecular_function	0.20653	1	1	68	82	24983	comp87119_c0
GO:0061134	peptidase regulator activity	molecular_function	0.20653	1	1	68	82	24983	comp87119_c0
GO:0006479	protein methylation	biological_process	0.21584	1	1	68	102	24983	comp86305_c0
GO:0008213	protein alkylation	biological_process	0.21584	1	1	68	102	24983	comp86305_c0
GO:0019954	asexual reproduction	biological_process	0.21626	1	1	68	93	24983	comp94623_c0
GO:0009891	positive regulation of biosynthetic process	biological_process	0.21995	1	1	68	89	24983	comp30653_c0
GO:0010557	positive regulation of macromolecule biosynthetic process	biological_process	0.21995	1	1	68	89	24983	comp30653_c0
GO:0031328	positive regulation of cellular biosynthetic process	biological_process	0.21995	1	1	68	89	24983	comp30653_c0
GO:0006952	defense response	biological_process	0.22278	1	2	68	317	24983	comp65866_c0,comp65211_c0
GO:0008173	RNA methyltransferase activity	molecular_function	0.22449	1	1	68	97	24983	comp86305_c0
GO:0032940	secretion by cell	biological_process	0.22693	1	1	68	106	24983	comp62590_c0
GO:0007166	cell surface receptor signaling pathway	biological_process	0.22876	1	2	68	347	24983	comp73143_c0,comp85307_c0
GO:0005886	plasma membrane	cellular_component	0.22942	1	2	68	335	24983	comp46335_c0,comp146912_c0
GO:0010604	positive regulation of macromolecule metabolic process	biological_process	0.22972	1	1	68	94	24983	comp30653_c0
GO:0006886	intracellular protein transport	biological_process	0.23006	1	3	68	729	24983	comp221817_c0,comp77108_c1,comp87968_c0
GO:0009617	response to bacterium	biological_process	0.23056	1	1	68	92	24983	comp65866_c0
GO:0042742	defense response to bacterium	biological_process	0.23056	1	1	68	92	24983	comp65866_c0
GO:0043229	intracellular organelle	cellular_component	0.2321	1	19	68	5928	24983	comp84892_c0,comp85002_c0,comp82829_c0,comp146912_c0,comp66346_c0,comp18142_c0,comp53799_c0,comp65866_c0,comp71077_c0,comp73104_c0,comp124284_c0,comp87968_c0,comp85307_c0,comp135256_c0,comp39041_c0,comp156517_c0,comp82141_c0,comp18315_c0,comp160071_c0
[truncated: 291 more rows]
